# Supplementary material for: Environmental effects on explosive detection threshold of domestic dogs
Source: PLoS One. 2024 Sep 25;19(9):e0306817. doi: 10.1371/journal.pone.0306817 (PMC11423966; doi:10.1371/journal.pone.0306817)
Supplement: S1 Data — (CSV) [file pone.0306817.s002.csv]

	subj_ID	exp_ID	session	StartIndex	trainingLevel	sniffTime	correctPort	response	latency	poke1Number	poke2Number	poke3Number	cumulative1	cumulative2	cumulative3	firstResponse	timestamp	port1Odor	port2Odor	port3Odor	temp	humidity	pressure	pokeOrder	pokeTimes	concentration	reversal	trialNumber	odorPresence	correct	odor	run	temperature
1	Bello	Lauren	9	0	Threshold	4000	port1	all clear	31.3687274456024	1	0	0	326	0	0	0	02_14_22_13_04_46	SP	None	None	22.11	HH	90.86	['port1']	[326]	0.01	0	1	0	1	SP	1	HT
2	Bello	Lauren	9	0	Threshold	4000	port1	all clear	3.68687725067139	1	0	0	409	0	0	0	02_14_22_13_05_31	SP	None	None	22.11	HH	90.86	['port1']	[409]	0.01	0	2	0	1	SP	1	HT
3	Bello	Lauren	9	0	Threshold	4000	port1	all clear	2.51726913452148	1	0	0	372	0	0	0	02_14_22_13_06_15	SP	None	None	22.11	HH	90.86	['port1']	[372]	0.01	0	3	1	0	SP	1	HT
4	Bello	Lauren	9	0	Threshold	4000	port1	all clear	27.7663717269897	3	0	0	3984	0	0	0	02_14_22_13_07_31	SP	None	None	22.11	HH	90.86	['port1', 'port1', 'port1']	[455, 534, 2995]	0.01	0	4	0	1	SP	1	HT
5	Bello	Lauren	9	0	Threshold	4000	port1	all clear	8.46173357963562	1	0	0	485	0	0	0	02_14_22_13_08_20	SP	None	None	22.11	HH	90.86	['port1']	[485]	0.01	0	5	0	1	SP	1	HT
6	Bello	Lauren	9	0	Threshold	4000	port1	port1	7.25170469284058	1	0	0	4001	0	0	port1	02_14_22_13_09_04	SP	None	None	22.11	HH	90.86	['port1']	[4001]	0.01	0	6	1	1	SP	1	HT
7	Bello	Lauren	9	0	Threshold	4000	port1	all clear	1.843181848526	1	0	0	286	0	0	0	02_14_22_13_09_47	SP	None	None	22.11	HH	90.86	['port1']	[286]	0.00316	0	7	0	1	SP	1	HT
8	Bello	Lauren	9	0	Threshold	4000	port1	all clear	4.74420070648193	1	0	0	210	0	0	0	02_14_22_13_10_32	SP	None	None	22.11	HH	90.86	['port1']	[210]	0.00316	0	8	0	1	SP	1	HT
9	Bello	Lauren	9	0	Threshold	4000	port1	all clear	2.48411965370178	1	0	0	304	0	0	0	02_14_22_13_11_16	SP	None	None	22.11	HH	90.86	['port1']	[304]	0.00316	0	9	1	0	SP	1	HT
10	Bello	Lauren	9	0	Threshold	4000	port1	all clear	3.4421591758728	3	0	0	2894	0	0	0	02_14_22_13_12_05	SP	None	None	22.11	HH	90.86	['port1', 'port1', 'port1']	[523, 204, 2167]	0.01	1	10	1	0	SP	1	HT
11	Bello	Lauren	9	0	Threshold	4000	port1	port1	6.10458898544312	1	0	0	4001	0	0	port1	02_14_22_13_12_48	SP	None	None	22.11	HH	90.86	['port1']	[4001]	0.01	1	11	1	1	SP	1	HT
12	Bello	Lauren	9	0	Threshold	4000	port1	all clear	2.89101195335388	1	0	0	466	0	0	0	02_14_22_13_13_32	SP	None	None	22.11	HH	90.86	['port1']	[466]	0.01	1	12	0	1	SP	1	HT
13	Bello	Lauren	9	0	Threshold	4000	port1	all clear	3.9534285068512	1	0	0	442	0	0	0	02_14_22_13_14_16	SP	None	None	22.11	HH	90.86	['port1']	[442]	0.01	1	13	0	1	SP	1	HT
14	Bello	Lauren	9	0	Threshold	4000	port1	port1	6.587557554245	1	0	0	4001	0	0	port1	02_14_22_13_15_01	SP	None	None	22.11	HH	90.86	['port1']	[4001]	0.00316	2	14	0	0	SP	1	HT
15	Bello	Lauren	9	0	Threshold	4000	port1	port1	3.6815197467804	2	0	0	4348	0	0	port1	02_14_22_13_15_45	SP	None	None	22.11	HH	90.86	['port1', 'port1']	[347, 4001]	0.01	3	15	1	1	SP	1	HT
16	Bello	Lauren	9	0	Threshold	4000	port1	port1	7.02661418914795	1	0	0	4001	0	0	port1	02_14_22_13_16_30	SP	None	None	22.11	HH	90.86	['port1']	[4001]	0.01	3	16	0	0	SP	1	HT
17	Bello	Lauren	9	0	Threshold	4000	port1	port1	7.14947199821472	1	0	0	4001	0	0	port1	02_14_22_13_17_14	SP	None	None	22.11	HH	90.86	['port1']	[4001]	0.01	3	17	1	1	SP	1	HT
18	Bello	Lauren	9	0	Threshold	4000	port1	all clear	6.63982510566711	1	0	0	370	0	0	0	02_14_22_13_18_01	SP	None	None	22.11	HH	90.86	['port1']	[370]	0.01	3	18	0	1	SP	1	HT
19	Bello	Lauren	9	0	Threshold	4000	port1	timeout	0	0	0	0	0	0	0	0	02_14_22_13_19_39	SP	None	None	22.11	HH	90.86	[]	[]	0.01	3	19	1	0	SP	1	HT
20	Bello	Lauren	9	0	Threshold	4000	port1	port1	6.00982642173767	1	0	0	4001	0	0	port1	02_14_22_13_20_22	SP	None	None	22.11	HH	90.86	['port1']	[4001]	0.01	3	20	1	1	SP	1	HT
21	Bello	Lauren	9	0	Threshold	4000	port1	port1	3.39354228973389	2	0	0	4257	0	0	port1	02_14_22_13_21_06	SP	None	None	22.11	HH	90.86	['port1', 'port1']	[256, 4001]	0.01	3	21	1	1	SP	1	HT
22	Bello	Lauren	9	0	Threshold	4000	port1	all clear	7.45218324661255	1	0	0	356	0	0	0	02_14_22_13_21_54	SP	None	None	22.11	HH	90.86	['port1']	[356]	0.01	3	22	0	1	SP	1	HT
23	Bello	Lauren	9	0	Threshold	4000	port1	all clear	3.179123878479	1	0	0	602	0	0	0	02_14_22_13_22_38	SP	None	None	22.11	HH	90.86	['port1']	[602]	0.00316	4	23	0	1	SP	1	HT
24	Bello	Lauren	9	0	Threshold	4000	port1	port1	16.3537955284119	1	0	0	4001	0	0	port1	02_14_22_13_23_31	SP	None	None	22.11	HH	90.86	['port1']	[4001]	0.00316	4	24	1	1	SP	1	HT
25	Bello	Lauren	9	0	Threshold	4000	port1	all clear	3.00771689414978	1	0	0	343	0	0	0	02_14_22_13_24_15	SP	None	None	22.11	HH	90.86	['port1']	[343]	0.00316	4	25	0	1	SP	1	HT
26	Bello	Lauren	9	0	Threshold	4000	port1	all clear	2.93307495117188	1	0	0	345	0	0	0	02_14_22_13_24_58	SP	None	None	22.11	HH	90.86	['port1']	[345]	0.001	4	26	0	1	SP	1	HT
27	Bello	Lauren	9	0	Threshold	4000	port1	port1	14.2271039485931	1	0	0	4001	0	0	port1	02_14_22_13_25_50	SP	None	None	22.11	HH	90.86	['port1']	[4001]	0.001	4	27	0	0	SP	1	HT
28	Bello	Lauren	9	0	Threshold	4000	port1	port1	10.3925006389618	1	0	0	4001	0	0	port1	02_14_22_13_26_39	SP	None	None	22.11	HH	90.86	['port1']	[4001]	0.00316	5	28	0	0	SP	1	HT
29	Bello	Lauren	9	0	Threshold	4000	port1	port1	6.70492362976074	1	0	0	4001	0	0	port1	02_14_22_13_27_22	SP	None	None	22.11	HH	90.86	['port1']	[4001]	0.01	5	29	1	1	SP	1	HT
30	Bello	Lauren	9	0	Threshold	4000	port1	all clear	3.16396021842957	1	0	0	499	0	0	0	02_14_22_13_28_06	SP	None	None	22.11	HH	90.86	['port1']	[499]	0.01	5	30	0	1	SP	1	HT
31	Bello	Lauren	9	0	Threshold	4000	port1	port1	7.6150209903717	1	0	0	4001	0	0	port1	02_14_22_13_28_50	SP	None	None	22.11	HH	90.86	['port1']	[4001]	0.01	5	31	1	1	SP	1	HT
32	Bello	Lauren	9	0	Threshold	4000	port1	port1	10.2664520740509	1	0	0	4001	0	0	port1	02_14_22_13_29_37	SP	None	None	22.11	HH	90.86	['port1']	[4001]	0.00316	6	32	1	1	SP	1	HT
33	Bello	Lauren	9	0	Threshold	4000	port1	port1	6.90505313873291	1	0	0	4001	0	0	port1	02_14_22_13_30_22	SP	None	None	22.11	HH	90.86	['port1']	[4001]	0.00316	6	33	0	0	SP	1	HT
34	Bello	Lauren	9	0	Threshold	4000	port1	port1	6.94018602371216	1	0	0	4001	0	0	port1	02_14_22_13_31_05	SP	None	None	22.11	HH	90.86	['port1']	[4001]	0.01	7	34	1	1	SP	1	HT
35	Bello	Lauren	9	0	Threshold	4000	port1	all clear	3.34426736831665	1	0	0	337	0	0	0	02_14_22_13_31_49	SP	None	None	22.11	HH	90.86	['port1']	[337]	0.01	7	35	0	1	SP	1	HT
36	Bello	Lauren	9	0	Threshold	4000	port1	all clear	4.13579058647156	1	0	0	418	0	0	0	02_14_22_13_32_34	SP	None	None	22.11	HH	90.86	['port1']	[418]	0.01	7	36	0	1	SP	1	HT
37	Dalton	Lauren	9	0	Threshold	4000	port1	all clear	28.6884937286377	1	0	0	239	0	0	0	02_14_22_12_11_22	SP	None	None	21.24	HH	90.95	['port1']	[239]	0.01	0	1	1	0	SP	1	HT
38	Dalton	Lauren	9	0	Threshold	4000	port1	all clear	3.00712656974792	1	0	0	139	0	0	0	02_14_22_12_12_07	SP	None	None	21.24	HH	90.95	['port1']	[139]	0.01	0	2	1	0	SP	1	HT
39	Dalton	Lauren	9	0	Threshold	4000	port1	port1	8.6352915763855	1	0	0	4001	0	0	port1	02_14_22_12_12_53	SP	None	None	21.24	HH	90.95	['port1']	[4001]	0.01	0	3	0	0	SP	1	HT
40	Dalton	Lauren	9	0	Threshold	4000	port1	port1	14.2122957706451	1	0	0	4001	0	0	port1	02_14_22_12_13_45	SP	None	None	21.24	HH	90.95	['port1']	[4001]	0.01	0	4	0	0	SP	1	HT
41	Dalton	Lauren	9	0	Threshold	4000	port1	port1	32.0641393661499	1	0	0	4001	0	0	port1	02_14_22_12_14_54	SP	None	None	21.24	HH	90.95	['port1']	[4001]	0.01	0	5	1	1	SP	1	HT
42	Dalton	Lauren	9	0	Threshold	4000	port1	all clear	11.0330770015717	2	0	0	198	0	0	0	02_14_22_12_15_46	SP	None	None	21.24	HH	90.95	['port1', 'port1']	[182, 16]	0.01	0	6	0	1	SP	1	HT
43	Dalton	Lauren	9	0	Threshold	4000	port1	all clear	2.39628291130066	1	0	0	149	0	0	0	02_14_22_12_16_30	SP	None	None	21.24	HH	90.95	['port1']	[149]	0.01	0	7	1	0	SP	1	HT
44	Dalton	Lauren	9	0	Threshold	4000	port1	all clear	3.62490487098694	1	0	0	608	0	0	0	02_14_22_12_17_16	SP	None	None	21.24	HH	90.95	['port1']	[608]	0.01	0	8	1	0	SP	1	HT
45	Dalton	Lauren	9	0	Threshold	4000	port1	all clear	6.90502405166626	1	0	0	64	0	0	0	02_14_22_12_18_03	SP	None	None	21.24	HH	90.95	['port1']	[64]	0.01	0	9	0	1	SP	1	HT
46	Dalton	Lauren	9	0	Threshold	4000	port1	port1	3.50566792488098	2	0	0	4339	0	0	port1	02_14_22_12_18_47	SP	None	None	21.24	HH	90.95	['port1', 'port1']	[338, 4001]	0.01	0	10	1	1	SP	1	HT
47	Dalton	Lauren	9	0	Threshold	4000	port1	all clear	2.48041343688965	1	0	0	262	0	0	0	02_14_22_12_19_31	SP	None	None	21.24	HH	90.95	['port1']	[262]	0.01	0	11	0	1	SP	1	HT
48	Dalton	Lauren	9	0	Threshold	4000	port1	port1	6.79048991203308	1	0	0	4001	0	0	port1	02_14_22_12_20_15	SP	None	None	21.24	HH	90.95	['port1']	[4001]	0.00316	0	12	0	0	SP	1	HT
49	Dalton	Lauren	9	0	Threshold	4000	port1	port1	9.05676651000977	1	0	0	4001	0	0	port1	02_14_22_12_21_01	SP	None	None	21.24	HH	90.95	['port1']	[4001]	0.01	1	13	1	1	SP	1	HT
50	Dalton	Lauren	9	0	Threshold	4000	port1	all clear	2.6031596660614	9	0	0	2308	0	0	0	02_14_22_12_21_51	SP	None	None	21.24	HH	90.95	['port1', 'port1', 'port1', 'port1', 'port1', 'port1', 'port1', 'port1', 'port1']	[518, 93, 211, 64, 335, 86, 226, 603, 172]	0.01	1	14	0	1	SP	1	HT
51	Dalton	Lauren	9	0	Threshold	4000	port1	port1	12.1536331176758	1	0	0	4001	0	0	port1	02_14_22_12_22_41	SP	None	None	21.24	HH	90.95	['port1']	[4001]	0.01	1	15	0	0	SP	1	HT
52	Dalton	Lauren	9	0	Threshold	4000	port1	port1	6.2125141620636	1	0	0	4001	0	0	port1	02_14_22_12_23_23	SP	None	None	21.24	HH	90.95	['port1']	[4001]	0.01	1	16	1	1	SP	1	HT
53	Dalton	Lauren	9	0	Threshold	4000	port1	all clear	2.18923115730286	1	0	0	338	0	0	0	02_14_22_12_24_07	SP	None	None	21.24	HH	90.95	['port1']	[338]	0.01	1	17	1	0	SP	1	HT
54	Dalton	Lauren	9	0	Threshold	4000	port1	port1	5.31266856193542	2	0	0	4585	0	0	port1	02_14_22_12_24_55	SP	None	None	21.24	HH	90.95	['port1', 'port1']	[584, 4001]	0.01	1	18	0	0	SP	1	HT
55	Dalton	Lauren	9	0	Threshold	4000	port1	port1	6.27859592437744	1	0	0	4001	0	0	port1	02_14_22_12_25_38	SP	None	None	21.24	HH	90.95	['port1']	[4001]	0.01	1	19	1	1	SP	1	HT
56	Dalton	Lauren	9	0	Threshold	4000	port1	all clear	2.51767659187317	2	0	0	908	0	0	0	02_14_22_12_26_24	SP	None	None	21.24	HH	90.95	['port1', 'port1']	[164, 744]	0.01	1	20	1	0	SP	1	HT
57	Dalton	Lauren	9	0	Threshold	4000	port1	all clear	2.8012809753418	1	0	0	443	0	0	0	02_14_22_12_27_07	SP	None	None	21.24	HH	90.95	['port1']	[443]	0.01	1	21	0	1	SP	1	HT
58	Dalton	Lauren	9	0	Threshold	4000	port1	all clear	2.56353569030762	1	0	0	260	0	0	0	02_14_22_12_27_50	SP	None	None	21.24	HH	90.95	['port1']	[260]	0.01	1	22	0	1	SP	1	HT
59	Dalton	Lauren	9	0	Threshold	4000	port1	port1	2.85774683952332	2	0	0	4116	0	0	port1	02_14_22_12_28_34	SP	None	None	21.24	HH	90.95	['port1', 'port1']	[115, 4001]	0.01	1	23	1	1	SP	1	HT
60	Dalton	Lauren	9	0	Threshold	4000	port1	port1	8.93272590637207	1	0	0	4001	0	0	port1	02_14_22_12_29_20	SP	None	None	21.24	HH	90.95	['port1']	[4001]	0.00316	2	24	1	1	SP	1	HT
61	Dalton	Lauren	9	0	Threshold	4000	port1	all clear	4.09330940246582	1	0	0	185	0	0	0	02_14_22_12_30_05	SP	None	None	21.24	HH	90.95	['port1']	[185]	0.00316	2	25	0	1	SP	1	HT
62	Dalton	Lauren	9	0	Threshold	4000	port1	all clear	2.55821442604065	1	0	0	275	0	0	0	02_14_22_12_30_49	SP	None	None	21.24	HH	90.95	['port1']	[275]	0.00316	2	26	1	0	SP	1	HT
63	Dalton	Lauren	9	0	Threshold	4000	port1	port1	6.13326191902161	1	0	0	4001	0	0	port1	02_14_22_12_31_33	SP	None	None	21.24	HH	90.95	['port1']	[4001]	0.01	3	27	0	0	SP	1	HT
64	Dalton	Lauren	9	0	Threshold	4000	port1	all clear	15.6674511432648	1	0	0	301	0	0	0	02_14_22_12_32_29	SP	None	None	21.24	HH	90.95	['port1']	[301]	0.01	3	28	0	1	SP	1	HT
65	Dalton	Lauren	9	0	Threshold	4000	port1	port1	6.13762354850769	1	0	0	4001	0	0	port1	02_14_22_12_33_12	SP	None	None	21.24	HH	90.95	['port1']	[4001]	0.01	3	29	1	1	SP	1	HT
66	Dalton	Lauren	9	0	Threshold	4000	port1	all clear	3.17417550086975	1	0	0	73	0	0	0	02_14_22_12_33_57	SP	None	None	21.24	HH	90.95	['port1']	[73]	0.01	3	30	1	0	SP	1	HT
67	Dalton	Lauren	9	0	Threshold	4000	port1	port1	7.5161030292511	1	0	0	4001	0	0	port1	02_14_22_12_34_41	SP	None	None	21.24	HH	90.95	['port1']	[4001]	0.01	3	31	1	1	SP	1	HT
68	Dalton	Lauren	9	0	Threshold	4000	port1	all clear	2.81631517410278	1	0	0	871	0	0	0	02_14_22_12_35_25	SP	None	None	21.24	HH	90.95	['port1']	[871]	0.01	3	32	0	1	SP	1	HT
69	Dalton	Lauren	9	0	Threshold	4000	port1	port1	8.97448468208313	1	0	0	4001	0	0	port1	02_14_22_12_36_10	SP	None	None	21.24	HH	90.95	['port1']	[4001]	0.01	3	33	1	1	SP	1	HT
70	Dalton	Lauren	9	0	Threshold	4000	port1	all clear	2.25752377510071	1	0	0	237	0	0	0	02_14_22_12_36_53	SP	None	None	21.24	HH	90.95	['port1']	[237]	0.00316	4	34	0	1	SP	1	HT
71	Dalton	Lauren	9	0	Threshold	4000	port1	all clear	3.57368588447571	1	0	0	612	0	0	0	02_14_22_12_37_39	SP	None	None	21.24	HH	90.95	['port1']	[612]	0.00316	4	35	1	0	SP	1	HT
72	Dalton	Lauren	9	0	Threshold	4000	port1	port1	9.56168532371521	1	0	0	4001	0	0	port1	02_14_22_12_38_26	SP	None	None	21.24	HH	90.95	['port1']	[4001]	0.01	5	36	0	0	SP	1	HT
73	Dalton	Lauren	9	0	Threshold	4000	port1	port1	19.4740443229675	1	0	0	4001	0	0	port1	02_14_22_12_39_22	SP	None	None	21.24	HH	90.95	['port1']	[4001]	0.01	5	37	1	1	SP	1	HT
74	Dalton	Lauren	9	0	Threshold	4000	port1	all clear	6.15127849578857	2	0	0	376	0	0	0	02_14_22_12_40_09	SP	None	None	21.24	HH	90.95	['port1', 'port1']	[364, 12]	0.01	5	38	0	1	SP	1	HT
75	Dalton	Lauren	9	0	Threshold	4000	port1	timeout	0	0	0	0	0	0	0	0	02_14_22_12_41_47	SP	None	None	21.24	HH	90.95	[]	[]	0.01	5	39	0	0	SP	1	HT
76	Dalton	Lauren	9	0	Threshold	4000	port1	port1	11.6174311637878	1	0	0	4001	0	0	port1	02_14_22_12_42_35	SP	None	None	21.24	HH	90.95	['port1']	[4001]	0.01	5	40	1	1	SP	1	HT
77	Dalton	Lauren	9	0	Threshold	4000	port1	all clear	7.93259048461914	1	0	0	347	0	0	0	02_14_22_12_43_24	SP	None	None	21.24	HH	90.95	['port1']	[347]	0.01	5	41	0	1	SP	1	HT
78	Dalton	Lauren	9	0	Threshold	4000	port1	port1	10.0502169132233	19	0	0	5852	0	0	port1	02_14_22_12_44_27	SP	None	None	21.24	HH	90.95	['port1', 'port1', 'port1', 'port1', 'port1', 'port1', 'port1', 'port1', 'port1', 'port1', 'port1', 'port1', 'port1', 'port1', 'port1', 'port1', 'port1', 'port1', 'port1']	[387, 15, 6, 34, 22, 87, 33, 98, 45, 8, 735, 78, 65, 34, 88, 20, 64, 32, 4001]	0.01	5	42	1	1	SP	1	HT
79	Dalton	Lauren	9	0	Threshold	4000	port1	timeout	0	0	0	0	0	0	0	0	02_14_22_12_46_05	SP	None	None	21.24	HH	90.95	[]	[]	0.00316	6	43	1	0	SP	1	HT
80	Dasty	Sarah	3	0	Threshold	4000	port1	all clear	2.98075151443481	2	0	0	939	0	0	0	01_31_22_13_30_51	SP	None	None	16.16	HH	89.95	['port1', 'port1']	[536, 403]	0.01	0	1	0	1	SP	1	HT
81	Dasty	Sarah	3	0	Threshold	4000	port1	port1	5.99561309814453	1	0	0	4001	0	0	port1	01_31_22_13_31_34	SP	None	None	16.16	HH	89.95	['port1']	[4001]	0.01	0	2	1	1	SP	1	HT
82	Dasty	Sarah	3	0	Threshold	4000	port1	all clear	4.07794761657715	1	0	0	1859	0	0	0	01_31_22_13_32_18	SP	None	None	16.16	HH	89.95	['port1']	[1859]	0.01	0	3	0	1	SP	1	HT
83	Dasty	Sarah	3	0	Threshold	4000	port1	all clear	2.71849513053894	1	0	0	800	0	0	0	01_31_22_13_33_02	SP	None	None	16.16	HH	89.95	['port1']	[800]	0.00316	0	4	0	1	SP	1	HT
84	Dasty	Sarah	3	0	Threshold	4000	port1	all clear	3.53535008430481	1	0	0	1477	0	0	0	01_31_22_13_33_47	SP	None	None	16.16	HH	89.95	['port1']	[1477]	0.00316	0	5	1	0	SP	1	HT
85	Dasty	Sarah	3	0	Threshold	4000	port1	all clear	3.29144692420959	1	0	0	1139	0	0	0	01_31_22_13_34_31	SP	None	None	16.16	HH	89.95	['port1']	[1139]	0.01	1	6	0	1	SP	1	HT
86	Dasty	Sarah	3	0	Threshold	4000	port1	port1	6.37675070762634	1	0	0	4001	0	0	port1	01_31_22_13_35_14	SP	None	None	16.16	HH	89.95	['port1']	[4001]	0.01	1	7	1	1	SP	1	HT
87	Dasty	Sarah	3	0	Threshold	4000	port1	all clear	9.79587197303772	1	0	0	1214	0	0	0	01_31_22_13_36_06	SP	None	None	16.16	HH	89.95	['port1']	[1214]	0.01	1	8	1	0	SP	1	HT
88	Dasty	Sarah	3	0	Threshold	4000	port1	all clear	4.66799926757812	1	0	0	943	0	0	0	01_31_22_13_36_52	SP	None	None	16.16	HH	89.95	['port1']	[943]	0.01	1	9	1	0	SP	1	HT
89	Dasty	Sarah	3	0	Threshold	4000	port1	port1	6.6081907749176	1	0	0	4001	0	0	port1	01_31_22_13_37_35	SP	None	None	16.16	HH	89.95	['port1']	[4001]	0.01	1	10	1	1	SP	1	HT
90	Dasty	Sarah	3	0	Threshold	4000	port1	port1	6.61136198043823	1	0	0	4001	0	0	port1	01_31_22_13_38_19	SP	None	None	16.16	HH	89.95	['port1']	[4001]	0.01	1	11	1	1	SP	1	HT
91	Dasty	Sarah	3	0	Threshold	4000	port1	all clear	3.7177426815033	1	0	0	922	0	0	0	01_31_22_13_39_03	SP	None	None	16.16	HH	89.95	['port1']	[922]	0.01	1	12	0	1	SP	1	HT
92	Dasty	Sarah	3	0	Threshold	4000	port1	all clear	3.28198909759521	1	0	0	864	0	0	0	01_31_22_13_39_48	SP	None	None	16.16	HH	89.95	['port1']	[864]	0.00316	2	13	1	0	SP	1	HT
93	Dasty	Sarah	3	0	Threshold	4000	port1	all clear	6.68711423873901	1	0	0	581	0	0	0	01_31_22_13_40_36	SP	None	None	16.16	HH	89.95	['port1']	[581]	0.01	3	14	0	1	SP	1	HT
94	Dasty	Sarah	3	0	Threshold	4000	port1	all clear	3.5356125831604	1	0	0	879	0	0	0	01_31_22_13_41_20	SP	None	None	16.16	HH	89.95	['port1']	[879]	0.01	3	15	0	1	SP	1	HT
95	Dasty	Sarah	3	0	Threshold	4000	port1	port1	6.93068408966064	1	0	0	4001	0	0	port1	01_31_22_13_42_03	SP	None	None	16.16	HH	89.95	['port1']	[4001]	0.01	3	16	1	1	SP	1	HT
96	Dasty	Sarah	3	0	Threshold	4000	port1	all clear	4.55796599388123	1	0	0	581	0	0	0	01_31_22_13_42_49	SP	None	None	16.16	HH	89.95	['port1']	[581]	0.00316	4	17	0	1	SP	1	HT
97	Dasty	Sarah	3	0	Threshold	4000	port1	all clear	4.12737512588501	2	0	0	998	0	0	0	01_31_22_13_43_35	SP	None	None	16.16	HH	89.95	['port1', 'port1']	[984, 14]	0.00316	4	18	1	0	SP	1	HT
98	Dasty	Sarah	3	0	Threshold	4000	port1	all clear	3.79674386978149	1	0	0	689	0	0	0	01_31_22_13_44_19	SP	None	None	16.16	HH	89.95	['port1']	[689]	0.01	5	19	0	1	SP	1	HT
99	Dasty	Sarah	3	0	Threshold	4000	port1	all clear	4.01076865196228	1	0	0	1003	0	0	0	01_31_22_13_45_04	SP	None	None	16.16	HH	89.95	['port1']	[1003]	0.01	5	20	0	1	SP	1	HT
100	Dasty	Sarah	3	0	Threshold	4000	port1	port1	6.92745208740234	1	0	0	4001	0	0	port1	01_31_22_13_45_47	SP	None	None	16.16	HH	89.95	['port1']	[4001]	0.01	5	21	1	1	SP	1	HT
101	Dasty	Sarah	3	0	Threshold	4000	port1	all clear	3.70366883277893	1	0	0	669	0	0	0	01_31_22_13_46_33	SP	None	None	16.16	HH	89.95	['port1']	[669]	0.00316	6	22	1	0	SP	1	HT
102	Dasty	Sarah	3	0	Threshold	4000	port1	port1	6.89274978637695	1	0	0	4001	0	0	port1	01_31_22_13_47_17	SP	None	None	16.16	HH	89.95	['port1']	[4001]	0.01	7	23	1	1	SP	1	HT
103	Dasty	Sarah	3	0	Threshold	4000	port1	all clear	2.87914490699768	2	0	0	196	0	0	0	01_31_22_13_48_00	SP	None	None	16.16	HH	89.95	['port1', 'port1']	[134, 62]	0.01	7	24	0	1	SP	1	HT
104	Dasty	Sarah	3	0	Threshold	4000	port1	all clear	4.37929177284241	1	0	0	575	0	0	0	01_31_22_13_48_46	SP	None	None	16.16	HH	89.95	['port1']	[575]	0.01	7	25	1	0	SP	1	HT
105	Dasty	Sarah	3	0	Threshold	4000	port1	all clear	7.77851295471191	1	0	0	457	0	0	0	01_31_22_13_49_35	SP	None	None	16.16	HH	89.95	['port1']	[457]	0.01	7	26	0	1	SP	1	HT
106	Dasty	Sarah	3	0	Threshold	4000	port1	all clear	5.03923916816711	1	0	0	602	0	0	0	01_31_22_13_50_22	SP	None	None	16.16	HH	89.95	['port1']	[602]	0.01	7	27	1	0	SP	1	HT
107	Dasty	Sarah	3	0	Threshold	4000	port1	port1	11.7145280838013	1	0	0	4001	0	0	port1	01_31_22_13_51_10	SP	None	None	16.16	HH	89.95	['port1']	[4001]	0.01	7	28	1	1	SP	1	HT
108	Dasty	Sarah	3	0	Threshold	4000	port1	all clear	3.35652613639832	1	0	0	682	0	0	0	01_31_22_13_51_54	SP	None	None	16.16	HH	89.95	['port1']	[682]	0.01	7	29	0	1	SP	1	HT
109	Dasty	Sarah	3	0	Threshold	4000	port1	port1	11.0333898067474	1	0	0	4001	0	0	port1	01_31_22_13_52_42	SP	None	None	16.16	HH	89.95	['port1']	[4001]	0.01	7	30	1	1	SP	1	HT
110	Jack	Sarah	3	0	Threshold	4000	port1	port1	5.54336094856262	1	0	0	4001	0	0	port1	01_31_22_14_57_19	SP	None	None	23.86	HH	89.91	['port1']	[4001]	0.01	0	1	1	1	SP	1	HT
111	Jack	Sarah	3	0	Threshold	4000	port1	all clear	1.94283509254456	1	0	0	424	0	0	0	01_31_22_14_58_02	SP	None	None	23.86	HH	89.91	['port1']	[424]	0.01	0	2	0	1	SP	1	HT
112	Jack	Sarah	3	0	Threshold	4000	port1	port1	5.21737504005432	1	0	0	4001	0	0	port1	01_31_22_14_58_44	SP	None	None	23.86	HH	89.91	['port1']	[4001]	0.01	0	3	1	1	SP	1	HT
113	Jack	Sarah	3	0	Threshold	4000	port1	all clear	2.18680334091187	1	0	0	430	0	0	0	01_31_22_14_59_27	SP	None	None	23.86	HH	89.91	['port1']	[430]	0.00316	0	4	0	1	SP	1	HT
114	Jack	Sarah	3	0	Threshold	4000	port1	all clear	2.63534355163574	1	0	0	783	0	0	0	01_31_22_15_00_11	SP	None	None	23.86	HH	89.91	['port1']	[783]	0.00316	0	5	1	0	SP	1	HT
115	Jack	Sarah	3	0	Threshold	4000	port1	all clear	4.138671875	1	0	0	1953	0	0	0	01_31_22_15_00_56	SP	None	None	23.86	HH	89.91	['port1']	[1953]	0.01	1	6	0	1	SP	1	HT
116	Jack	Sarah	3	0	Threshold	4000	port1	all clear	3.50516033172607	1	0	0	546	0	0	0	01_31_22_15_01_40	SP	None	None	23.86	HH	89.91	['port1']	[546]	0.01	1	7	0	1	SP	1	HT
117	Jack	Sarah	3	0	Threshold	4000	port1	port1	13.6482493877411	1	0	0	4001	0	0	port1	01_31_22_15_02_30	SP	None	None	23.86	HH	89.91	['port1']	[4001]	0.01	1	8	1	1	SP	1	HT
118	Jack	Sarah	3	0	Threshold	4000	port1	all clear	2.18136525154114	1	0	0	594	0	0	0	01_31_22_15_03_13	SP	None	None	23.86	HH	89.91	['port1']	[594]	0.00316	2	9	0	1	SP	1	HT
119	Jack	Sarah	3	0	Threshold	4000	port1	all clear	2.33853054046631	1	0	0	559	0	0	0	01_31_22_15_03_57	SP	None	None	23.86	HH	89.91	['port1']	[559]	0.00316	2	10	1	0	SP	1	HT
120	Jack	Sarah	3	0	Threshold	4000	port1	all clear	3.30739188194275	1	0	0	646	0	0	0	01_31_22_15_04_41	SP	None	None	23.86	HH	89.91	['port1']	[646]	0.01	3	11	0	1	SP	1	HT
121	Jack	Sarah	3	0	Threshold	4000	port1	all clear	2.20313119888306	1	0	0	626	0	0	0	01_31_22_15_05_24	SP	None	None	23.86	HH	89.91	['port1']	[626]	0.01	3	12	0	1	SP	1	HT
122	Jack	Sarah	3	0	Threshold	4000	port1	port1	5.78187012672424	1	0	0	4001	0	0	port1	01_31_22_15_06_07	SP	None	None	23.86	HH	89.91	['port1']	[4001]	0.01	3	13	1	1	SP	1	HT
123	Jack	Sarah	3	0	Threshold	4000	port1	all clear	9.11157560348511	1	0	0	496	0	0	0	01_31_22_15_06_57	SP	None	None	23.86	HH	89.91	['port1']	[496]	0.00316	4	14	0	1	SP	1	HT
124	Jack	Sarah	3	0	Threshold	4000	port1	all clear	2.56942915916443	1	0	0	496	0	0	0	01_31_22_15_07_40	SP	None	None	23.86	HH	89.91	['port1']	[496]	0.00316	4	15	0	1	SP	1	HT
125	Jack	Sarah	3	0	Threshold	4000	port1	all clear	2.843257188797	1	0	0	861	0	0	0	01_31_22_15_08_24	SP	None	None	23.86	HH	89.91	['port1']	[861]	0.00316	4	16	1	0	SP	1	HT
126	Jack	Sarah	3	0	Threshold	4000	port1	port1	6.47830104827881	1	0	0	4001	0	0	port1	01_31_22_15_09_08	SP	None	None	23.86	HH	89.91	['port1']	[4001]	0.01	5	17	1	1	SP	1	HT
127	Jack	Sarah	3	0	Threshold	4000	port1	port1	6.52232551574707	1	0	0	4001	0	0	port1	01_31_22_15_09_51	SP	None	None	23.86	HH	89.91	['port1']	[4001]	0.01	5	18	1	1	SP	1	HT
128	Jack	Sarah	3	0	Threshold	4000	port1	all clear	2.35417890548706	1	0	0	422	0	0	0	01_31_22_15_10_34	SP	None	None	23.86	HH	89.91	['port1']	[422]	0.01	5	19	0	1	SP	1	HT
129	Jack	Sarah	3	0	Threshold	4000	port1	all clear	2.43905353546143	1	0	0	607	0	0	0	01_31_22_15_11_17	SP	None	None	23.86	HH	89.91	['port1']	[607]	0.00316	6	20	0	1	SP	1	HT
130	Jack	Sarah	3	0	Threshold	4000	port1	all clear	1.82202482223511	1	0	0	560	0	0	0	01_31_22_15_12_01	SP	None	None	23.86	HH	89.91	['port1']	[560]	0.00316	6	21	1	0	SP	1	HT
131	Jack	Sarah	3	0	Threshold	4000	port1	all clear	2.27556157112122	1	0	0	650	0	0	0	01_31_22_15_12_43	SP	None	None	23.86	HH	89.91	['port1']	[650]	0.01	7	22	0	1	SP	1	HT
132	Jack	Sarah	3	0	Threshold	4000	port1	port1	5.91583466529846	1	0	0	4001	0	0	port1	01_31_22_15_13_26	SP	None	None	23.86	HH	89.91	['port1']	[4001]	0.01	7	23	1	1	SP	1	HT
133	Jack	Sarah	3	0	Threshold	4000	port1	port1	6.11832141876221	1	0	0	4001	0	0	port1	01_31_22_15_14_09	SP	None	None	23.86	HH	89.91	['port1']	[4001]	0.01	7	24	1	1	SP	1	HT
134	Luna	Sarah	3	0	Threshold	4000	port1	all clear	11.61973333	1	0	0	424	0	0	0	01_31_22_14_11_50	SP	None	None	23.43	HH	89.92	['port1']	[424]	0.01	0	1	0	1	SP	1	HT
135	Luna	Sarah	3	0	Threshold	4000	port1	all clear	2.025494337	1	0	0	398	0	0	0	01_31_22_14_12_34	SP	None	None	23.43	HH	89.92	['port1']	[398]	0.01	0	2	1	0	SP	1	HT
136	Luna	Sarah	3	0	Threshold	4000	port1	all clear	4.2337358	1	0	0	1961	0	0	0	01_31_22_14_13_20	SP	None	None	23.43	HH	89.92	['port1']	[1961]	0.01	0	3	1	0	SP	1	HT
137	Luna	Sarah	3	0	Threshold	4000	port1	all clear	2.640377998	1	0	0	513	0	0	0	01_31_22_14_14_03	SP	None	None	23.43	HH	89.92	['port1']	[513]	0.01	0	4	0	1	SP	1	HT
138	Luna	Sarah	3	0	Threshold	4000	port1	all clear	5.80932188	1	0	0	1350	0	0	0	01_31_22_14_14_51	SP	None	None	23.43	HH	89.92	['port1']	[1350]	0.01	0	5	1	0	SP	1	HT
139	Luna	Sarah	3	0	Threshold	4000	port1	all clear	2.509663582	1	0	0	527	0	0	0	01_31_22_14_15_34	SP	None	None	23.43	HH	89.92	['port1']	[527]	0.01	0	6	0	1	SP	1	HT
140	Luna	Sarah	3	0	Threshold	4000	port1	port1	5.999395847	1	0	0	4001	0	0	port1	01_31_22_14_16_16	SP	None	None	23.43	HH	89.92	['port1']	[4001]	0.01	0	7	1	1	SP	1	HT
141	Luna	Sarah	3	0	Threshold	4000	port1	all clear	6.295735598	1	0	0	1394	0	0	0	01_31_22_14_17_04	SP	None	None	23.43	HH	89.92	['port1']	[1394]	0.01	0	8	1	0	SP	1	HT
142	Luna	Sarah	3	0	Threshold	4000	port1	port1	5.968183517	1	0	0	4001	0	0	port1	01_31_22_14_17_47	SP	None	None	23.43	HH	89.92	['port1']	[4001]	0.01	0	9	1	1	SP	1	HT
143	Luna	Sarah	3	0	Threshold	4000	port1	all clear	2.829311371	1	0	0	680	0	0	0	01_31_22_14_18_30	SP	None	None	23.43	HH	89.92	['port1']	[680]	0.01	0	10	0	1	SP	1	HT
144	Luna	Sarah	3	0	Threshold	4000	port1	port1	5.790779352	1	0	0	4001	0	0	port1	01_31_22_14_19_13	SP	None	None	23.43	HH	89.92	['port1']	[4001]	0.01	0	11	1	1	SP	1	HT
145	Luna	Sarah	3	0	Threshold	4000	port1	port1	6.192522526	1	0	0	4001	0	0	port1	01_31_22_14_19_56	SP	None	None	23.43	HH	89.92	['port1']	[4001]	0.00316	0	12	1	1	SP	1	HT
146	Luna	Sarah	3	0	Threshold	4000	port1	port1	5.930418015	1	0	0	4001	0	0	port1	01_31_22_14_20_40	SP	None	None	23.43	HH	89.92	['port1']	[4001]	0.00316	0	13	0	0	SP	1	HT
147	Luna	Sarah	3	0	Threshold	4000	port1	port1	5.664679289	1	0	0	4001	0	0	port1	01_31_22_14_21_22	SP	None	None	23.43	HH	89.92	['port1']	[4001]	0.01	1	14	1	1	SP	1	HT
148	Luna	Sarah	3	0	Threshold	4000	port1	all clear	3.05243063	1	0	0	650	0	0	0	01_31_22_14_22_06	SP	None	None	23.43	HH	89.92	['port1']	[650]	0.01	1	15	0	1	SP	1	HT
149	Luna	Sarah	3	0	Threshold	4000	port1	all clear	2.094653606	1	0	0	530	0	0	0	01_31_22_14_22_48	SP	None	None	23.43	HH	89.92	['port1']	[530]	0.01	1	16	0	1	SP	1	HT
150	Luna	Sarah	3	0	Threshold	4000	port1	port1	5.72576046	1	0	0	4001	0	0	port1	01_31_22_14_23_32	SP	None	None	23.43	HH	89.92	['port1']	[4001]	0.00316	2	17	0	0	SP	1	HT
151	Luna	Sarah	3	0	Threshold	4000	port1	all clear	2.809047461	1	0	0	676	0	0	0	01_31_22_14_24_15	SP	None	None	23.43	HH	89.92	['port1']	[676]	0.01	3	18	0	1	SP	1	HT
152	Luna	Sarah	3	0	Threshold	4000	port1	all clear	2.405319214	1	0	0	479	0	0	0	01_31_22_14_24_58	SP	None	None	23.43	HH	89.92	['port1']	[479]	0.01	3	19	0	1	SP	1	HT
153	Luna	Sarah	3	0	Threshold	4000	port1	port1	5.906624079	1	0	0	4001	0	0	port1	01_31_22_14_25_41	SP	None	None	23.43	HH	89.92	['port1']	[4001]	0.01	3	20	1	1	SP	1	HT
154	Luna	Sarah	3	0	Threshold	4000	port1	port1	5.602826595	1	0	0	4001	0	0	port1	01_31_22_14_26_24	SP	None	None	23.43	HH	89.92	['port1']	[4001]	0.00316	4	21	0	0	SP	1	HT
155	Luna	Sarah	3	0	Threshold	4000	port1	port1	6.075335503	1	0	0	4001	0	0	port1	01_31_22_14_27_07	SP	None	None	23.43	HH	89.92	['port1']	[4001]	0.01	5	22	1	1	SP	1	HT
156	Luna	Sarah	3	0	Threshold	4000	port1	port1	8.157909393	1	0	0	4001	0	0	port1	01_31_22_14_27_53	SP	None	None	23.43	HH	89.92	['port1']	[4001]	0.01	5	23	0	0	SP	1	HT
157	Luna	Sarah	3	0	Threshold	4000	port1	port1	6.224992514	1	0	0	4001	0	0	port1	01_31_22_14_28_37	SP	None	None	23.43	HH	89.92	['port1']	[4001]	0.01	5	24	0	0	SP	1	HT
158	Luna	Sarah	3	0	Threshold	4000	port1	port1	6.065401077	1	0	0	4001	0	0	port1	01_31_22_14_29_20	SP	None	None	23.43	HH	89.92	['port1']	[4001]	0.01	5	25	1	1	SP	1	HT
159	Luna	Sarah	3	0	Threshold	4000	port1	port1	3.179183245	4	0	0	5111	0	0	port1	01_31_22_14_30_10	SP	None	None	23.43	HH	89.92	['port1', 'port1', 'port1', 'port1']	[618, 411, 81, 4001]	0.01	5	26	0	0	SP	1	HT
160	Luna	Sarah	3	0	Threshold	4000	port1	port1	5.571471214	1	0	0	4001	0	0	port1	01_31_22_14_30_52	SP	None	None	23.43	HH	89.92	['port1']	[4001]	0.01	5	27	1	1	SP	1	HT
161	Luna	Sarah	3	0	Threshold	4000	port1	port1	5.464705467	1	0	0	4001	0	0	port1	01_31_22_14_31_34	SP	None	None	23.43	HH	89.92	['port1']	[4001]	0.01	5	28	1	1	SP	1	HT
162	Luna	Sarah	3	0	Threshold	4000	port1	port1	5.60295248	1	0	0	4001	0	0	port1	01_31_22_14_32_17	SP	None	None	23.43	HH	89.92	['port1']	[4001]	0.01	5	29	0	0	SP	1	HT
163	Luna	Sarah	3	0	Threshold	4000	port1	port1	6.905954599	1	0	0	4001	0	0	port1	01_31_22_14_33_01	SP	None	None	23.43	HH	89.92	['port1']	[4001]	0.01	5	30	1	1	SP	1	HT
164	Luna	Sarah	3	0	Threshold	4000	port1	port1	5.364617586	1	0	0	4001	0	0	port1	01_31_22_14_33_44	SP	None	None	23.43	HH	89.92	['port1']	[4001]	0.01	5	31	0	0	SP	1	HT
165	Moni	Sarah	3	0	Threshold	4000	port1	all clear	3.1085410118103	1	0	0	645	0	0	0	01_31_22_15_32_15	SP	None	None	23.13	HH	89.87	['port1']	[645]	0.01	0	1	0	1	SP	1	HT
166	Moni	Sarah	3	0	Threshold	4000	port1	port1	5.42371845245361	1	0	0	4001	0	0	port1	01_31_22_15_32_57	SP	None	None	23.13	HH	89.87	['port1']	[4001]	0.01	0	2	1	1	SP	1	HT
167	Moni	Sarah	3	0	Threshold	4000	port1	all clear	3.25971460342407	1	0	0	1074	0	0	0	01_31_22_15_33_41	SP	None	None	23.13	HH	89.87	['port1']	[1074]	0.01	0	3	0	1	SP	1	HT
168	Moni	Sarah	3	0	Threshold	4000	port1	all clear	3.48948502540588	1	0	0	1115	0	0	0	01_31_22_15_34_25	SP	None	None	23.13	HH	89.87	['port1']	[1115]	0.00316	0	4	0	1	SP	1	HT
169	Moni	Sarah	3	0	Threshold	4000	port1	all clear	5.08788394927979	1	0	0	3597	0	0	0	01_31_22_15_35_12	SP	None	None	23.13	HH	89.87	['port1']	[3597]	0.00316	0	5	1	0	SP	1	HT
170	Moni	Sarah	3	0	Threshold	4000	port1	port1	6.11217761039734	1	0	0	4001	0	0	port1	01_31_22_15_35_56	SP	None	None	23.13	HH	89.87	['port1']	[4001]	0.01	1	6	0	0	SP	1	HT
171	Moni	Sarah	3	0	Threshold	4000	port1	port1	7.95145773887634	1	0	0	4001	0	0	port1	01_31_22_15_36_41	SP	None	None	23.13	HH	89.87	['port1']	[4001]	0.01	1	7	0	0	SP	1	HT
172	Moni	Sarah	3	0	Threshold	4000	port1	port1	6.51560497283936	1	0	0	4001	0	0	port1	01_31_22_15_37_25	SP	None	None	23.13	HH	89.87	['port1']	[4001]	0.01	1	8	1	1	SP	1	HT
173	Moni	Sarah	3	0	Threshold	4000	port1	all clear	3.89005041122437	2	0	0	1342	0	0	0	01_31_22_15_38_13	SP	None	None	23.13	HH	89.87	['port1', 'port1']	[653, 689]	0.01	1	9	0	1	SP	1	HT
174	Moni	Sarah	3	0	Threshold	4000	port1	port1	8.82291698455811	1	0	0	4001	0	0	port1	01_31_22_15_38_58	SP	None	None	23.13	HH	89.87	['port1']	[4001]	0.01	1	10	1	1	SP	1	HT
175	Moni	Sarah	3	0	Threshold	4000	port1	all clear	2.74469470977783	1	0	0	836	0	0	0	01_31_22_15_39_42	SP	None	None	23.13	HH	89.87	['port1']	[836]	0.00316	2	11	0	1	SP	1	HT
176	Moni	Sarah	3	0	Threshold	4000	port1	all clear	3.86894369125366	1	0	0	1351	0	0	0	01_31_22_15_40_27	SP	None	None	23.13	HH	89.87	['port1']	[1351]	0.00316	2	12	1	0	SP	1	HT
177	Moni	Sarah	3	0	Threshold	4000	port1	port1	5.74349999427795	1	0	0	4001	0	0	port1	01_31_22_15_41_10	SP	None	None	23.13	HH	89.87	['port1']	[4001]	0.01	3	13	1	1	SP	1	HT
178	Moni	Sarah	3	0	Threshold	4000	port1	all clear	1.93189096450806	1	0	0	515	0	0	0	01_31_22_15_41_52	SP	None	None	23.13	HH	89.87	['port1']	[515]	0.01	3	14	0	1	SP	1	HT
179	Moni	Sarah	3	0	Threshold	4000	port1	all clear	2.50161671638489	1	0	0	583	0	0	0	01_31_22_15_42_35	SP	None	None	23.13	HH	89.87	['port1']	[583]	0.01	3	15	0	1	SP	1	HT
180	Moni	Sarah	3	0	Threshold	4000	port1	all clear	3.5910530090332	1	0	0	754	0	0	0	01_31_22_15_43_21	SP	None	None	23.13	HH	89.87	['port1']	[754]	0.00316	4	16	1	0	SP	1	HT
181	Moni	Sarah	3	0	Threshold	4000	port1	port1	5.97830510139465	1	0	0	4001	0	0	port1	01_31_22_15_44_03	SP	None	None	23.13	HH	89.87	['port1']	[4001]	0.01	5	17	1	1	SP	1	HT
182	Moni	Sarah	3	0	Threshold	4000	port1	all clear	4.18062925338745	1	0	0	2334	0	0	0	01_31_22_15_44_48	SP	None	None	23.13	HH	89.87	['port1']	[2334]	0.01	5	18	0	1	SP	1	HT
183	Moni	Sarah	3	0	Threshold	4000	port1	all clear	4.08156132698059	2	0	0	2683	0	0	0	01_31_22_15_45_33	SP	None	None	23.13	HH	89.87	['port1', 'port1']	[2518, 165]	0.01	5	19	0	1	SP	1	HT
184	Moni	Sarah	3	0	Threshold	4000	port1	all clear	2.65046811103821	1	0	0	956	0	0	0	01_31_22_15_46_17	SP	None	None	23.13	HH	89.87	['port1']	[956]	0.00316	6	20	0	1	SP	1	HT
185	Moni	Sarah	3	0	Threshold	4000	port1	all clear	4.92246699333191	1	0	0	2085	0	0	0	01_31_22_15_47_03	SP	None	None	23.13	HH	89.87	['port1']	[2085]	0.00316	6	21	1	0	SP	1	HT
186	Moni	Sarah	3	0	Threshold	4000	port1	port1	5.33398056030273	1	0	0	4001	0	0	port1	01_31_22_15_47_45	SP	None	None	23.13	HH	89.87	['port1']	[4001]	0.01	7	22	1	1	SP	1	HT
187	Moni	Sarah	3	0	Threshold	4000	port1	all clear	3.66657423973083	1	0	0	712	0	0	0	01_31_22_15_48_30	SP	None	None	23.13	HH	89.87	['port1']	[712]	0.01	7	23	0	1	SP	1	HT
188	Moni	Sarah	3	0	Threshold	4000	port1	all clear	2.36881351470947	1	0	0	439	0	0	0	01_31_22_15_49_13	SP	None	None	23.13	HH	89.87	['port1']	[439]	0.01	7	24	0	1	SP	1	HT
189	Rocket	Lauren	9	0	Threshold	4000	port1	port1	9.42299437522888	1	0	0	4001	0	0	port1	02_14_22_11_06_59	SP	None	None	18.62	HH	91	['port1']	[4001]	0.01	0	1	1	1	SP	1	HT
190	Rocket	Lauren	9	0	Threshold	4000	port1	all clear	3.25576424598694	1	0	0	580	0	0	0	02_14_22_11_07_44	SP	None	None	18.62	HH	91	['port1']	[580]	0.01	0	2	1	0	SP	1	HT
191	Rocket	Lauren	9	0	Threshold	4000	port1	port1	7.25716638565063	1	0	0	4001	0	0	port1	02_14_22_11_08_29	SP	None	None	18.62	HH	91	['port1']	[4001]	0.01	0	3	0	0	SP	1	HT
192	Rocket	Lauren	9	0	Threshold	4000	port1	port1	8.99011993408203	1	0	0	4001	0	0	port1	02_14_22_11_09_15	SP	None	None	18.62	HH	91	['port1']	[4001]	0.01	0	4	1	1	SP	1	HT
193	Rocket	Lauren	9	0	Threshold	4000	port1	port1	7.03302764892578	1	0	0	4001	0	0	port1	02_14_22_11_09_59	SP	None	None	18.62	HH	91	['port1']	[4001]	0.01	0	5	1	1	SP	1	HT
194	Rocket	Lauren	9	0	Threshold	4000	port1	all clear	3.57780265808105	1	0	0	625	0	0	0	02_14_22_11_10_43	SP	None	None	18.62	HH	91	['port1']	[625]	0.01	0	6	0	1	SP	1	HT
195	Rocket	Lauren	9	0	Threshold	4000	port1	all clear	3.26157593727112	1	0	0	478	0	0	0	02_14_22_11_11_27	SP	None	None	18.62	HH	91	['port1']	[478]	0.00316	0	7	0	1	SP	1	HT
196	Rocket	Lauren	9	0	Threshold	4000	port1	all clear	2.75932598114014	1	0	0	458	0	0	0	02_14_22_11_12_11	SP	None	None	18.62	HH	91	['port1']	[458]	0.00316	0	8	1	0	SP	1	HT
197	Rocket	Lauren	9	0	Threshold	4000	port1	port1	8.04904508590698	1	0	0	4001	0	0	port1	02_14_22_11_12_56	SP	None	None	18.62	HH	91	['port1']	[4001]	0.01	1	9	1	1	SP	1	HT
198	Rocket	Lauren	9	0	Threshold	4000	port1	all clear	2.70317554473877	1	0	0	334	0	0	0	02_14_22_11_13_41	SP	None	None	18.62	HH	91	['port1']	[334]	0.01	1	10	1	0	SP	1	HT
199	Rocket	Lauren	9	0	Threshold	4000	port1	port1	9.04327487945557	2	0	0	4434	0	0	port1	02_14_22_11_14_30	SP	None	None	18.62	HH	91	['port1', 'port1']	[433, 4001]	0.01	1	11	1	1	SP	1	HT
200	Rocket	Lauren	9	0	Threshold	4000	port1	all clear	3.77643013000488	1	0	0	421	0	0	0	02_14_22_11_15_16	SP	None	None	18.62	HH	91	['port1']	[421]	0.01	1	12	1	0	SP	1	HT
201	Rocket	Lauren	9	0	Threshold	4000	port1	all clear	3.65071845054626	1	0	0	591	0	0	0	02_14_22_11_16_00	SP	None	None	18.62	HH	91	['port1']	[591]	0.01	1	13	0	1	SP	1	HT
202	Rocket	Lauren	9	0	Threshold	4000	port1	port1	6.89943027496338	1	0	0	4001	0	0	port1	02_14_22_11_16_44	SP	None	None	18.62	HH	91	['port1']	[4001]	0.01	1	14	1	1	SP	1	HT
203	Rocket	Lauren	9	0	Threshold	4000	port1	all clear	4.44185757637024	2	0	0	422	0	0	0	02_14_22_11_17_30	SP	None	None	18.62	HH	91	['port1', 'port1']	[414, 8]	0.01	1	15	1	0	SP	1	HT
204	Rocket	Lauren	9	0	Threshold	4000	port1	port1	8.80569529533386	1	0	0	4001	0	0	port1	02_14_22_11_18_16	SP	None	None	18.62	HH	91	['port1']	[4001]	0.01	1	16	1	1	SP	1	HT
205	Rocket	Lauren	9	0	Threshold	4000	port1	all clear	2.61164116859436	1	0	0	504	0	0	0	02_14_22_11_18_59	SP	None	None	18.62	HH	91	['port1']	[504]	0.01	1	17	0	1	SP	1	HT
206	Rocket	Lauren	9	0	Threshold	4000	port1	port1	9.64360952377319	2	0	0	4718	0	0	port1	02_14_22_11_19_51	SP	None	None	18.62	HH	91	['port1', 'port1']	[717, 4001]	0.01	1	18	0	0	SP	1	HT
207	Rocket	Lauren	9	0	Threshold	4000	port1	port1	11.1089887619019	1	0	0	4001	0	0	port1	02_14_22_11_20_40	SP	None	None	18.62	HH	91	['port1']	[4001]	0.01	1	19	0	0	SP	1	HT
208	Rocket	Lauren	9	0	Threshold	4000	port1	port1	7.62514853477478	1	0	0	4001	0	0	port1	02_14_22_11_21_24	SP	None	None	18.62	HH	91	['port1']	[4001]	0.01	1	20	1	1	SP	1	HT
209	Rocket	Lauren	9	0	Threshold	4000	port1	port1	8.34481334686279	1	0	0	4001	0	0	port1	02_14_22_11_22_10	SP	None	None	18.62	HH	91	['port1']	[4001]	0.01	1	21	0	0	SP	1	HT
210	Rocket	Lauren	9	0	Threshold	4000	port1	port1	8.82389760017395	1	0	0	4001	0	0	port1	02_14_22_11_22_57	SP	None	None	18.62	HH	91	['port1']	[4001]	0.01	1	22	0	0	SP	1	HT
211	Rocket	Lauren	9	0	Threshold	4000	port1	port1	7.16818833351135	1	0	0	4001	0	0	port1	02_14_22_11_23_40	SP	None	None	18.62	HH	91	['port1']	[4001]	0.01	1	23	1	1	SP	1	HT
212	Rocket	Lauren	9	0	Threshold	4000	port1	port1	8.95361995697021	1	0	0	4001	0	0	port1	02_14_22_11_24_26	SP	None	None	18.62	HH	91	['port1']	[4001]	0.01	1	24	1	1	SP	1	HT
213	Rocket	Lauren	9	0	Threshold	4000	port1	all clear	8.52999830245972	2	0	0	672	0	0	0	02_14_22_11_25_15	SP	None	None	18.62	HH	91	['port1', 'port1']	[661, 11]	0.01	1	25	0	1	SP	1	HT
214	Rocket	Lauren	9	0	Threshold	4000	port1	port1	8.37856078147888	1	0	0	4001	0	0	port1	02_14_22_11_26_00	SP	None	None	18.62	HH	91	['port1']	[4001]	0.00316	2	26	1	1	SP	1	HT
215	Rocket	Lauren	9	0	Threshold	4000	port1	port1	6.06119012832642	1	0	0	4001	0	0	port1	02_14_22_11_26_44	SP	None	None	18.62	HH	91	['port1']	[4001]	0.00316	2	27	0	0	SP	1	HT
216	Rocket	Lauren	9	0	Threshold	4000	port1	port1	8.17679238319397	1	0	0	4001	0	0	port1	02_14_22_11_27_29	SP	None	None	18.62	HH	91	['port1']	[4001]	0.01	3	28	1	1	SP	1	HT
217	Rocket	Lauren	9	0	Threshold	4000	port1	all clear	5.39950895309448	1	0	0	674	0	0	0	02_14_22_11_28_16	SP	None	None	18.62	HH	91	['port1']	[674]	0.01	3	29	1	0	SP	1	HT
218	Rocket	Lauren	9	0	Threshold	4000	port1	port1	9.33190822601318	1	0	0	4001	0	0	port1	02_14_22_11_29_02	SP	None	None	18.62	HH	91	['port1']	[4001]	0.01	3	30	1	1	SP	1	HT
219	Rocket	Lauren	9	0	Threshold	4000	port1	timeout	0	0	0	0	0	0	0	0	02_14_22_11_30_40	SP	None	None	18.62	HH	91	[]	[]	0.01	3	31	1	0	SP	1	HT
220	Rocket	Lauren	9	0	Threshold	4000	port1	port1	16.1015617847443	1	0	0	4001	0	0	port1	02_14_22_11_31_34	SP	None	None	18.62	HH	91	['port1']	[4001]	0.01	3	32	0	0	SP	1	HT
221	Rocket	Lauren	9	0	Threshold	4000	port1	port1	7.15959644317627	1	0	0	4001	0	0	port1	02_14_22_11_32_18	SP	None	None	18.62	HH	91	['port1']	[4001]	0.01	3	33	1	1	SP	1	HT
222	Rocket	Lauren	9	0	Threshold	4000	port1	port1	12.2797586917877	1	0	0	4001	0	0	port1	02_14_22_11_33_08	SP	None	None	18.62	HH	91	['port1']	[4001]	0.01	3	34	0	0	SP	1	HT
223	Rocket	Lauren	9	0	Threshold	4000	port1	port1	12.0225505828857	1	0	0	4001	0	0	port1	02_14_22_11_33_58	SP	None	None	18.62	HH	91	['port1']	[4001]	0.01	3	35	0	0	SP	1	HT
224	Rocket	Lauren	9	0	Threshold	4000	port1	port1	14.7497298717499	1	0	0	4001	0	0	port1	02_14_22_11_34_49	SP	None	None	18.62	HH	91	['port1']	[4001]	0.01	3	36	1	1	SP	1	HT
225	Rocket	Lauren	9	0	Threshold	4000	port1	port1	13.3744180202484	1	0	0	4001	0	0	port1	02_14_22_11_35_39	SP	None	None	18.62	HH	91	['port1']	[4001]	0.01	3	37	1	1	SP	1	HT
226	Rocket	Lauren	9	0	Threshold	4000	port1	all clear	9.24673008918762	1	0	0	453	0	0	0	02_14_22_11_36_29	SP	None	None	18.62	HH	91	['port1']	[453]	0.01	3	38	0	1	SP	1	HT
227	Rocket	Lauren	9	0	Threshold	4000	port1	port1	10.7362675666809	1	0	0	4001	0	0	port1	02_14_22_11_37_18	SP	None	None	18.62	HH	91	['port1']	[4001]	0.00316	4	39	0	0	SP	1	HT
228	Rocket	Lauren	9	0	Threshold	4000	port1	port1	7.44474077224731	1	0	0	4001	0	0	port1	02_14_22_11_38_03	SP	None	None	18.62	HH	91	['port1']	[4001]	0.01	5	40	0	0	SP	1	HT
229	Rocket	Lauren	9	0	Threshold	4000	port1	port1	10.7270264625549	1	0	0	4001	0	0	port1	02_14_22_11_38_50	SP	None	None	18.62	HH	91	['port1']	[4001]	0.01	5	41	1	1	SP	1	HT
230	Rocket	Lauren	9	0	Threshold	4000	port1	port1	35.3018963336945	1	0	0	4001	0	0	port1	02_14_22_11_40_02	SP	None	None	18.62	HH	91	['port1']	[4001]	0.01	5	42	1	1	SP	1	HT
231	Rocket	Lauren	9	0	Threshold	4000	port1	port1	9.99278020858765	1	0	0	4001	0	0	port1	02_14_22_11_40_50	SP	None	None	18.62	HH	91	['port1']	[4001]	0.01	5	43	0	0	SP	1	HT
232	Rocket	Lauren	9	0	Threshold	4000	port1	port1	7.0130774974823	1	0	0	4001	0	0	port1	02_14_22_11_41_34	SP	None	None	18.62	HH	91	['port1']	[4001]	0.01	5	44	1	1	SP	1	HT
233	Rocket	Lauren	9	0	Threshold	4000	port1	port1	12.8893823623657	1	0	0	4001	0	0	port1	02_14_22_11_42_23	SP	None	None	18.62	HH	91	['port1']	[4001]	0.01	5	45	1	1	SP	1	HT
234	Rocket	Lauren	9	0	Threshold	4000	port1	port1	9.90749263763428	1	0	0	4001	0	0	port1	02_14_22_11_43_11	SP	None	None	18.62	HH	91	['port1']	[4001]	0.01	5	46	0	0	SP	1	HT
235	Rocket	Lauren	9	0	Threshold	4000	port1	port1	11.2651262283325	1	0	0	4001	0	0	port1	02_14_22_11_43_59	SP	None	None	18.62	HH	91	['port1']	[4001]	0.01	5	47	1	1	SP	1	HT
236	Rocket	Lauren	9	0	Threshold	4000	port1	port1	8.35226368904114	1	0	0	4001	0	0	port1	02_14_22_11_44_45	SP	None	None	18.62	HH	91	['port1']	[4001]	0.01	5	48	0	0	SP	1	HT
237	Rocket	Lauren	9	0	Threshold	4000	port1	port1	8.24047183990479	1	0	0	4001	0	0	port1	02_14_22_11_45_30	SP	None	None	18.62	HH	91	['port1']	[4001]	0.01	5	49	1	1	SP	1	HT
238	Zulu	Sarah	9	0	Threshold	2000	port1	all clear	0.885504722595215	1	0	0	71	0	0	0	02_16_22_15_05_21	SP	None	None	24.17	HH	89.33	['port1']	[71]	0.01	0	1	1	0	SP	1	HT
239	Zulu	Sarah	9	0	Threshold	2000	port1	all clear	0.790420293807983	1	0	0	138	0	0	0	02_16_22_15_06_03	SP	None	None	24.17	HH	89.33	['port1']	[138]	0.01	0	2	0	1	SP	1	HT
240	Zulu	Sarah	9	0	Threshold	2000	port1	all clear	2.22817492485046	1	0	0	1544	0	0	0	02_16_22_15_06_47	SP	None	None	24.17	HH	89.33	['port1']	[1544]	0.01	0	3	1	0	SP	1	HT
241	Zulu	Sarah	9	0	Threshold	2000	port1	all clear	1.40602040290833	1	0	0	368	0	0	0	02_16_22_15_07_29	SP	None	None	24.17	HH	89.33	['port1']	[368]	0.01	0	4	0	1	SP	1	HT
242	Zulu	Sarah	9	0	Threshold	2000	port1	all clear	10.2549638748169	1	0	0	1138	0	0	0	02_16_22_15_08_21	SP	None	None	24.17	HH	89.33	['port1']	[1138]	0.01	0	5	1	0	SP	1	HT
243	Zulu	Sarah	9	0	Threshold	2000	port1	all clear	3.14732265472412	1	0	0	1633	0	0	0	02_16_22_15_09_06	SP	None	None	24.17	HH	89.33	['port1']	[1633]	0.01	0	6	1	0	SP	1	HT
244	Zulu	Sarah	9	0	Threshold	2000	port1	all clear	1.1106870174408	1	0	0	43	0	0	0	02_16_22_15_09_48	SP	None	None	24.17	HH	89.33	['port1']	[43]	0.01	0	7	0	1	SP	1	HT
245	Zulu	Sarah	9	0	Threshold	2000	port1	all clear	1.51645708084106	1	0	0	678	0	0	0	02_16_22_15_10_31	SP	None	None	24.17	HH	89.33	['port1']	[678]	0.01	0	8	1	0	SP	1	HT
246	Zulu	Sarah	9	0	Threshold	2000	port1	port1	2.99939703941345	1	0	0	2001	0	0	port1	02_16_22_15_11_11	SP	None	None	24.17	HH	89.33	['port1']	[2001]	0.01	0	9	1	1	SP	1	HT
247	Zulu	Sarah	9	0	Threshold	2000	port1	all clear	1.32203483581543	1	0	0	344	0	0	0	02_16_22_15_11_53	SP	None	None	24.17	HH	89.33	['port1']	[344]	0.01	0	10	0	1	SP	1	HT
248	Zulu	Sarah	9	0	Threshold	2000	port1	all clear	0.93162202835083	1	0	0	304	0	0	0	02_16_22_15_12_34	SP	None	None	24.17	HH	89.33	['port1']	[304]	0.01	0	11	0	1	SP	1	HT
249	Zulu	Sarah	9	0	Threshold	2000	port1	all clear	1.29691457748413	1	0	0	468	0	0	0	02_16_22_15_13_17	SP	None	None	24.17	HH	89.33	['port1']	[468]	0.00316	0	12	1	0	SP	1	HT
250	Zulu	Sarah	9	0	Threshold	2000	port1	port1	2.77781367301941	1	0	0	2001	0	0	port1	02_16_22_15_13_57	SP	None	None	24.17	HH	89.33	['port1']	[2001]	0.01	1	13	1	1	SP	1	HT
251	Zulu	Sarah	9	0	Threshold	2000	port1	all clear	1.17169117927551	1	0	0	196	0	0	0	02_16_22_15_14_39	SP	None	None	24.17	HH	89.33	['port1']	[196]	0.01	1	14	0	1	SP	1	HT
252	Zulu	Sarah	9	0	Threshold	2000	port1	all clear	1.1349949836731	1	0	0	283	0	0	0	02_16_22_15_15_20	SP	None	None	24.17	HH	89.33	['port1']	[283]	0.01	1	15	0	1	SP	1	HT
253	Zulu	Sarah	9	0	Threshold	2000	port1	all clear	1.16599154472351	1	0	0	220	0	0	0	02_16_22_15_16_03	SP	None	None	24.17	HH	89.33	['port1']	[220]	0.00316	2	16	1	0	SP	1	HT
254	Zulu	Sarah	9	0	Threshold	2000	port1	all clear	1.34378218650818	1	0	0	317	0	0	0	02_16_22_15_16_45	SP	None	None	24.17	HH	89.33	['port1']	[317]	0.01	3	17	0	1	SP	1	HT
255	Zulu	Sarah	9	0	Threshold	2000	port1	all clear	1.41716146469116	3	0	0	1246	0	0	0	02_16_22_15_17_30	SP	None	None	24.17	HH	89.33	['port1', 'port1', 'port1']	[460, 152, 634]	0.01	3	18	1	0	SP	1	HT
256	Zulu	Sarah	9	0	Threshold	2000	port1	all clear	1.32324934005737	1	0	0	355	0	0	0	02_16_22_15_18_12	SP	None	None	24.17	HH	89.33	['port1']	[355]	0.01	3	19	0	1	SP	1	HT
257	Zulu	Sarah	9	0	Threshold	2000	port1	all clear	1.10043859481812	1	0	0	311	0	0	0	02_16_22_15_18_53	SP	None	None	24.17	HH	89.33	['port1']	[311]	0.01	3	20	0	1	SP	1	HT
258	Zulu	Sarah	9	0	Threshold	2000	port1	all clear	2.88004612922668	1	0	0	1718	0	0	0	02_16_22_15_19_38	SP	None	None	24.17	HH	89.33	['port1']	[1718]	0.01	3	21	1	0	SP	1	HT
259	Zulu	Sarah	9	0	Threshold	2000	port1	all clear	1.26045083999634	1	0	0	38	0	0	0	02_16_22_15_20_21	SP	None	None	24.17	HH	89.33	['port1']	[38]	0.01	3	22	1	0	SP	1	HT
260	Zulu	Sarah	9	0	Threshold	2000	port1	all clear	16.3181681632996	1	0	0	1302	0	0	0	02_16_22_15_21_19	SP	None	None	24.17	HH	89.33	['port1']	[1302]	0.01	3	23	1	0	SP	1	HT
261	Zulu	Sarah	9	0	Threshold	2000	port1	all clear	1.36871409416199	1	0	0	414	0	0	0	02_16_22_15_22_02	SP	None	None	24.17	HH	89.33	['port1']	[414]	0.01	3	24	1	0	SP	1	HT
262	Zulu	Sarah	9	0	Threshold	2000	port1	all clear	1.71922421455383	1	0	0	365	0	0	0	02_16_22_15_22_45	SP	None	None	24.17	HH	89.33	['port1']	[365]	0.01	3	25	0	1	SP	1	HT
263	Zulu	Sarah	9	0	Threshold	2000	port1	all clear	16.1328055858612	1	0	0	373	0	0	0	02_16_22_15_23_43	SP	None	None	24.17	HH	89.33	['port1']	[373]	0.01	3	26	1	0	SP	1	HT
264	Zulu	Sarah	9	0	Threshold	2000	port1	all clear	1.08738875389099	1	0	0	365	0	0	0	02_16_22_15_24_25	SP	None	None	24.17	HH	89.33	['port1']	[365]	0.01	3	27	0	1	SP	1	HT
265	Zulu	Sarah	9	0	Threshold	2000	port1	all clear	1.08955121040344	2	0	0	1913	0	0	0	02_16_22_15_25_09	SP	None	None	24.17	HH	89.33	['port1', 'port1']	[8, 1905]	0.01	3	28	1	0	SP	1	HT
266	Zulu	Sarah	9	0	Threshold	2000	port1	all clear	1.43024659156799	1	0	0	339	0	0	0	02_16_22_15_25_53	SP	None	None	24.17	HH	89.33	['port1']	[339]	0.01	3	29	1	0	SP	1	HT
267	Zulu	Sarah	9	0	Threshold	2000	port1	all clear	1.09328174591064	1	0	0	156	0	0	0	02_16_22_15_26_34	SP	None	None	24.17	HH	89.33	['port1']	[156]	0.01	3	30	0	1	SP	1	HT
268	Zulu	Sarah	9	0	Threshold	2000	port1	all clear	1.51985502243042	1	0	0	121	0	0	0	02_16_22_15_27_17	SP	None	None	24.17	HH	89.33	['port1']	[121]	0.01	3	31	0	1	SP	1	HT
269	Zulu	Sarah	9	0	Threshold	2000	port1	all clear	16.6780252456665	1	0	0	1610	0	0	0	02_16_22_15_28_15	SP	None	None	24.17	HH	89.33	['port1']	[1610]	0.01	3	32	1	0	SP	1	HT
270	Zulu	Sarah	9	0	Threshold	2000	port1	all clear	1.56307029724121	2	0	0	662	0	0	0	02_16_22_15_28_59	SP	None	None	24.17	HH	89.33	['port1', 'port1']	[49, 613]	0.01	3	33	1	0	SP	1	HT
271	Zulu	Sarah	9	0	Threshold	2000	port1	all clear	11.6995661258698	1	0	0	56	0	0	0	02_16_22_15_29_52	SP	None	None	24.17	HH	89.33	['port1']	[56]	0.01	3	34	0	1	SP	1	HT
272	Zulu	Sarah	9	0	Threshold	2000	port1	all clear	16.6065511703491	1	0	0	718	0	0	0	02_16_22_15_30_50	SP	None	None	24.17	HH	89.33	['port1']	[718]	0.01	3	35	1	0	SP	1	HT
273	Zulu	Sarah	9	0	Threshold	2000	port1	all clear	1.08598017692566	1	0	0	30	0	0	0	02_16_22_15_31_32	SP	None	None	24.17	HH	89.33	['port1']	[30]	0.01	3	36	0	1	SP	1	HT
274	Zulu	Sarah	9	0	Threshold	2000	port1	all clear	1.6901524066925	1	0	0	546	0	0	0	02_16_22_15_32_15	SP	None	None	24.17	HH	89.33	['port1']	[546]	0.01	3	37	1	0	SP	1	HT
275	Zulu	Sarah	9	0	Threshold	2000	port1	all clear	10.8290705680847	1	0	0	173	0	0	0	02_16_22_15_33_07	SP	None	None	24.17	HH	89.33	['port1']	[173]	0.01	3	38	0	1	SP	1	HT
276	Zulu	Sarah	9	0	Threshold	2000	port1	all clear	2.59040379524231	1	0	0	1402	0	0	0	02_16_22_15_33_51	SP	None	None	24.17	HH	89.33	['port1']	[1402]	0.01	3	39	1	0	SP	1	HT
277	Zulu	Sarah	9	0	Threshold	2000	port1	timeout	0	0	0	0	0	0	0	0	02_16_22_15_35_29	SP	None	None	24.17	HH	89.33	[]	[]	0.01	3	40	0	0	SP	1	HT
278	Zulu	Sarah	9	0	Threshold	2000	port1	timeout	0	0	0	0	0	0	0	0	02_16_22_15_37_07	SP	None	None	24.17	HH	89.33	[]	[]	0.01	3	41	1	0	SP	1	HT
279	Zulu	Sarah	9	0	Threshold	2000	port1	timeout	0	0	0	0	0	0	0	0	02_16_22_15_38_44	SP	None	None	24.17	HH	89.33	[]	[]	0.01	3	42	1	0	SP	1	HT
280	Zulu	Sarah	9	0	Threshold	2000	port1	timeout	0	0	0	0	0	0	0	0	02_16_22_15_40_22	SP	None	None	24.17	HH	89.33	[]	[]	0.01	3	43	1	0	SP	1	HT
281	Zulu	Sarah	9	0	Threshold	2000	port1	timeout	0	0	0	0	0	0	0	0	02_16_22_15_42_00	SP	None	None	24.17	HH	89.33	[]	[]	0.01	3	44	1	0	SP	1	HT
282	Bello	Lauren	10	0	Threshold	4000	port1	all clear	28.39812707901	1	0	0	683	0	0	0	02_14_22_15_48_54	SP	None	None	23.77	HH	90.56	['port1']	[683]	0.01	0	1	1	0	SP	2	HT
283	Bello	Lauren	10	0	Threshold	4000	port1	all clear	2.66610050201416	1	0	0	270	0	0	0	02_14_22_15_49_38	SP	None	None	23.77	HH	90.56	['port1']	[270]	0.01	0	2	0	1	SP	2	HT
284	Bello	Lauren	10	0	Threshold	4000	port1	port1	6.42813801765442	1	0	0	4001	0	0	port1	02_14_22_15_50_21	SP	None	None	23.77	HH	90.56	['port1']	[4001]	0.01	0	3	1	1	SP	2	HT
285	Bello	Lauren	10	0	Threshold	4000	port1	all clear	2.94412136077881	1	0	0	439	0	0	0	02_14_22_15_51_05	SP	None	None	23.77	HH	90.56	['port1']	[439]	0.01	0	4	1	0	SP	2	HT
286	Bello	Lauren	10	0	Threshold	4000	port1	port1	6.50890207290649	1	0	0	4001	0	0	port1	02_14_22_15_51_50	SP	None	None	23.77	HH	90.56	['port1']	[4001]	0.01	0	5	0	0	SP	2	HT
287	Bello	Lauren	10	0	Threshold	4000	port1	all clear	36.8325719833374	1	0	0	153	0	0	0	02_14_22_15_53_07	SP	None	None	23.77	HH	90.56	['port1']	[153]	0.01	0	6	0	1	SP	2	HT
288	Bello	Lauren	10	0	Threshold	4000	port1	port1	9.5208432674408	1	0	0	4001	0	0	port1	02_14_22_15_53_54	SP	None	None	23.77	HH	90.56	['port1']	[4001]	0.01	0	7	1	1	SP	2	HT
289	Bello	Lauren	10	0	Threshold	4000	port1	all clear	3.05885171890259	1	0	0	388	0	0	0	02_14_22_15_54_37	SP	None	None	23.77	HH	90.56	['port1']	[388]	0.01	0	8	0	1	SP	2	HT
290	Bello	Lauren	10	0	Threshold	4000	port1	all clear	14.8211431503296	1	0	0	511	0	0	0	02_14_22_15_55_33	SP	None	None	23.77	HH	90.56	['port1']	[511]	0.00316	0	9	0	1	SP	2	HT
291	Bello	Lauren	10	0	Threshold	4000	port1	all clear	3.5330798625946	1	0	0	554	0	0	0	02_14_22_15_56_17	SP	None	None	23.77	HH	90.56	['port1']	[554]	0.00316	0	10	0	1	SP	2	HT
292	Bello	Lauren	10	0	Threshold	4000	port1	all clear	3.92286014556885	1	0	0	1083	0	0	0	02_14_22_15_57_03	SP	None	None	23.77	HH	90.56	['port1']	[1083]	0.00316	0	11	1	0	SP	2	HT
293	Bello	Lauren	10	0	Threshold	4000	port1	port1	12.939523935318	1	0	0	4001	0	0	port1	02_14_22_15_57_52	SP	None	None	23.77	HH	90.56	['port1']	[4001]	0.01	1	12	1	1	SP	2	HT
294	Bello	Lauren	10	0	Threshold	4000	port1	all clear	27.1585955619812	1	0	0	1964	0	0	0	02_14_22_15_59_00	SP	None	None	23.77	HH	90.56	['port1']	[1964]	0.01	1	13	0	1	SP	2	HT
295	Bello	Lauren	10	0	Threshold	4000	port1	port1	7.10261559486389	1	0	0	4001	0	0	port1	02_14_22_15_59_44	SP	None	None	23.77	HH	90.56	['port1']	[4001]	0.01	1	14	1	1	SP	2	HT
296	Bello	Lauren	10	0	Threshold	4000	port1	all clear	3.79857659339905	1	0	0	480	0	0	0	02_14_22_16_00_30	SP	None	None	23.77	HH	90.56	['port1']	[480]	0.00316	2	15	1	0	SP	2	HT
297	Bello	Lauren	10	0	Threshold	4000	port1	all clear	14.0633533000946	1	0	0	248	0	0	0	02_14_22_16_01_24	SP	None	None	23.77	HH	90.56	['port1']	[248]	0.01	3	16	0	1	SP	2	HT
298	Bello	Lauren	10	0	Threshold	4000	port1	port1	6.19811320304871	1	0	0	4001	0	0	port1	02_14_22_16_02_07	SP	None	None	23.77	HH	90.56	['port1']	[4001]	0.01	3	17	1	1	SP	2	HT
299	Bello	Lauren	10	0	Threshold	4000	port1	all clear	12.0041909217834	1	0	0	524	0	0	0	02_14_22_16_03_01	SP	None	None	23.77	HH	90.56	['port1']	[524]	0.01	3	18	1	0	SP	2	HT
300	Bello	Lauren	10	0	Threshold	4000	port1	port1	7.08074975013733	1	0	0	4001	0	0	port1	02_14_22_16_03_45	SP	None	None	23.77	HH	90.56	['port1']	[4001]	0.01	3	19	1	1	SP	2	HT
301	Bello	Lauren	10	0	Threshold	4000	port1	all clear	2.68508338928223	1	0	0	306	0	0	0	02_14_22_16_04_28	SP	None	None	23.77	HH	90.56	['port1']	[306]	0.01	3	20	0	1	SP	2	HT
302	Bello	Lauren	10	0	Threshold	4000	port1	port1	6.9465696811676	1	0	0	4001	0	0	port1	02_14_22_16_05_13	SP	None	None	23.77	HH	90.56	['port1']	[4001]	0.01	3	21	0	0	SP	2	HT
303	Bello	Lauren	10	0	Threshold	4000	port1	port1	6.50706386566162	1	0	0	4001	0	0	port1	02_14_22_16_05_56	SP	None	None	23.77	HH	90.56	['port1']	[4001]	0.01	3	22	1	1	SP	2	HT
304	Bello	Lauren	10	0	Threshold	4000	port1	all clear	6.62750816345215	1	0	0	572	0	0	0	02_14_22_16_06_43	SP	None	None	23.77	HH	90.56	['port1']	[572]	0.01	3	23	0	1	SP	2	HT
305	Bello	Lauren	10	0	Threshold	4000	port1	all clear	3.75750422477722	2	0	0	739	0	0	0	02_14_22_16_07_30	SP	None	None	23.77	HH	90.56	['port1', 'port1']	[102, 637]	0.01	3	24	1	0	SP	2	HT
306	Bello	Lauren	10	0	Threshold	4000	port1	timeout	0	0	0	0	0	0	0	0	02_14_22_16_09_08	SP	None	None	23.77	HH	90.56	[]	[]	0.01	3	25	0	0	SP	2	HT
307	Bello	Lauren	10	0	Threshold	4000	port1	timeout	0	0	0	0	0	0	0	0	02_14_22_16_10_45	SP	None	None	23.77	HH	90.56	[]	[]	0.01	3	26	0	0	SP	2	HT
308	Bello	Lauren	10	0	Threshold	4000	port1	timeout	0	0	0	0	0	0	0	0	02_14_22_16_12_23	SP	None	None	23.77	HH	90.56	[]	[]	0.01	3	27	0	0	SP	2	HT
309	Bello	Lauren	10	0	Threshold	4000	port1	timeout	0	0	0	0	0	0	0	0	02_14_22_16_14_01	SP	None	None	23.77	HH	90.56	[]	[]	0.01	3	28	0	0	SP	2	HT
310	Bello	Lauren	10	0	Threshold	4000	port1	timeout	0	0	0	0	0	0	0	0	02_14_22_16_15_39	SP	None	None	23.77	HH	90.56	[]	[]	0.01	3	29	1	0	SP	2	HT
311	Bello	Lauren	10	0	Threshold	4000	port1	timeout	0	0	0	0	0	0	0	0	02_14_22_16_17_17	SP	None	None	23.77	HH	90.56	[]	[]	0.01	3	30	1	0	SP	2	HT
312	Dalton	Lauren	10	0	Threshold	4000	port1	all clear	39.5621402263641	1	0	0	240	0	0	0	02_14_22_14_57_57	SP	None	None	23.24	HH	90.63	['port1']	[240]	0.01	0	1	1	0	SP	2	HT
313	Dalton	Lauren	10	0	Threshold	4000	port1	port1	6.63018345832825	1	0	0	4001	0	0	port1	02_14_22_14_58_41	SP	None	None	23.24	HH	90.63	['port1']	[4001]	0.01	0	2	0	0	SP	2	HT
314	Dalton	Lauren	10	0	Threshold	4000	port1	port1	17.3689892292023	1	0	0	4001	0	0	port1	02_14_22_14_59_35	SP	None	None	23.24	HH	90.63	['port1']	[4001]	0.01	0	3	1	1	SP	2	HT
315	Dalton	Lauren	10	0	Threshold	4000	port1	all clear	2.99956822395325	1	0	0	284	0	0	0	02_14_22_15_00_19	SP	None	None	23.24	HH	90.63	['port1']	[284]	0.01	0	4	0	1	SP	2	HT
316	Dalton	Lauren	10	0	Threshold	4000	port1	port1	6.40271210670471	1	0	0	4001	0	0	port1	02_14_22_15_01_02	SP	None	None	23.24	HH	90.63	['port1']	[4001]	0.01	0	5	1	1	SP	2	HT
317	Dalton	Lauren	10	0	Threshold	4000	port1	all clear	2.08198308944702	1	0	0	156	0	0	0	02_14_22_15_01_45	SP	None	None	23.24	HH	90.63	['port1']	[156]	0.00316	0	6	0	1	SP	2	HT
318	Dalton	Lauren	10	0	Threshold	4000	port1	timeout	0	0	0	0	0	0	0	0	02_14_22_15_03_22	SP	None	None	23.24	HH	90.63	[]	[]	0.00316	0	7	1	0	SP	2	HT
319	Dalton	Lauren	10	0	Threshold	4000	port1	port1	17.6678137779236	1	0	0	4001	0	0	port1	02_14_22_15_04_18	SP	None	None	23.24	HH	90.63	['port1']	[4001]	0.01	1	8	0	0	SP	2	HT
320	Dalton	Lauren	10	0	Threshold	4000	port1	port1	24.9733567237854	1	0	0	4001	0	0	port1	02_14_22_15_05_19	SP	None	None	23.24	HH	90.63	['port1']	[4001]	0.01	1	9	1	1	SP	2	HT
321	Dalton	Lauren	10	0	Threshold	4000	port1	port1	13.3904333114624	1	0	0	4001	0	0	port1	02_14_22_15_06_11	SP	None	None	23.24	HH	90.63	['port1']	[4001]	0.01	1	10	0	0	SP	2	HT
322	Dalton	Lauren	10	0	Threshold	4000	port1	port1	6.88723540306091	1	0	0	4001	0	0	port1	02_14_22_15_06_54	SP	None	None	23.24	HH	90.63	['port1']	[4001]	0.01	1	11	1	1	SP	2	HT
323	Dalton	Lauren	10	0	Threshold	4000	port1	all clear	6.66108155250549	2	0	0	1065	0	0	0	02_14_22_15_07_44	SP	None	None	23.24	HH	90.63	['port1', 'port1']	[269, 796]	0.01	1	12	1	0	SP	2	HT
324	Dalton	Lauren	10	0	Threshold	4000	port1	all clear	2.22993326187134	1	0	0	240	0	0	0	02_14_22_15_08_27	SP	None	None	23.24	HH	90.63	['port1']	[240]	0.01	1	13	0	1	SP	2	HT
325	Dalton	Lauren	10	0	Threshold	4000	port1	all clear	5.11233997344971	1	0	0	455	0	0	0	02_14_22_15_09_13	SP	None	None	23.24	HH	90.63	['port1']	[455]	0.01	1	14	1	0	SP	2	HT
326	Dalton	Lauren	10	0	Threshold	4000	port1	all clear	2.65542984008789	1	0	0	370	0	0	0	02_14_22_15_09_57	SP	None	None	23.24	HH	90.63	['port1']	[370]	0.01	1	15	0	1	SP	2	HT
327	Dalton	Lauren	10	0	Threshold	4000	port1	all clear	4.28936195373535	1	0	0	1484	0	0	0	02_14_22_15_10_43	SP	None	None	23.24	HH	90.63	['port1']	[1484]	0.01	1	16	1	0	SP	2	HT
328	Dalton	Lauren	10	0	Threshold	4000	port1	port1	9.58126997947693	1	0	0	4001	0	0	port1	02_14_22_15_11_29	SP	None	None	23.24	HH	90.63	['port1']	[4001]	0.01	1	17	1	1	SP	2	HT
329	Dalton	Lauren	10	0	Threshold	4000	port1	port1	22.5551815032959	1	0	0	4001	0	0	port1	02_14_22_15_12_28	SP	None	None	23.24	HH	90.63	['port1']	[4001]	0.01	1	18	1	1	SP	2	HT
330	Dalton	Lauren	10	0	Threshold	4000	port1	all clear	2.49099087715149	1	0	0	154	0	0	0	02_14_22_15_13_11	SP	None	None	23.24	HH	90.63	['port1']	[154]	0.01	1	19	0	1	SP	2	HT
331	Dalton	Lauren	10	0	Threshold	4000	port1	all clear	3.29083704948425	1	0	0	117	0	0	0	02_14_22_15_13_55	SP	None	None	23.24	HH	90.63	['port1']	[117]	0.00316	2	20	0	1	SP	2	HT
332	Dalton	Lauren	10	0	Threshold	4000	port1	port1	7.28032445907593	1	0	0	4001	0	0	port1	02_14_22_15_14_39	SP	None	None	23.24	HH	90.63	['port1']	[4001]	0.00316	2	21	1	1	SP	2	HT
333	Dalton	Lauren	10	0	Threshold	4000	port1	port1	16.5426499843597	2	0	0	7390	0	0	port1	02_14_22_15_15_39	SP	None	None	23.24	HH	90.63	['port1', 'port1']	[3389, 4001]	0.00316	2	22	0	0	SP	2	HT
334	Dalton	Lauren	10	0	Threshold	4000	port1	all clear	5.30828595161438	1	0	0	89	0	0	0	02_14_22_15_16_25	SP	None	None	23.24	HH	90.63	['port1']	[89]	0.01	3	23	0	1	SP	2	HT
335	Dalton	Lauren	10	0	Threshold	4000	port1	port1	7.51512455940247	1	0	0	4001	0	0	port1	02_14_22_15_17_09	SP	None	None	23.24	HH	90.63	['port1']	[4001]	0.01	3	24	1	1	SP	2	HT
336	Dalton	Lauren	10	0	Threshold	4000	port1	timeout	0	0	0	0	0	0	0	0	02_14_22_15_18_47	SP	None	None	23.24	HH	90.63	[]	[]	0.01	3	25	0	0	SP	2	HT
337	Dalton	Lauren	10	0	Threshold	4000	port1	timeout	0	0	0	0	0	0	0	0	02_14_22_15_20_25	SP	None	None	23.24	HH	90.63	[]	[]	0.01	3	26	0	0	SP	2	HT
338	Dalton	Lauren	10	0	Threshold	4000	port1	all clear	2.98803901672363	1	0	0	170	0	0	0	02_14_22_15_21_09	SP	None	None	23.24	HH	90.63	['port1']	[170]	0.01	3	27	0	1	SP	2	HT
339	Dalton	Lauren	10	0	Threshold	4000	port1	all clear	17.9632329940796	1	0	0	484	0	0	0	02_14_22_15_22_08	SP	None	None	23.24	HH	90.63	['port1']	[484]	0.01	3	28	1	0	SP	2	HT
340	Dalton	Lauren	10	0	Threshold	4000	port1	all clear	12.1003360748291	1	0	0	533	0	0	0	02_14_22_15_23_01	SP	None	None	23.24	HH	90.63	['port1']	[533]	0.01	3	29	0	1	SP	2	HT
341	Dalton	Lauren	10	0	Threshold	4000	port1	timeout	0	0	0	0	0	0	0	0	02_14_22_15_24_39	SP	None	None	23.24	HH	90.63	[]	[]	0.01	3	30	0	0	SP	2	HT
342	Dalton	Lauren	10	0	Threshold	4000	port1	timeout	0	0	0	0	0	0	0	0	02_14_22_15_26_17	SP	None	None	23.24	HH	90.63	[]	[]	0.01	3	31	1	0	SP	2	HT
343	Dalton	Lauren	10	0	Threshold	4000	port1	all clear	3.05347609519958	1	0	0	298	0	0	0	02_14_22_15_27_02	SP	None	None	23.24	HH	90.63	['port1']	[298]	0.01	3	32	1	0	SP	2	HT
344	Dalton	Lauren	10	0	Threshold	4000	port1	port1	12.2042591571808	1	0	0	4001	0	0	port1	02_14_22_15_27_50	SP	None	None	23.24	HH	90.63	['port1']	[4001]	0.01	3	33	1	1	SP	2	HT
345	Dalton	Lauren	10	0	Threshold	4000	port1	port1	8.41162824630737	2	0	0	4308	0	0	port1	02_14_22_15_28_41	SP	None	None	23.24	HH	90.63	['port1', 'port1']	[307, 4001]	0.01	3	34	0	0	SP	2	HT
346	Dalton	Lauren	10	0	Threshold	4000	port1	port1	20.827299118042	1	0	0	4001	0	0	port1	02_14_22_15_29_40	SP	None	None	23.24	HH	90.63	['port1']	[4001]	0.01	3	35	0	0	SP	2	HT
347	Dalton	Lauren	10	0	Threshold	4000	port1	port1	7.0384361743927	1	0	0	4001	0	0	port1	02_14_22_15_30_25	SP	None	None	23.24	HH	90.63	['port1']	[4001]	0.01	3	36	0	0	SP	2	HT
348	Dalton	Lauren	10	0	Threshold	4000	port1	port1	16.9880983829498	1	0	0	4001	0	0	port1	02_14_22_15_31_18	SP	None	None	23.24	HH	90.63	['port1']	[4001]	0.01	3	37	1	1	SP	2	HT
349	Dalton	Lauren	10	0	Threshold	4000	port1	timeout	0	0	0	0	0	0	0	0	02_14_22_15_32_56	SP	None	None	23.24	HH	90.63	[]	[]	0.01	3	38	0	0	SP	2	HT
350	Dalton	Lauren	10	0	Threshold	4000	port1	port1	5.81718516349792	1	0	0	4001	0	0	port1	02_14_22_15_33_39	SP	None	None	23.24	HH	90.63	['port1']	[4001]	0.01	3	39	1	1	SP	2	HT
351	Dalton	Lauren	10	0	Threshold	4000	port1	timeout	0	0	0	0	0	0	0	0	02_14_22_15_35_17	SP	None	None	23.24	HH	90.63	[]	[]	0.01	3	40	1	0	SP	2	HT
352	Dalton	Lauren	10	0	Threshold	4000	port1	port1	15.2494986057281	1	0	0	4001	0	0	port1	02_14_22_15_36_08	SP	None	None	23.24	HH	90.63	['port1']	[4001]	0.01	3	41	1	1	SP	2	HT
353	Dalton	Lauren	10	0	Threshold	4000	port1	timeout	0	0	0	0	0	0	0	0	02_14_22_15_37_46	SP	None	None	23.24	HH	90.63	[]	[]	0.01	3	42	1	0	SP	2	HT
354	Dalton	Lauren	10	0	Threshold	4000	port1	timeout	0	0	0	0	0	0	0	0	02_14_22_15_39_24	SP	None	None	23.24	HH	90.63	[]	[]	0.01	3	43	1	0	SP	2	HT
355	Dasty	Lauren	4	0	Threshold	4000	port1	port1	7.68698668479919	1	0	0	4001	0	0	port1	01_31_22_17_22_36	SP	None	None	17.94	HH	89.81	['port1']	[4001]	0.01	0	1	0	0	SP	2	HT
356	Dasty	Lauren	4	0	Threshold	4000	port1	port1	6.62345480918884	1	0	0	4001	0	0	port1	01_31_22_17_23_19	SP	None	None	17.94	HH	89.81	['port1']	[4001]	0.01	0	2	1	1	SP	2	HT
357	Dasty	Lauren	4	0	Threshold	4000	port1	port1	7.60941553115845	1	0	0	4001	0	0	port1	01_31_22_17_24_04	SP	None	None	17.94	HH	89.81	['port1']	[4001]	0.01	0	3	0	0	SP	2	HT
358	Dasty	Lauren	4	0	Threshold	4000	port1	port1	6.74966549873352	1	0	0	4001	0	0	port1	01_31_22_17_24_48	SP	None	None	17.94	HH	89.81	['port1']	[4001]	0.01	0	4	1	1	SP	2	HT
359	Dasty	Lauren	4	0	Threshold	4000	port1	all clear	4.15677762031555	1	0	0	720	0	0	0	01_31_22_17_25_34	SP	None	None	17.94	HH	89.81	['port1']	[720]	0.01	0	5	1	0	SP	2	HT
360	Dasty	Lauren	4	0	Threshold	4000	port1	all clear	3.41713500022888	1	0	0	467	0	0	0	01_31_22_17_26_18	SP	None	None	17.94	HH	89.81	['port1']	[467]	0.01	0	6	0	1	SP	2	HT
361	Dasty	Lauren	4	0	Threshold	4000	port1	all clear	10.4037125110626	1	0	0	513	0	0	0	01_31_22_17_27_10	SP	None	None	17.94	HH	89.81	['port1']	[513]	0.01	0	7	1	0	SP	2	HT
362	Dasty	Lauren	4	0	Threshold	4000	port1	all clear	13.1059212684631	1	0	0	586	0	0	0	01_31_22_17_28_04	SP	None	None	17.94	HH	89.81	['port1']	[586]	0.01	0	8	0	1	SP	2	HT
363	Dasty	Lauren	4	0	Threshold	4000	port1	all clear	4.86475276947021	1	0	0	465	0	0	0	01_31_22_17_28_50	SP	None	None	17.94	HH	89.81	['port1']	[465]	0.01	0	9	1	0	SP	2	HT
364	Dasty	Lauren	4	0	Threshold	4000	port1	port1	17.1231627464294	1	0	0	4001	0	0	port1	01_31_22_17_29_44	SP	None	None	17.94	HH	89.81	['port1']	[4001]	0.01	0	10	1	1	SP	2	HT
365	Dasty	Lauren	4	0	Threshold	4000	port1	all clear	4.84994983673096	1	0	0	654	0	0	0	01_31_22_17_30_30	SP	None	None	17.94	HH	89.81	['port1']	[654]	0.01	0	11	0	1	SP	2	HT
366	Dasty	Lauren	4	0	Threshold	4000	port1	all clear	14.456732749939	1	0	0	1247	0	0	0	01_31_22_17_31_26	SP	None	None	17.94	HH	89.81	['port1']	[1247]	0.01	0	12	1	0	SP	2	HT
367	Dasty	Lauren	4	0	Threshold	4000	port1	all clear	5.52463698387146	1	0	0	720	0	0	0	01_31_22_17_32_13	SP	None	None	17.94	HH	89.81	['port1']	[720]	0.01	0	13	1	0	SP	2	HT
368	Dasty	Lauren	4	0	Threshold	4000	port1	port1	10.0943334102631	1	0	0	4001	0	0	port1	01_31_22_17_33_01	SP	None	None	17.94	HH	89.81	['port1']	[4001]	0.01	0	14	0	0	SP	2	HT
369	Dasty	Lauren	4	0	Threshold	4000	port1	port1	22.9187834262848	1	0	0	4001	0	0	port1	01_31_22_17_34_01	SP	None	None	17.94	HH	89.81	['port1']	[4001]	0.01	0	15	1	1	SP	2	HT
370	Dasty	Lauren	4	0	Threshold	4000	port1	port1	7.42000222206116	1	0	0	4001	0	0	port1	01_31_22_17_34_46	SP	None	None	17.94	HH	89.81	['port1']	[4001]	0.01	0	16	0	0	SP	2	HT
371	Dasty	Lauren	4	0	Threshold	4000	port1	port1	7.46739077568054	1	0	0	4001	0	0	port1	01_31_22_17_35_32	SP	None	None	17.94	HH	89.81	['port1']	[4001]	0.01	0	17	0	0	SP	2	HT
372	Dasty	Lauren	4	0	Threshold	4000	port1	port1	20.1000635623932	1	0	0	4001	0	0	port1	01_31_22_17_36_28	SP	None	None	17.94	HH	89.81	['port1']	[4001]	0.01	0	18	1	1	SP	2	HT
373	Dasty	Lauren	4	0	Threshold	4000	port1	all clear	26.5401196479797	1	0	0	344	0	0	0	01_31_22_17_37_37	SP	None	None	17.94	HH	89.81	['port1']	[344]	0.01	0	19	1	0	SP	2	HT
374	Dasty	Lauren	4	0	Threshold	4000	port1	port1	18.3048343658447	1	0	0	4001	0	0	port1	01_31_22_17_38_33	SP	None	None	17.94	HH	89.81	['port1']	[4001]	0.01	0	20	0	0	SP	2	HT
375	Dasty	Lauren	4	0	Threshold	4000	port1	all clear	10.386745929718	1	0	0	460	0	0	0	01_31_22_17_39_25	SP	None	None	17.94	HH	89.81	['port1']	[460]	0.01	0	21	1	0	SP	2	HT
376	Dasty	Lauren	4	0	Threshold	4000	port1	all clear	22.7199358940125	1	0	0	361	0	0	0	01_31_22_17_40_28	SP	None	None	17.94	HH	89.81	['port1']	[361]	0.01	0	22	0	1	SP	2	HT
377	Dasty	Lauren	4	0	Threshold	4000	port1	timeout	0	0	0	0	0	0	0	0	01_31_22_17_42_06	SP	None	None	17.94	HH	89.81	[]	[]	0.01	0	23	1	0	SP	2	HT
378	Dasty	Lauren	4	0	Threshold	4000	port1	timeout	0	0	0	0	0	0	0	0	01_31_22_17_43_44	SP	None	None	17.94	HH	89.81	[]	[]	0.01	0	24	0	0	SP	2	HT
379	Jack	Lauren	4	0	Threshold	4000	port1	all clear	12.1037421226501	1	0	0	559	0	0	0	02_01_22_09_15_30	SP	None	None	19.15	HH	89.83	['port1']	[559]	0.01	0	1	1	0	SP	2	HT
380	Jack	Lauren	4	0	Threshold	4000	port1	all clear	4.38598465919495	1	0	0	420	0	0	0	02_01_22_09_16_16	SP	None	None	19.15	HH	89.83	['port1']	[420]	0.01	0	2	1	0	SP	2	HT
381	Jack	Lauren	4	0	Threshold	4000	port1	all clear	2.1726016998291	1	0	0	489	0	0	0	02_01_22_09_16_59	SP	None	None	19.15	HH	89.83	['port1']	[489]	0.01	0	3	0	1	SP	2	HT
382	Jack	Lauren	4	0	Threshold	4000	port1	all clear	2.17195677757263	1	0	0	532	0	0	0	02_01_22_09_17_43	SP	None	None	19.15	HH	89.83	['port1']	[532]	0.01	0	4	1	0	SP	2	HT
383	Jack	Lauren	4	0	Threshold	4000	port1	all clear	2.26641011238098	1	0	0	531	0	0	0	02_01_22_09_18_27	SP	None	None	19.15	HH	89.83	['port1']	[531]	0.01	0	5	1	0	SP	2	HT
384	Jack	Lauren	4	0	Threshold	4000	port1	all clear	2.79197096824646	1	0	0	586	0	0	0	02_01_22_09_19_10	SP	None	None	19.15	HH	89.83	['port1']	[586]	0.01	0	6	0	1	SP	2	HT
385	Jack	Lauren	4	0	Threshold	4000	port1	all clear	3.76051449775696	1	0	0	551	0	0	0	02_01_22_09_19_56	SP	None	None	19.15	HH	89.83	['port1']	[551]	0.01	0	7	1	0	SP	2	HT
386	Jack	Lauren	4	0	Threshold	4000	port1	all clear	3.48478841781616	1	0	0	543	0	0	0	02_01_22_09_20_41	SP	None	None	19.15	HH	89.83	['port1']	[543]	0.01	0	8	1	0	SP	2	HT
387	Jack	Lauren	4	0	Threshold	4000	port1	all clear	3.7433340549469	1	0	0	509	0	0	0	02_01_22_09_21_27	SP	None	None	19.15	HH	89.83	['port1']	[509]	0.01	0	9	1	0	SP	2	HT
388	Jack	Lauren	4	0	Threshold	4000	port1	all clear	4.42258644104004	1	0	0	504	0	0	0	02_01_22_09_22_12	SP	None	None	19.15	HH	89.83	['port1']	[504]	0.01	0	10	0	1	SP	2	HT
389	Jack	Lauren	4	0	Threshold	4000	port1	all clear	4.44246864318848	1	0	0	611	0	0	0	02_01_22_09_22_58	SP	None	None	19.15	HH	89.83	['port1']	[611]	0.01	0	11	1	0	SP	2	HT
390	Jack	Lauren	4	0	Threshold	4000	port1	all clear	3.34346747398376	2	0	0	1473	0	0	0	02_01_22_09_23_45	SP	None	None	19.15	HH	89.83	['port1', 'port1']	[840, 633]	0.01	0	12	0	1	SP	2	HT
391	Jack	Lauren	4	0	Threshold	4000	port1	all clear	3.17166805267334	2	0	0	1211	0	0	0	02_01_22_09_24_34	SP	None	None	19.15	HH	89.83	['port1', 'port1']	[726, 485]	0.01	0	13	1	0	SP	2	HT
392	Jack	Lauren	4	0	Threshold	4000	port1	all clear	2.78132081031799	2	0	0	1087	0	0	0	02_01_22_09_25_20	SP	None	None	19.15	HH	89.83	['port1', 'port1']	[520, 567]	0.01	0	14	0	1	SP	2	HT
393	Jack	Lauren	4	0	Threshold	4000	port1	port1	6.20815539360046	1	0	0	4001	0	0	port1	02_01_22_09_26_03	SP	None	None	19.15	HH	89.83	['port1']	[4001]	0.01	0	15	1	1	SP	2	HT
394	Jack	Lauren	4	0	Threshold	4000	port1	all clear	9.84126591682434	1	0	0	558	0	0	0	02_01_22_09_26_55	SP	None	None	19.15	HH	89.83	['port1']	[558]	0.01	0	16	1	0	SP	2	HT
395	Jack	Lauren	4	0	Threshold	4000	port1	port1	6.32198429107666	1	0	0	4001	0	0	port1	02_01_22_09_27_38	SP	None	None	19.15	HH	89.83	['port1']	[4001]	0.01	0	17	1	1	SP	2	HT
396	Jack	Lauren	4	0	Threshold	4000	port1	port1	7.07912468910217	1	0	0	4001	0	0	port1	02_01_22_09_28_22	SP	None	None	19.15	HH	89.83	['port1']	[4001]	0.01	0	18	0	0	SP	2	HT
397	Jack	Lauren	4	0	Threshold	4000	port1	port1	6.5416362285614	1	0	0	4001	0	0	port1	02_01_22_09_29_07	SP	None	None	19.15	HH	89.83	['port1']	[4001]	0.01	0	19	0	0	SP	2	HT
398	Jack	Lauren	4	0	Threshold	4000	port1	all clear	7.25930166244507	1	0	0	611	0	0	0	02_01_22_09_29_56	SP	None	None	19.15	HH	89.83	['port1']	[611]	0.01	0	20	1	0	SP	2	HT
399	Jack	Lauren	4	0	Threshold	4000	port1	port1	3.18797945976257	2	0	0	4632	0	0	port1	02_01_22_09_30_41	SP	None	None	19.15	HH	89.83	['port1', 'port1']	[631, 4001]	0.01	0	21	1	1	SP	2	HT
400	Jack	Lauren	4	0	Threshold	4000	port1	all clear	3.38663029670715	3	0	0	823	0	0	0	02_01_22_09_31_29	SP	None	None	19.15	HH	89.83	['port1', 'port1', 'port1']	[814, 2, 7]	0.01	0	22	1	0	SP	2	HT
401	Jack	Lauren	4	0	Threshold	4000	port1	port1	6.59597420692444	1	0	0	4001	0	0	port1	02_01_22_09_32_12	SP	None	None	19.15	HH	89.83	['port1']	[4001]	0.01	0	23	1	1	SP	2	HT
402	Jack	Lauren	4	0	Threshold	4000	port1	all clear	22.1544387340546	1	0	0	742	0	0	0	02_01_22_09_33_15	SP	None	None	19.15	HH	89.83	['port1']	[742]	0.01	0	24	0	1	SP	2	HT
403	Jack	Lauren	4	0	Threshold	4000	port1	all clear	2.86485457420349	1	0	0	577	0	0	0	02_01_22_09_33_59	SP	None	None	19.15	HH	89.83	['port1']	[577]	0.01	0	25	1	0	SP	2	HT
404	Jack	Lauren	4	0	Threshold	4000	port1	all clear	3.03509044647217	1	0	0	577	0	0	0	02_01_22_09_34_43	SP	None	None	19.15	HH	89.83	['port1']	[577]	0.01	0	26	0	1	SP	2	HT
405	Jack	Lauren	4	0	Threshold	4000	port1	port1	7.72279238700867	1	0	0	4001	0	0	port1	02_01_22_09_35_29	SP	None	None	19.15	HH	89.83	['port1']	[4001]	0.01	0	27	0	0	SP	2	HT
406	Jack	Lauren	4	0	Threshold	4000	port1	port1	7.27119255065918	1	0	0	4001	0	0	port1	02_01_22_09_36_13	SP	None	None	19.15	HH	89.83	['port1']	[4001]	0.01	0	28	1	1	SP	2	HT
407	Jack	Lauren	4	0	Threshold	4000	port1	port1	7.31584715843201	1	0	0	4001	0	0	port1	02_01_22_09_36_58	SP	None	None	19.15	HH	89.83	['port1']	[4001]	0.01	0	29	0	0	SP	2	HT
408	Jack	Lauren	4	0	Threshold	4000	port1	all clear	10.5097169876099	1	0	0	880	0	0	0	02_01_22_09_37_50	SP	None	None	19.15	HH	89.83	['port1']	[880]	0.01	0	30	1	0	SP	2	HT
409	Jack	Lauren	4	0	Threshold	4000	port1	port1	16.8549418449402	1	0	0	4001	0	0	port1	02_01_22_09_38_44	SP	None	None	19.15	HH	89.83	['port1']	[4001]	0.01	0	31	1	1	SP	2	HT
410	Jack	Lauren	4	0	Threshold	4000	port1	port1	5.68728590011597	1	0	0	4001	0	0	port1	02_01_22_09_39_27	SP	None	None	19.15	HH	89.83	['port1']	[4001]	0.01	0	32	0	0	SP	2	HT
411	Jack	Lauren	4	0	Threshold	4000	port1	port1	6.75845885276794	1	0	0	4001	0	0	port1	02_01_22_09_40_10	SP	None	None	19.15	HH	89.83	['port1']	[4001]	0.01	0	33	1	1	SP	2	HT
412	Jack	Lauren	4	0	Threshold	4000	port1	all clear	2.66981291770935	1	0	0	643	0	0	0	02_01_22_09_40_55	SP	None	None	19.15	HH	89.83	['port1']	[643]	0.01	0	34	1	0	SP	2	HT
413	Jack	Lauren	4	0	Threshold	4000	port1	port1	6.61030387878418	1	0	0	4001	0	0	port1	02_01_22_09_41_39	SP	None	None	19.15	HH	89.83	['port1']	[4001]	0.01	0	35	0	0	SP	2	HT
414	Jack	Lauren	4	0	Threshold	4000	port1	all clear	3.00877547264099	1	0	0	565	0	0	0	02_01_22_09_42_23	SP	None	None	19.15	HH	89.83	['port1']	[565]	0.01	0	36	0	1	SP	2	HT
415	Jack	Lauren	4	0	Threshold	4000	port1	port1	6.92987608909607	1	0	0	4001	0	0	port1	02_01_22_09_43_08	SP	None	None	19.15	HH	89.83	['port1']	[4001]	0.01	0	37	0	0	SP	2	HT
416	Jack	Lauren	4	0	Threshold	4000	port1	port1	7.45599389076233	1	0	0	4001	0	0	port1	02_01_22_09_43_52	SP	None	None	19.15	HH	89.83	['port1']	[4001]	0.01	0	38	1	1	SP	2	HT
417	Jack	Lauren	4	0	Threshold	4000	port1	port1	9.24236512184143	1	0	0	4001	0	0	port1	02_01_22_09_44_39	SP	None	None	19.15	HH	89.83	['port1']	[4001]	0.01	0	39	0	0	SP	2	HT
418	Jack	Lauren	4	0	Threshold	4000	port1	port1	7.17724323272705	1	0	0	4001	0	0	port1	02_01_22_09_45_24	SP	None	None	19.15	HH	89.83	['port1']	[4001]	0.01	0	40	0	0	SP	2	HT
419	Jack	Lauren	4	0	Threshold	4000	port1	port1	7.26439142227173	1	0	0	4001	0	0	port1	02_01_22_09_46_08	SP	None	None	19.15	HH	89.83	['port1']	[4001]	0.01	0	41	1	1	SP	2	HT
420	Jack	Lauren	4	0	Threshold	4000	port1	port1	6.53733515739441	1	0	0	4001	0	0	port1	02_01_22_09_46_51	SP	None	None	19.15	HH	89.83	['port1']	[4001]	0.01	0	42	1	1	SP	2	HT
421	Jack	Lauren	4	0	Threshold	4000	port1	port1	6.72225713729858	1	0	0	4001	0	0	port1	02_01_22_09_47_35	SP	None	None	19.15	HH	89.83	['port1']	[4001]	0.01	0	43	0	0	SP	2	HT
422	Jack	Lauren	4	0	Threshold	4000	port1	port1	6.71424984931946	1	0	0	4001	0	0	port1	02_01_22_09_48_19	SP	None	None	19.15	HH	89.83	['port1']	[4001]	0.01	0	44	1	1	SP	2	HT
423	Jack	Lauren	4	0	Threshold	4000	port1	port1	6.64623045921326	1	0	0	4001	0	0	port1	02_01_22_09_49_03	SP	None	None	19.15	HH	89.83	['port1']	[4001]	0.01	0	45	0	0	SP	2	HT
424	Jack	Lauren	4	0	Threshold	4000	port1	port1	7.80559635162354	1	0	0	4001	0	0	port1	02_01_22_09_49_48	SP	None	None	19.15	HH	89.83	['port1']	[4001]	0.01	0	46	1	1	SP	2	HT
425	Jack	Lauren	4	0	Threshold	4000	port1	port1	15.3998725414276	1	0	0	4001	0	0	port1	02_01_22_09_50_41	SP	None	None	19.15	HH	89.83	['port1']	[4001]	0.01	0	47	0	0	SP	2	HT
426	Jack	Lauren	4	0	Threshold	4000	port1	port1	19.8202977180481	1	0	0	4001	0	0	port1	02_01_22_09_51_39	SP	None	None	19.15	HH	89.83	['port1']	[4001]	0.01	0	48	0	0	SP	2	HT
427	Jack	Lauren	4	0	Threshold	4000	port1	all clear	4.94657301902771	1	0	0	718	0	0	0	02_01_22_09_52_24	SP	None	None	19.15	HH	89.83	['port1']	[718]	0.01	0	49	0	1	SP	2	HT
428	Jack	Lauren	4	0	Threshold	4000	port1	all clear	4.26035237312317	1	0	0	943	0	0	0	02_01_22_09_53_10	SP	None	None	19.15	HH	89.83	['port1']	[943]	0.01	0	50	1	0	SP	2	HT
429	Jack	Lauren	4	0	Threshold	4000	port1	port1	6.67392635345459	1	0	0	4001	0	0	port1	02_01_22_09_53_55	SP	None	None	19.15	HH	89.83	['port1']	[4001]	0.01	0	51	0	0	SP	2	HT
430	Jack	Lauren	4	0	Threshold	4000	port1	timeout	0	0	0	0	0	0	0	0	02_01_22_09_55_33	SP	None	None	19.15	HH	89.83	[]	[]	0.01	0	52	0	0	SP	2	HT
431	Luna	Sarah	4	0	Threshold	4000	port1	all clear	9.12060809135437	1	0	0	321	0	0	0	01_31_22_16_00_08	SP	None	None	24.41	HH	89.88	['port1']	[321]	0.01	0	1	0	1	SP	2	HT
432	Luna	Sarah	4	0	Threshold	4000	port1	port1	7.25368785858154	1	0	0	4001	0	0	port1	01_31_22_16_00_52	SP	None	None	24.41	HH	89.88	['port1']	[4001]	0.01	0	2	1	1	SP	2	HT
433	Luna	Sarah	4	0	Threshold	4000	port1	port1	6.18742060661316	1	0	0	4001	0	0	port1	01_31_22_16_01_35	SP	None	None	24.41	HH	89.88	['port1']	[4001]	0.01	0	3	1	1	SP	2	HT
434	Luna	Sarah	4	0	Threshold	4000	port1	all clear	3.44820737838745	1	0	0	626	0	0	0	01_31_22_16_02_19	SP	None	None	24.41	HH	89.88	['port1']	[626]	0.00316	0	4	0	1	SP	2	HT
435	Luna	Sarah	4	0	Threshold	4000	port1	port1	6.36385107040405	1	0	0	4001	0	0	port1	01_31_22_16_03_02	SP	None	None	24.41	HH	89.88	['port1']	[4001]	0.00316	0	5	1	1	SP	2	HT
436	Luna	Sarah	4	0	Threshold	4000	port1	all clear	2.55678725242615	1	0	0	517	0	0	0	01_31_22_16_03_45	SP	None	None	24.41	HH	89.88	['port1']	[517]	0.00316	0	6	0	1	SP	2	HT
437	Luna	Sarah	4	0	Threshold	4000	port1	all clear	4.54938626289368	1	0	0	606	0	0	0	01_31_22_16_04_32	SP	None	None	24.41	HH	89.88	['port1']	[606]	0.001	0	7	1	0	SP	2	HT
438	Luna	Sarah	4	0	Threshold	4000	port1	port1	6.44705629348755	1	0	0	4001	0	0	port1	01_31_22_16_05_15	SP	None	None	24.41	HH	89.88	['port1']	[4001]	0.00316	1	8	1	1	SP	2	HT
439	Luna	Sarah	4	0	Threshold	4000	port1	all clear	3.39981079101562	1	0	0	704	0	0	0	01_31_22_16_05_59	SP	None	None	24.41	HH	89.88	['port1']	[704]	0.00316	1	9	0	1	SP	2	HT
440	Luna	Sarah	4	0	Threshold	4000	port1	port1	7.01739978790283	1	0	0	4001	0	0	port1	01_31_22_16_06_43	SP	None	None	24.41	HH	89.88	['port1']	[4001]	0.00316	1	10	1	1	SP	2	HT
441	Luna	Sarah	4	0	Threshold	4000	port1	port1	6.21770882606506	1	0	0	4001	0	0	port1	01_31_22_16_07_27	SP	None	None	24.41	HH	89.88	['port1']	[4001]	0.001	2	11	0	0	SP	2	HT
442	Luna	Sarah	4	0	Threshold	4000	port1	port1	6.87984013557434	1	0	0	4001	0	0	port1	01_31_22_16_08_10	SP	None	None	24.41	HH	89.88	['port1']	[4001]	0.00316	3	12	1	1	SP	2	HT
443	Luna	Sarah	4	0	Threshold	4000	port1	all clear	3.22839951515198	1	0	0	298	0	0	0	01_31_22_16_08_54	SP	None	None	24.41	HH	89.88	['port1']	[298]	0.00316	3	13	0	1	SP	2	HT
444	Luna	Sarah	4	0	Threshold	4000	port1	port1	6.62020611763	1	0	0	4001	0	0	port1	01_31_22_16_09_39	SP	None	None	24.41	HH	89.88	['port1']	[4001]	0.00316	3	14	0	0	SP	2	HT
445	Luna	Sarah	4	0	Threshold	4000	port1	all clear	4.7183849811554	1	0	0	428	0	0	0	01_31_22_16_10_24	SP	None	None	24.41	HH	89.88	['port1']	[428]	0.01	3	15	0	1	SP	2	HT
446	Luna	Sarah	4	0	Threshold	4000	port1	port1	6.6397557258606	1	0	0	4001	0	0	port1	01_31_22_16_11_07	SP	None	None	24.41	HH	89.88	['port1']	[4001]	0.01	3	16	1	1	SP	2	HT
447	Luna	Sarah	4	0	Threshold	4000	port1	port1	7.6356098651886	1	0	0	4001	0	0	port1	01_31_22_16_11_52	SP	None	None	24.41	HH	89.88	['port1']	[4001]	0.01	3	17	1	1	SP	2	HT
448	Luna	Sarah	4	0	Threshold	4000	port1	port1	6.55697345733643	1	0	0	4001	0	0	port1	01_31_22_16_12_35	SP	None	None	24.41	HH	89.88	['port1']	[4001]	0.00316	4	18	1	1	SP	2	HT
449	Luna	Sarah	4	0	Threshold	4000	port1	port1	5.73577952384949	1	0	0	4001	0	0	port1	01_31_22_16_13_17	SP	None	None	24.41	HH	89.88	['port1']	[4001]	0.00316	4	19	1	1	SP	2	HT
450	Luna	Sarah	4	0	Threshold	4000	port1	port1	6.03643107414246	1	0	0	4001	0	0	port1	01_31_22_16_14_01	SP	None	None	24.41	HH	89.88	['port1']	[4001]	0.00316	4	20	0	0	SP	2	HT
451	Luna	Sarah	4	0	Threshold	4000	port1	port1	1.91617727279663	2	0	0	4284	0	0	port1	01_31_22_16_14_46	SP	None	None	24.41	HH	89.88	['port1', 'port1']	[283, 4001]	0.01	5	21	0	0	SP	2	HT
452	Luna	Sarah	4	0	Threshold	4000	port1	all clear	4.60710906982422	1	0	0	808	0	0	0	01_31_22_16_15_31	SP	None	None	24.41	HH	89.88	['port1']	[808]	0.01	5	22	0	1	SP	2	HT
453	Luna	Sarah	4	0	Threshold	4000	port1	port1	4.96910047531128	1	0	0	4001	0	0	port1	01_31_22_16_16_13	SP	None	None	24.41	HH	89.88	['port1']	[4001]	0.01	5	23	1	1	SP	2	HT
454	Luna	Sarah	4	0	Threshold	4000	port1	port1	6.04053115844727	1	0	0	4001	0	0	port1	01_31_22_16_16_55	SP	None	None	24.41	HH	89.88	['port1']	[4001]	0.01	5	24	1	1	SP	2	HT
455	Luna	Sarah	4	0	Threshold	4000	port1	all clear	2.80536770820618	1	0	0	616	0	0	0	01_31_22_16_17_40	SP	None	None	24.41	HH	89.88	['port1']	[616]	0.00316	6	25	1	0	SP	2	HT
456	Luna	Sarah	4	0	Threshold	4000	port1	port1	6.90902614593506	1	0	0	4001	0	0	port1	01_31_22_16_18_24	SP	None	None	24.41	HH	89.88	['port1']	[4001]	0.01	7	26	1	1	SP	2	HT
457	Luna	Sarah	4	0	Threshold	4000	port1	all clear	3.24903798103333	1	0	0	690	0	0	0	01_31_22_16_19_08	SP	None	None	24.41	HH	89.88	['port1']	[690]	0.01	7	27	0	1	SP	2	HT
458	Luna	Sarah	4	0	Threshold	4000	port1	port1	6.35221672058105	1	0	0	4001	0	0	port1	01_31_22_16_19_50	SP	None	None	24.41	HH	89.88	['port1']	[4001]	0.01	7	28	1	1	SP	2	HT
459	Moni	Lauren	4	0	Threshold	4000	port1	all clear	6.63421297073364	1	0	0	536	0	0	0	02_01_22_10_21_30	SP	None	None	18.64	HH	89.84	['port1']	[536]	0.01	0	1	1	0	SP	2	HT
460	Moni	Lauren	4	0	Threshold	4000	port1	all clear	22.0445611476898	1	0	0	468	0	0	0	02_01_22_10_22_34	SP	None	None	18.64	HH	89.84	['port1']	[468]	0.01	0	2	1	0	SP	2	HT
461	Moni	Lauren	4	0	Threshold	4000	port1	all clear	17.954948425293	1	0	0	500	0	0	0	02_01_22_10_23_33	SP	None	None	18.64	HH	89.84	['port1']	[500]	0.01	0	3	0	1	SP	2	HT
462	Moni	Lauren	4	0	Threshold	4000	port1	all clear	10.1271967887878	1	0	0	521	0	0	0	02_01_22_10_24_25	SP	None	None	18.64	HH	89.84	['port1']	[521]	0.01	0	4	1	0	SP	2	HT
463	Moni	Lauren	4	0	Threshold	4000	port1	all clear	2.62455272674561	1	0	0	462	0	0	0	02_01_22_10_25_09	SP	None	None	18.64	HH	89.84	['port1']	[462]	0.01	0	5	1	0	SP	2	HT
464	Moni	Lauren	4	0	Threshold	4000	port1	all clear	10.6850068569183	1	0	0	830	0	0	0	02_01_22_10_26_00	SP	None	None	18.64	HH	89.84	['port1']	[830]	0.01	0	6	0	1	SP	2	HT
465	Moni	Lauren	4	0	Threshold	4000	port1	all clear	4.03154754638672	1	0	0	487	0	0	0	02_01_22_10_26_46	SP	None	None	18.64	HH	89.84	['port1']	[487]	0.01	0	7	1	0	SP	2	HT
466	Moni	Lauren	4	0	Threshold	4000	port1	all clear	3.00925588607788	1	0	0	567	0	0	0	02_01_22_10_27_30	SP	None	None	18.64	HH	89.84	['port1']	[567]	0.01	0	8	0	1	SP	2	HT
467	Moni	Lauren	4	0	Threshold	4000	port1	all clear	3.70339369773865	1	0	0	544	0	0	0	02_01_22_10_28_15	SP	None	None	18.64	HH	89.84	['port1']	[544]	0.01	0	9	1	0	SP	2	HT
468	Moni	Lauren	4	0	Threshold	4000	port1	all clear	4.03104209899902	1	0	0	658	0	0	0	02_01_22_10_29_00	SP	None	None	18.64	HH	89.84	['port1']	[658]	0.01	0	10	0	1	SP	2	HT
469	Moni	Lauren	4	0	Threshold	4000	port1	all clear	9.78382515907288	2	0	0	548	0	0	0	02_01_22_10_29_52	SP	None	None	18.64	HH	89.84	['port1', 'port1']	[529, 19]	0.01	0	11	1	0	SP	2	HT
470	Moni	Lauren	4	0	Threshold	4000	port1	all clear	32.8795700073242	1	0	0	796	0	0	0	02_01_22_10_31_05	SP	None	None	18.64	HH	89.84	['port1']	[796]	0.01	0	12	0	1	SP	2	HT
471	Moni	Lauren	4	0	Threshold	4000	port1	all clear	3.8888623714447	1	0	0	693	0	0	0	02_01_22_10_31_51	SP	None	None	18.64	HH	89.84	['port1']	[693]	0.01	0	13	1	0	SP	2	HT
472	Moni	Lauren	4	0	Threshold	4000	port1	all clear	3.66585206985474	1	0	0	610	0	0	0	02_01_22_10_32_37	SP	None	None	18.64	HH	89.84	['port1']	[610]	0.01	0	14	1	0	SP	2	HT
473	Moni	Lauren	4	0	Threshold	4000	port1	all clear	7.47347044944763	3	0	0	2232	0	0	0	02_01_22_10_33_29	SP	None	None	18.64	HH	89.84	['port1', 'port1', 'port1']	[1492, 12, 728]	0.01	0	15	0	1	SP	2	HT
474	Moni	Lauren	4	0	Threshold	4000	port1	all clear	4.24334764480591	1	0	0	273	0	0	0	02_01_22_10_34_15	SP	None	None	18.64	HH	89.84	['port1']	[273]	0.01	0	16	1	0	SP	2	HT
475	Moni	Lauren	4	0	Threshold	4000	port1	all clear	5.94894051551819	1	0	0	801	0	0	0	02_01_22_10_35_02	SP	None	None	18.64	HH	89.84	['port1']	[801]	0.01	0	17	1	0	SP	2	HT
476	Moni	Lauren	4	0	Threshold	4000	port1	all clear	5.0012583732605	1	0	0	2114	0	0	0	02_01_22_10_35_49	SP	None	None	18.64	HH	89.84	['port1']	[2114]	0.01	0	18	1	0	SP	2	HT
477	Moni	Lauren	4	0	Threshold	4000	port1	all clear	3.26020073890686	1	0	0	604	0	0	0	02_01_22_10_36_33	SP	None	None	18.64	HH	89.84	['port1']	[604]	0.01	0	19	0	1	SP	2	HT
478	Moni	Lauren	4	0	Threshold	4000	port1	all clear	5.53086066246033	1	0	0	555	0	0	0	02_01_22_10_37_21	SP	None	None	18.64	HH	89.84	['port1']	[555]	0.01	0	20	1	0	SP	2	HT
479	Moni	Lauren	4	0	Threshold	4000	port1	all clear	3.63880920410156	3	0	0	2503	0	0	0	02_01_22_10_38_08	SP	None	None	18.64	HH	89.84	['port1', 'port1', 'port1']	[645, 143, 1715]	0.01	0	21	0	1	SP	2	HT
480	Moni	Lauren	4	0	Threshold	4000	port1	all clear	4.52710056304932	1	0	0	1408	0	0	0	02_01_22_10_38_54	SP	None	None	18.64	HH	89.84	['port1']	[1408]	0.01	0	22	1	0	SP	2	HT
481	Moni	Lauren	4	0	Threshold	4000	port1	all clear	11.9359731674194	1	0	0	935	0	0	0	02_01_22_10_39_46	SP	None	None	18.64	HH	89.84	['port1']	[935]	0.01	0	23	0	1	SP	2	HT
482	Moni	Lauren	4	0	Threshold	4000	port1	all clear	5.47482705116272	1	0	0	685	0	0	0	02_01_22_10_40_34	SP	None	None	18.64	HH	89.84	['port1']	[685]	0.01	0	24	1	0	SP	2	HT
483	Moni	Lauren	4	0	Threshold	4000	port1	all clear	12.7950723171234	1	0	0	461	0	0	0	02_01_22_10_41_27	SP	None	None	18.64	HH	89.84	['port1']	[461]	0.01	0	25	0	1	SP	2	HT
484	Moni	Lauren	4	0	Threshold	4000	port1	all clear	36.7687435150146	1	0	0	851	0	0	0	02_01_22_10_42_45	SP	None	None	18.64	HH	89.84	['port1']	[851]	0.01	0	26	0	1	SP	2	HT
485	Moni	Lauren	4	0	Threshold	4000	port1	all clear	7.33263373374939	1	0	0	726	0	0	0	02_01_22_10_43_34	SP	None	None	18.64	HH	89.84	['port1']	[726]	0.01	0	27	1	0	SP	2	HT
486	Moni	Lauren	4	0	Threshold	4000	port1	all clear	46.4793176651001	1	0	0	707	0	0	0	02_01_22_10_45_01	SP	None	None	18.64	HH	89.84	['port1']	[707]	0.01	0	28	0	1	SP	2	HT
487	Moni	Lauren	4	0	Threshold	4000	port1	all clear	13.6266884803772	1	0	0	486	0	0	0	02_01_22_10_45_55	SP	None	None	18.64	HH	89.84	['port1']	[486]	0.01	0	29	0	1	SP	2	HT
488	Moni	Lauren	4	0	Threshold	4000	port1	all clear	5.41831922531128	1	0	0	777	0	0	0	02_01_22_10_46_42	SP	None	None	18.64	HH	89.84	['port1']	[777]	0.01	0	30	1	0	SP	2	HT
489	Moni	Lauren	4	0	Threshold	4000	port1	all clear	24.0920119285583	2	0	0	905	0	0	0	02_01_22_10_47_49	SP	None	None	18.64	HH	89.84	['port1', 'port1']	[207, 698]	0.01	0	31	0	1	SP	2	HT
490	Rocket	Lauren	10	0	Threshold	4000	port1	port1	29.5905296802521	1	0	0	4001	0	0	port1	02_14_22_14_14_31	SP	None	None	22.77	HH	90.72	['port1']	[4001]	0.01	0	1	1	1	SP	2	HT
491	Rocket	Lauren	10	0	Threshold	4000	port1	port1	11.057647228241	1	0	0	4001	0	0	port1	02_14_22_14_15_20	SP	None	None	22.77	HH	90.72	['port1']	[4001]	0.01	0	2	0	0	SP	2	HT
492	Rocket	Lauren	10	0	Threshold	4000	port1	port1	7.22756314277649	1	0	0	4001	0	0	port1	02_14_22_14_16_05	SP	None	None	22.77	HH	90.72	['port1']	[4001]	0.01	0	3	0	0	SP	2	HT
493	Rocket	Lauren	10	0	Threshold	4000	port1	port1	17.6336636543274	1	0	0	4001	0	0	port1	02_14_22_14_16_59	SP	None	None	22.77	HH	90.72	['port1']	[4001]	0.01	0	4	1	1	SP	2	HT
494	Rocket	Lauren	10	0	Threshold	4000	port1	port1	18.312561750412	1	0	0	4001	0	0	port1	02_14_22_14_17_54	SP	None	None	22.77	HH	90.72	['port1']	[4001]	0.01	0	5	1	1	SP	2	HT
495	Rocket	Lauren	10	0	Threshold	4000	port1	port1	6.87003874778748	1	0	0	4001	0	0	port1	02_14_22_14_18_38	SP	None	None	22.77	HH	90.72	['port1']	[4001]	0.01	0	6	0	0	SP	2	HT
496	Rocket	Lauren	10	0	Threshold	4000	port1	port1	6.9945433139801	1	0	0	4001	0	0	port1	02_14_22_14_19_23	SP	None	None	22.77	HH	90.72	['port1']	[4001]	0.01	0	7	0	0	SP	2	HT
497	Rocket	Lauren	10	0	Threshold	4000	port1	port1	15.3838949203491	1	0	0	4001	0	0	port1	02_14_22_14_20_15	SP	None	None	22.77	HH	90.72	['port1']	[4001]	0.01	0	8	1	1	SP	2	HT
498	Rocket	Lauren	10	0	Threshold	4000	port1	timeout	0	0	0	0	0	0	0	0	02_14_22_14_21_53	SP	None	None	22.77	HH	90.72	[]	[]	0.01	0	9	0	0	SP	2	HT
499	Rocket	Lauren	10	0	Threshold	4000	port1	port1	7.60835862159729	1	0	0	4001	0	0	port1	02_14_22_14_22_39	SP	None	None	22.77	HH	90.72	['port1']	[4001]	0.01	0	10	0	0	SP	2	HT
500	Rocket	Lauren	10	0	Threshold	4000	port1	port1	7.98843026161194	1	0	0	4001	0	0	port1	02_14_22_14_23_23	SP	None	None	22.77	HH	90.72	['port1']	[4001]	0.01	0	11	1	1	SP	2	HT
501	Rocket	Lauren	10	0	Threshold	4000	port1	timeout	0	0	0	0	0	0	0	0	02_14_22_14_25_01	SP	None	None	22.77	HH	90.72	[]	[]	0.01	0	12	0	0	SP	2	HT
502	Rocket	Lauren	10	0	Threshold	4000	port1	all clear	22.0622668266296	1	0	0	878	0	0	0	02_14_22_14_26_04	SP	None	None	22.77	HH	90.72	['port1']	[878]	0.01	0	13	0	1	SP	2	HT
503	Rocket	Lauren	10	0	Threshold	4000	port1	port1	8.62161016464233	1	0	0	4001	0	0	port1	02_14_22_14_26_50	SP	None	None	22.77	HH	90.72	['port1']	[4001]	0.01	0	14	0	0	SP	2	HT
504	Rocket	Lauren	10	0	Threshold	4000	port1	timeout	0	0	0	0	0	0	0	0	02_14_22_14_28_28	SP	None	None	22.77	HH	90.72	[]	[]	0.01	0	15	1	0	SP	2	HT
505	Rocket	Lauren	10	0	Threshold	4000	port1	timeout	0	0	0	0	0	0	0	0	02_14_22_14_30_06	SP	None	None	22.77	HH	90.72	[]	[]	0.01	0	16	1	0	SP	2	HT
506	Rocket	Lauren	10	0	Threshold	4000	port1	timeout	0	0	0	0	0	0	0	0	02_14_22_14_31_44	SP	None	None	22.77	HH	90.72	[]	[]	0.01	0	17	0	0	SP	2	HT
507	Rocket	Lauren	10	0	Threshold	4000	port1	port1	52.6586368083954	1	0	0	4001	0	0	port1	02_14_22_14_33_13	SP	None	None	22.77	HH	90.72	['port1']	[4001]	0.01	0	18	1	1	SP	2	HT
508	Rocket	Lauren	10	0	Threshold	4000	port1	timeout	0	0	0	0	0	0	0	0	02_14_22_14_34_51	SP	None	None	22.77	HH	90.72	[]	[]	0.01	0	19	0	0	SP	2	HT
509	Rocket	Lauren	10	0	Threshold	4000	port1	port1	51.723680973053	1	0	0	4001	0	0	port1	02_14_22_14_36_19	SP	None	None	22.77	HH	90.72	['port1']	[4001]	0.01	0	20	1	1	SP	2	HT
510	Rocket	Lauren	10	0	Threshold	4000	port1	timeout	0	0	0	0	0	0	0	0	02_14_22_14_37_57	SP	None	None	22.77	HH	90.72	[]	[]	0.01	0	21	1	0	SP	2	HT
511	Rocket	Lauren	10	0	Threshold	4000	port1	timeout	0	0	0	0	0	0	0	0	02_14_22_14_39_35	SP	None	None	22.77	HH	90.72	[]	[]	0.01	0	22	1	0	SP	2	HT
512	Zulu	Sarah	10	0	Threshold	2000	port1	timeout	0	0	0	0	0	0	0	0	02_17_22_11_02_36	SP	None	None	15.71	HH	91.04	[]	[]	0.01	0	1	1	0	SP	2	HT
513	Zulu	Sarah	10	0	Threshold	2000	port1	all clear	23.9147937297821	1	0	0	92	0	0	0	02_17_22_11_03_41	SP	None	None	15.71	HH	91.04	['port1']	[92]	0.01	0	2	0	1	SP	2	HT
514	Zulu	Sarah	10	0	Threshold	2000	port1	port1	3.13569402694702	1	0	0	2001	0	0	port1	02_17_22_11_04_21	SP	None	None	15.71	HH	91.04	['port1']	[2001]	0.01	0	3	1	1	SP	2	HT
515	Zulu	Sarah	10	0	Threshold	2000	port1	all clear	1.26603198051453	1	0	0	642	0	0	0	02_17_22_11_05_03	SP	None	None	15.71	HH	91.04	['port1']	[642]	0.01	0	4	0	1	SP	2	HT
516	Zulu	Sarah	10	0	Threshold	2000	port1	all clear	1.33753943443298	1	0	0	644	0	0	0	02_17_22_11_05_46	SP	None	None	15.71	HH	91.04	['port1']	[644]	0.00316	0	5	1	0	SP	2	HT
517	Zulu	Sarah	10	0	Threshold	2000	port1	port1	2.94918966293335	1	0	0	2001	0	0	port1	02_17_22_11_06_25	SP	None	None	15.71	HH	91.04	['port1']	[2001]	0.01	1	6	1	1	SP	2	HT
518	Zulu	Sarah	10	0	Threshold	2000	port1	all clear	1.74576783180237	1	0	0	809	0	0	0	02_17_22_11_07_08	SP	None	None	15.71	HH	91.04	['port1']	[809]	0.01	1	7	0	1	SP	2	HT
519	Zulu	Sarah	10	0	Threshold	2000	port1	port1	2.91660642623901	1	0	0	2001	0	0	port1	02_17_22_11_07_47	SP	None	None	15.71	HH	91.04	['port1']	[2001]	0.01	1	8	1	1	SP	2	HT
520	Zulu	Sarah	10	0	Threshold	2000	port1	all clear	1.261723279953	1	0	0	538	0	0	0	02_17_22_11_08_29	SP	None	None	15.71	HH	91.04	['port1']	[538]	0.00316	2	9	0	1	SP	2	HT
521	Zulu	Sarah	10	0	Threshold	2000	port1	port1	2.90541172027588	1	0	0	2001	0	0	port1	02_17_22_11_09_10	SP	None	None	15.71	HH	91.04	['port1']	[2001]	0.00316	2	10	0	0	SP	2	HT
522	Zulu	Sarah	10	0	Threshold	2000	port1	port1	2.82271122932434	1	0	0	2001	0	0	port1	02_17_22_11_09_49	SP	None	None	15.71	HH	91.04	['port1']	[2001]	0.01	3	11	1	1	SP	2	HT
523	Zulu	Sarah	10	0	Threshold	2000	port1	port1	2.96830105781555	1	0	0	2001	0	0	port1	02_17_22_11_10_29	SP	None	None	15.71	HH	91.04	['port1']	[2001]	0.01	3	12	1	1	SP	2	HT
524	Zulu	Sarah	10	0	Threshold	2000	port1	all clear	1.26609516143799	1	0	0	677	0	0	0	02_17_22_11_11_11	SP	None	None	15.71	HH	91.04	['port1']	[677]	0.01	3	13	0	1	SP	2	HT
525	Zulu	Sarah	10	0	Threshold	2000	port1	all clear	1.30732202529907	1	0	0	401	0	0	0	02_17_22_11_11_53	SP	None	None	15.71	HH	91.04	['port1']	[401]	0.00316	4	14	0	1	SP	2	HT
526	Zulu	Sarah	10	0	Threshold	2000	port1	all clear	2.33621287345886	1	0	0	1506	0	0	0	02_17_22_11_12_37	SP	None	None	15.71	HH	91.04	['port1']	[1506]	0.00316	4	15	1	0	SP	2	HT
527	Zulu	Sarah	10	0	Threshold	2000	port1	all clear	1.35936856269836	1	0	0	596	0	0	0	02_17_22_11_13_19	SP	None	None	15.71	HH	91.04	['port1']	[596]	0.01	5	16	0	1	SP	2	HT
528	Zulu	Sarah	10	0	Threshold	2000	port1	all clear	1.07325601577759	1	0	0	51	0	0	0	02_17_22_11_14_02	SP	None	None	15.71	HH	91.04	['port1']	[51]	0.01	5	17	1	0	SP	2	HT
529	Zulu	Sarah	10	0	Threshold	2000	port1	port1	3.04807615280151	1	0	0	2001	0	0	port1	02_17_22_11_14_42	SP	None	None	15.71	HH	91.04	['port1']	[2001]	0.01	5	18	1	1	SP	2	HT
530	Zulu	Sarah	10	0	Threshold	2000	port1	port1	2.70434331893921	1	0	0	2001	0	0	port1	02_17_22_11_15_21	SP	None	None	15.71	HH	91.04	['port1']	[2001]	0.01	5	19	1	1	SP	2	HT
531	Zulu	Sarah	10	0	Threshold	2000	port1	all clear	1.46906232833862	1	0	0	574	0	0	0	02_17_22_11_16_03	SP	None	None	15.71	HH	91.04	['port1']	[574]	0.01	5	20	0	1	SP	2	HT
532	Zulu	Sarah	10	0	Threshold	2000	port1	port1	2.69763135910034	1	0	0	2001	0	0	port1	02_17_22_11_16_44	SP	None	None	15.71	HH	91.04	['port1']	[2001]	0.00316	6	21	0	0	SP	2	HT
533	Zulu	Sarah	10	0	Threshold	2000	port1	port1	2.99364304542542	1	0	0	2001	0	0	port1	02_17_22_11_17_23	SP	None	None	15.71	HH	91.04	['port1']	[2001]	0.01	7	22	1	1	SP	2	HT
534	Zulu	Sarah	10	0	Threshold	2000	port1	port1	2.85784029960632	1	0	0	2001	0	0	port1	02_17_22_11_18_03	SP	None	None	15.71	HH	91.04	['port1']	[2001]	0.01	7	23	1	1	SP	2	HT
535	Zulu	Sarah	10	0	Threshold	2000	port1	all clear	1.62156915664673	1	0	0	765	0	0	0	02_17_22_11_18_45	SP	None	None	15.71	HH	91.04	['port1']	[765]	0.01	7	24	0	1	SP	2	HT
536	Bello	Sarah	7	0	Threshold	4000	port1	all clear	25.09908652	1	0	0	389	0	0	0	02_10_22_10_16_38	SP	None	None	20.73	LH	90.97	['port1']	[389]	0.01	0	1	1	0	SP	1	HT
537	Bello	Sarah	7	0	Threshold	4000	port1	port1	3.86932826	2	0	0	4479	0	0	port1	02_10_22_10_17_22	SP	None	None	20.73	LH	90.97	['port1', 'port1']	[478, 4001]	0.01	0	2	1	1	SP	1	HT
538	Bello	Sarah	7	0	Threshold	4000	port1	all clear	2.982019663	1	0	0	349	0	0	0	02_10_22_10_18_06	SP	None	None	20.73	LH	90.97	['port1']	[349]	0.01	0	3	0	1	SP	1	HT
539	Bello	Sarah	7	0	Threshold	4000	port1	port1	16.0907433	1	0	0	4001	0	0	port1	02_10_22_10_18_58	SP	None	None	20.73	LH	90.97	['port1']	[4001]	0.01	0	4	1	1	SP	1	HT
540	Bello	Sarah	7	0	Threshold	4000	port1	all clear	11.67257667	1	0	0	989	0	0	0	02_10_22_10_19_51	SP	None	None	20.73	LH	90.97	['port1']	[989]	0.00316	0	5	0	1	SP	1	HT
541	Bello	Sarah	7	0	Threshold	4000	port1	port1	5.963048458	1	0	0	4001	0	0	port1	02_10_22_10_20_33	SP	None	None	20.73	LH	90.97	['port1']	[4001]	0.00316	0	6	1	1	SP	1	HT
542	Bello	Sarah	7	0	Threshold	4000	port1	port1	6.395588875	1	0	0	4001	0	0	port1	02_10_22_10_21_18	SP	None	None	20.73	LH	90.97	['port1']	[4001]	0.00316	0	7	0	0	SP	1	HT
543	Bello	Sarah	7	0	Threshold	4000	port1	all clear	4.05812645	1	0	0	685	0	0	0	02_10_22_10_22_02	SP	None	None	20.73	LH	90.97	['port1']	[685]	0.01	1	8	0	1	SP	1	HT
544	Bello	Sarah	7	0	Threshold	4000	port1	port1	7.728343725	1	0	0	4001	0	0	port1	02_10_22_10_22_47	SP	None	None	20.73	LH	90.97	['port1']	[4001]	0.01	1	9	1	1	SP	1	HT
545	Bello	Sarah	7	0	Threshold	4000	port1	all clear	5.431535482	1	0	0	676	0	0	0	02_10_22_10_23_33	SP	None	None	20.73	LH	90.97	['port1']	[676]	0.01	1	10	0	1	SP	1	HT
546	Bello	Sarah	7	0	Threshold	4000	port1	all clear	3.883524895	2	0	0	717	0	0	0	02_10_22_10_24_18	SP	None	None	20.73	LH	90.97	['port1', 'port1']	[458, 259]	0.00316	2	11	0	1	SP	1	HT
547	Bello	Sarah	7	0	Threshold	4000	port1	port1	6.374257088	1	0	0	4001	0	0	port1	02_10_22_10_25_01	SP	None	None	20.73	LH	90.97	['port1']	[4001]	0.00316	2	12	1	1	SP	1	HT
548	Bello	Sarah	7	0	Threshold	4000	port1	port1	6.198989868	1	0	0	4001	0	0	port1	02_10_22_10_25_45	SP	None	None	20.73	LH	90.97	['port1']	[4001]	0.00316	2	13	0	0	SP	1	HT
549	Bello	Sarah	7	0	Threshold	4000	port1	port1	8.806993246	1	0	0	4001	0	0	port1	02_10_22_10_26_31	SP	None	None	20.73	LH	90.97	['port1']	[4001]	0.01	3	14	1	1	SP	1	HT
550	Bello	Sarah	7	0	Threshold	4000	port1	port1	6.743197203	1	0	0	4001	0	0	port1	02_10_22_10_27_14	SP	None	None	20.73	LH	90.97	['port1']	[4001]	0.01	3	15	1	1	SP	1	HT
551	Bello	Sarah	7	0	Threshold	4000	port1	port1	6.765630722	1	0	0	4001	0	0	port1	02_10_22_10_27_59	SP	None	None	20.73	LH	90.97	['port1']	[4001]	0.01	3	16	0	0	SP	1	HT
552	Bello	Sarah	7	0	Threshold	4000	port1	all clear	2.579188585	1	0	0	446	0	0	0	02_10_22_10_28_42	SP	None	None	20.73	LH	90.97	['port1']	[446]	0.01	3	17	0	1	SP	1	HT
553	Bello	Sarah	7	0	Threshold	4000	port1	all clear	27.98328137	1	0	0	34	0	0	0	02_10_22_10_29_52	SP	None	None	20.73	LH	90.97	['port1']	[34]	0.01	3	18	1	0	SP	1	HT
554	Bello	Sarah	7	0	Threshold	4000	port1	port1	6.047364473	1	0	0	4001	0	0	port1	02_10_22_10_30_35	SP	None	None	20.73	LH	90.97	['port1']	[4001]	0.01	3	19	1	1	SP	1	HT
555	Bello	Sarah	7	0	Threshold	4000	port1	all clear	2.790574789	1	0	0	442	0	0	0	02_10_22_10_31_18	SP	None	None	20.73	LH	90.97	['port1']	[442]	0.01	3	20	0	1	SP	1	HT
556	Bello	Sarah	7	0	Threshold	4000	port1	port1	6.107551336	1	0	0	4001	0	0	port1	02_10_22_10_32_01	SP	None	None	20.73	LH	90.97	['port1']	[4001]	0.01	3	21	1	1	SP	1	HT
557	Bello	Sarah	7	0	Threshold	4000	port1	port1	7.928962708	1	0	0	4001	0	0	port1	02_10_22_10_32_45	SP	None	None	20.73	LH	90.97	['port1']	[4001]	0.00316	4	22	1	1	SP	1	HT
558	Bello	Sarah	7	0	Threshold	4000	port1	all clear	3.882940769	1	0	0	494	0	0	0	02_10_22_10_33_30	SP	None	None	20.73	LH	90.97	['port1']	[494]	0.00316	4	23	0	1	SP	1	HT
559	Bello	Sarah	7	0	Threshold	4000	port1	port1	7.335527658	1	0	0	4001	0	0	port1	02_10_22_10_34_14	SP	None	None	20.73	LH	90.97	['port1']	[4001]	0.00316	4	24	1	1	SP	1	HT
560	Bello	Sarah	7	0	Threshold	4000	port1	port1	9.602948666	1	0	0	4001	0	0	port1	02_10_22_10_35_01	SP	None	None	20.73	LH	90.97	['port1']	[4001]	0.001	4	25	0	0	SP	1	HT
561	Bello	Sarah	7	0	Threshold	4000	port1	port1	8.792052746	1	0	0	4001	0	0	port1	02_10_22_10_35_47	SP	None	None	20.73	LH	90.97	['port1']	[4001]	0.00316	5	26	1	1	SP	1	HT
562	Bello	Sarah	7	0	Threshold	4000	port1	timeout	0	0	0	0	0	0	0	0	02_10_22_10_37_25	SP	None	None	20.73	LH	90.97	[]	[]	0.00316	5	27	0	0	SP	1	HT
563	Bello	Sarah	7	0	Threshold	4000	port1	port1	7.410964012	1	0	0	4001	0	0	port1	02_10_22_10_38_09	SP	None	None	20.73	LH	90.97	['port1']	[4001]	0.01	5	28	1	1	SP	1	HT
564	Bello	Sarah	7	0	Threshold	4000	port1	all clear	5.952468872	1	0	0	1005	0	0	0	02_10_22_10_38_55	SP	None	None	20.73	LH	90.97	['port1']	[1005]	0.01	5	29	0	1	SP	1	HT
565	Bello	Sarah	7	0	Threshold	4000	port1	port1	12.40527606	1	0	0	4001	0	0	port1	02_10_22_10_39_45	SP	None	None	20.73	LH	90.97	['port1']	[4001]	0.01	5	30	0	0	SP	1	HT
566	Bello	Sarah	7	0	Threshold	4000	port1	port1	7.884552956	1	0	0	4001	0	0	port1	02_10_22_10_40_30	SP	None	None	20.73	LH	90.97	['port1']	[4001]	0.01	5	31	1	1	SP	1	HT
567	Bello	Sarah	7	0	Threshold	4000	port1	port1	6.368905783	1	0	0	4001	0	0	port1	02_10_22_10_41_13	SP	None	None	20.73	LH	90.97	['port1']	[4001]	0.01	5	32	1	1	SP	1	HT
568	Bello	Sarah	7	0	Threshold	4000	port1	all clear	2.915750742	1	0	0	714	0	0	0	02_10_22_10_41_57	SP	None	None	20.73	LH	90.97	['port1']	[714]	0.01	5	33	0	1	SP	1	HT
569	Bello	Sarah	7	0	Threshold	4000	port1	all clear	3.378016472	1	0	0	820	0	0	0	02_10_22_10_42_42	SP	None	None	20.73	LH	90.97	['port1']	[820]	0.00316	6	34	1	0	SP	1	HT
570	Bello	Sarah	7	0	Threshold	4000	port1	port1	7.2951684	1	0	0	4001	0	0	port1	02_10_22_10_43_26	SP	None	None	20.73	LH	90.97	['port1']	[4001]	0.01	7	35	1	1	SP	1	HT
571	Bello	Sarah	7	0	Threshold	4000	port1	all clear	2.978274345	1	0	0	471	0	0	0	02_10_22_10_44_09	SP	None	None	20.73	LH	90.97	['port1']	[471]	0.01	7	36	0	1	SP	1	HT
572	Bello	Sarah	7	0	Threshold	4000	port1	all clear	2.822687864	1	0	0	576	0	0	0	02_10_22_10_44_53	SP	None	None	20.73	LH	90.97	['port1']	[576]	0.01	7	37	0	1	SP	1	HT
573	Dalton	Sarah	7	0	Threshold	4000	port1	all clear	15.5605180263519	1	0	0	116	0	0	0	02_09_22_15_33_49	SP	None	None	21.98	LH	90.61	['port1']	[116]	0.01	0	1	1	0	SP	1	HT
574	Dalton	Sarah	7	0	Threshold	4000	port1	all clear	3.42109513282776	1	0	0	297	0	0	0	02_09_22_15_34_33	SP	None	None	21.98	LH	90.61	['port1']	[297]	0.01	0	2	0	1	SP	1	HT
575	Dalton	Sarah	7	0	Threshold	4000	port1	all clear	8.42115306854248	1	0	0	327	0	0	0	02_09_22_15_35_23	SP	None	None	21.98	LH	90.61	['port1']	[327]	0.01	0	3	1	0	SP	1	HT
576	Dalton	Sarah	7	0	Threshold	4000	port1	all clear	3.41227984428406	1	0	0	359	0	0	0	02_09_22_15_36_08	SP	None	None	21.98	LH	90.61	['port1']	[359]	0.01	0	4	1	0	SP	1	HT
577	Dalton	Sarah	7	0	Threshold	4000	port1	all clear	2.80797243118286	1	0	0	536	0	0	0	02_09_22_15_36_53	SP	None	None	21.98	LH	90.61	['port1']	[536]	0.01	0	5	1	0	SP	1	HT
578	Dalton	Sarah	7	0	Threshold	4000	port1	port1	7.64117193222046	1	0	0	4001	0	0	port1	02_09_22_15_37_37	SP	None	None	21.98	LH	90.61	['port1']	[4001]	0.01	0	6	1	1	SP	1	HT
579	Dalton	Sarah	7	0	Threshold	4000	port1	all clear	2.75014853477478	1	0	0	315	0	0	0	02_09_22_15_38_22	SP	None	None	21.98	LH	90.61	['port1']	[315]	0.01	0	7	1	0	SP	1	HT
580	Dalton	Sarah	7	0	Threshold	4000	port1	all clear	2.90626549720764	1	0	0	541	0	0	0	02_09_22_15_39_06	SP	None	None	21.98	LH	90.61	['port1']	[541]	0.01	0	8	0	1	SP	1	HT
581	Dalton	Sarah	7	0	Threshold	4000	port1	all clear	3.88942813873291	1	0	0	581	0	0	0	02_09_22_15_39_51	SP	None	None	21.98	LH	90.61	['port1']	[581]	0.01	0	9	1	0	SP	1	HT
582	Dalton	Sarah	7	0	Threshold	4000	port1	all clear	2.63898706436157	1	0	0	312	0	0	0	02_09_22_15_40_35	SP	None	None	21.98	LH	90.61	['port1']	[312]	0.01	0	10	0	1	SP	1	HT
583	Dalton	Sarah	7	0	Threshold	4000	port1	all clear	2.7553288936615	1	0	0	706	0	0	0	02_09_22_15_41_19	SP	None	None	21.98	LH	90.61	['port1']	[706]	0.01	0	11	1	0	SP	1	HT
584	Dalton	Sarah	7	0	Threshold	4000	port1	all clear	2.18168425559998	1	0	0	358	0	0	0	02_09_22_15_42_02	SP	None	None	21.98	LH	90.61	['port1']	[358]	0.01	0	12	0	1	SP	1	HT
585	Dalton	Sarah	7	0	Threshold	4000	port1	port1	6.04872226715088	1	0	0	4001	0	0	port1	02_09_22_15_42_45	SP	None	None	21.98	LH	90.61	['port1']	[4001]	0.01	0	13	1	1	SP	1	HT
586	Dalton	Sarah	7	0	Threshold	4000	port1	all clear	3.3070752620697	1	0	0	301	0	0	0	02_09_22_15_43_29	SP	None	None	21.98	LH	90.61	['port1']	[301]	0.01	0	14	0	1	SP	1	HT
587	Dalton	Sarah	7	0	Threshold	4000	port1	all clear	2.9626567363739	1	0	0	282	0	0	0	02_09_22_15_44_12	SP	None	None	21.98	LH	90.61	['port1']	[282]	0.00316	0	15	0	1	SP	1	HT
588	Dalton	Sarah	7	0	Threshold	4000	port1	all clear	2.14190173149109	1	0	0	260	0	0	0	02_09_22_15_44_56	SP	None	None	21.98	LH	90.61	['port1']	[260]	0.00316	0	16	1	0	SP	1	HT
589	Dalton	Sarah	7	0	Threshold	4000	port1	all clear	6.09633040428162	1	0	0	3510	0	0	0	02_09_22_15_45_44	SP	None	None	21.98	LH	90.61	['port1']	[3510]	0.01	1	17	1	0	SP	1	HT
590	Dalton	Sarah	7	0	Threshold	4000	port1	all clear	2.46927213668823	3	0	0	576	0	0	0	02_09_22_15_46_29	SP	None	None	21.98	LH	90.61	['port1', 'port1', 'port1']	[236, 2, 338]	0.01	1	18	1	0	SP	1	HT
591	Dalton	Sarah	7	0	Threshold	4000	port1	port1	6.41651391983032	1	0	0	4001	0	0	port1	02_09_22_15_47_13	SP	None	None	21.98	LH	90.61	['port1']	[4001]	0.01	1	19	1	1	SP	1	HT
592	Dalton	Sarah	7	0	Threshold	4000	port1	port1	6.51103258132935	1	0	0	4001	0	0	port1	02_09_22_15_47_56	SP	None	None	21.98	LH	90.61	['port1']	[4001]	0.01	1	20	1	1	SP	1	HT
593	Dalton	Sarah	7	0	Threshold	4000	port1	all clear	5.85367679595947	1	0	0	109	0	0	0	02_09_22_15_48_42	SP	None	None	21.98	LH	90.61	['port1']	[109]	0.01	1	21	0	1	SP	1	HT
594	Dalton	Sarah	7	0	Threshold	4000	port1	all clear	3.58217716217041	1	0	0	218	0	0	0	02_09_22_15_49_28	SP	None	None	21.98	LH	90.61	['port1']	[218]	0.00316	2	22	1	0	SP	1	HT
595	Dalton	Sarah	7	0	Threshold	4000	port1	all clear	2.15444278717041	1	0	0	344	0	0	0	02_09_22_15_50_10	SP	None	None	21.98	LH	90.61	['port1']	[344]	0.01	3	23	0	1	SP	1	HT
596	Dalton	Sarah	7	0	Threshold	4000	port1	all clear	2.61647987365723	1	0	0	199	0	0	0	02_09_22_15_50_55	SP	None	None	21.98	LH	90.61	['port1']	[199]	0.01	3	24	1	0	SP	1	HT
597	Dalton	Sarah	7	0	Threshold	4000	port1	all clear	2.26170420646667	1	0	0	398	0	0	0	02_09_22_15_51_39	SP	None	None	21.98	LH	90.61	['port1']	[398]	0.01	3	25	1	0	SP	1	HT
598	Dalton	Sarah	7	0	Threshold	4000	port1	all clear	2.77246189117432	2	0	0	605	0	0	0	02_09_22_15_52_24	SP	None	None	21.98	LH	90.61	['port1', 'port1']	[604, 1]	0.01	3	26	1	0	SP	1	HT
599	Dalton	Sarah	7	0	Threshold	4000	port1	all clear	2.09557437896729	1	0	0	314	0	0	0	02_09_22_15_53_06	SP	None	None	21.98	LH	90.61	['port1']	[314]	0.01	3	27	0	1	SP	1	HT
600	Dalton	Sarah	7	0	Threshold	4000	port1	all clear	13.2605581283569	1	0	0	1039	0	0	0	02_09_22_15_54_00	SP	None	None	21.98	LH	90.61	['port1']	[1039]	0.01	3	28	0	1	SP	1	HT
601	Dalton	Sarah	7	0	Threshold	4000	port1	port1	7.67953014373779	1	0	0	4001	0	0	port1	02_09_22_15_54_45	SP	None	None	21.98	LH	90.61	['port1']	[4001]	0.01	3	29	1	1	SP	1	HT
602	Dalton	Sarah	7	0	Threshold	4000	port1	all clear	3.40080237388611	1	0	0	312	0	0	0	02_09_22_15_55_30	SP	None	None	21.98	LH	90.61	['port1']	[312]	0.00316	4	30	1	0	SP	1	HT
603	Dalton	Sarah	7	0	Threshold	4000	port1	port1	5.76489615440369	1	0	0	4001	0	0	port1	02_09_22_15_56_12	SP	None	None	21.98	LH	90.61	['port1']	[4001]	0.01	5	31	1	1	SP	1	HT
604	Dalton	Sarah	7	0	Threshold	4000	port1	all clear	2.66893148422241	1	0	0	245	0	0	0	02_09_22_15_56_55	SP	None	None	21.98	LH	90.61	['port1']	[245]	0.01	5	32	0	1	SP	1	HT
605	Dalton	Sarah	7	0	Threshold	4000	port1	port1	6.22491645812988	1	0	0	4001	0	0	port1	02_09_22_15_57_38	SP	None	None	21.98	LH	90.61	['port1']	[4001]	0.01	5	33	1	1	SP	1	HT
606	Dalton	Sarah	7	0	Threshold	4000	port1	port1	8.24873614311218	1	0	0	4001	0	0	port1	02_09_22_15_58_24	SP	None	None	21.98	LH	90.61	['port1']	[4001]	0.00316	6	34	0	0	SP	1	HT
607	Dalton	Sarah	7	0	Threshold	4000	port1	port1	5.83587646484375	1	0	0	4001	0	0	port1	02_09_22_15_59_07	SP	None	None	21.98	LH	90.61	['port1']	[4001]	0.01	7	35	1	1	SP	1	HT
608	Dalton	Sarah	7	0	Threshold	4000	port1	port1	2.30291032791138	2	0	0	4200	0	0	port1	02_09_22_15_59_50	SP	None	None	21.98	LH	90.61	['port1', 'port1']	[199, 4001]	0.01	7	36	1	1	SP	1	HT
609	Dalton	Sarah	7	0	Threshold	4000	port1	all clear	2.91955828666687	1	0	0	479	0	0	0	02_09_22_16_00_34	SP	None	None	21.98	LH	90.61	['port1']	[479]	0.01	7	37	0	1	SP	1	HT
610	Dasty	Lauren	5	0	Threshold	4000	port1	all clear	15.801570892334	1	0	0	603	0	0	0	02_03_22_09_07_48	SP	None	None	6.99	LH	91.06	['port1']	[603]	0.01	0	1	0	1	SP	1	HT
611	Dasty	Lauren	5	0	Threshold	4000	port1	port1	6.68863725662231	1	0	0	4001	0	0	port1	02_03_22_09_08_31	SP	None	None	6.99	LH	91.06	['port1']	[4001]	0.01	0	2	1	1	SP	1	HT
612	Dasty	Lauren	5	0	Threshold	4000	port1	all clear	2.7757260799408	1	0	0	853	0	0	0	02_03_22_09_09_15	SP	None	None	6.99	LH	91.06	['port1']	[853]	0.01	0	3	1	0	SP	1	HT
613	Dasty	Lauren	5	0	Threshold	4000	port1	port1	7.5719428062439	1	0	0	4001	0	0	port1	02_03_22_09_10_01	SP	None	None	6.99	LH	91.06	['port1']	[4001]	0.01	0	4	0	0	SP	1	HT
614	Dasty	Lauren	5	0	Threshold	4000	port1	port1	3.01109719276428	2	0	0	4736	0	0	port1	02_03_22_09_10_47	SP	None	None	6.99	LH	91.06	['port1', 'port1']	[735, 4001]	0.01	0	5	0	0	SP	1	HT
615	Dasty	Lauren	5	0	Threshold	4000	port1	port1	6.37511324882507	1	0	0	4001	0	0	port1	02_03_22_09_11_31	SP	None	None	6.99	LH	91.06	['port1']	[4001]	0.01	0	6	0	0	SP	1	HT
616	Dasty	Lauren	5	0	Threshold	4000	port1	port1	17.6935935020447	1	0	0	4001	0	0	port1	02_03_22_09_12_25	SP	None	None	6.99	LH	91.06	['port1']	[4001]	0.01	0	7	1	1	SP	1	HT
617	Dasty	Lauren	5	0	Threshold	4000	port1	all clear	3.47841310501099	1	0	0	784	0	0	0	02_03_22_09_13_09	SP	None	None	6.99	LH	91.06	['port1']	[784]	0.01	0	8	0	1	SP	1	HT
618	Dasty	Lauren	5	0	Threshold	4000	port1	port1	8.51209139823914	1	0	0	4001	0	0	port1	02_03_22_09_13_54	SP	None	None	6.99	LH	91.06	['port1']	[4001]	0.01	0	9	1	1	SP	1	HT
619	Dasty	Lauren	5	0	Threshold	4000	port1	all clear	4.61873912811279	1	0	0	868	0	0	0	02_03_22_09_14_40	SP	None	None	6.99	LH	91.06	['port1']	[868]	0.00316	0	10	0	1	SP	1	HT
620	Dasty	Lauren	5	0	Threshold	4000	port1	all clear	3.54677820205688	1	0	0	1187	0	0	0	02_03_22_09_15_25	SP	None	None	6.99	LH	91.06	['port1']	[1187]	0.00316	0	11	1	0	SP	1	HT
621	Dasty	Lauren	5	0	Threshold	4000	port1	port1	6.66598463058472	1	0	0	4001	0	0	port1	02_03_22_09_16_08	SP	None	None	6.99	LH	91.06	['port1']	[4001]	0.01	1	12	1	1	SP	1	HT
622	Dasty	Lauren	5	0	Threshold	4000	port1	all clear	4.10372948646545	1	0	0	736	0	0	0	02_03_22_09_16_53	SP	None	None	6.99	LH	91.06	['port1']	[736]	0.01	1	13	0	1	SP	1	HT
623	Dasty	Lauren	5	0	Threshold	4000	port1	all clear	3.37003612518311	1	0	0	740	0	0	0	02_03_22_09_17_37	SP	None	None	6.99	LH	91.06	['port1']	[740]	0.01	1	14	0	1	SP	1	HT
624	Dasty	Lauren	5	0	Threshold	4000	port1	all clear	3.33774065971375	1	0	0	737	0	0	0	02_03_22_09_18_21	SP	None	None	6.99	LH	91.06	['port1']	[737]	0.00316	2	15	0	1	SP	1	HT
625	Dasty	Lauren	5	0	Threshold	4000	port1	all clear	3.07824349403381	1	0	0	724	0	0	0	02_03_22_09_19_05	SP	None	None	6.99	LH	91.06	['port1']	[724]	0.00316	2	16	0	1	SP	1	HT
626	Dasty	Lauren	5	0	Threshold	4000	port1	port1	6.1511607170105	1	0	0	4001	0	0	port1	02_03_22_09_19_47	SP	None	None	6.99	LH	91.06	['port1']	[4001]	0.00316	2	17	1	1	SP	1	HT
627	Dasty	Lauren	5	0	Threshold	4000	port1	all clear	3.23793745040894	1	0	0	634	0	0	0	02_03_22_09_20_31	SP	None	None	6.99	LH	91.06	['port1']	[634]	0.001	2	18	0	1	SP	1	HT
628	Dasty	Lauren	5	0	Threshold	4000	port1	all clear	3.20980405807495	1	0	0	682	0	0	0	02_03_22_09_21_15	SP	None	None	6.99	LH	91.06	['port1']	[682]	0.001	2	19	0	1	SP	1	HT
629	Dasty	Lauren	5	0	Threshold	4000	port1	all clear	3.34941625595093	1	0	0	621	0	0	0	02_03_22_09_22_00	SP	None	None	6.99	LH	91.06	['port1']	[621]	0.001	2	20	1	0	SP	1	HT
630	Dasty	Lauren	5	0	Threshold	4000	port1	port1	6.42190527915955	1	0	0	4001	0	0	port1	02_03_22_09_22_43	SP	None	None	6.99	LH	91.06	['port1']	[4001]	0.00316	3	21	1	1	SP	1	HT
631	Dasty	Lauren	5	0	Threshold	4000	port1	all clear	4.21256852149963	1	0	0	1417	0	0	0	02_03_22_09_23_28	SP	None	None	6.99	LH	91.06	['port1']	[1417]	0.00316	3	22	0	1	SP	1	HT
632	Dasty	Lauren	5	0	Threshold	4000	port1	all clear	3.39106869697571	1	0	0	844	0	0	0	02_03_22_09_24_12	SP	None	None	6.99	LH	91.06	['port1']	[844]	0.00316	3	23	0	1	SP	1	HT
633	Dasty	Lauren	5	0	Threshold	4000	port1	all clear	3.15127968788147	1	0	0	781	0	0	0	02_03_22_09_24_57	SP	None	None	6.99	LH	91.06	['port1']	[781]	0.001	4	24	1	0	SP	1	HT
634	Dasty	Lauren	5	0	Threshold	4000	port1	port1	6.89078736305237	1	0	0	4001	0	0	port1	02_03_22_09_25_42	SP	None	None	6.99	LH	91.06	['port1']	[4001]	0.00316	5	25	0	0	SP	1	HT
635	Dasty	Lauren	5	0	Threshold	4000	port1	port1	6.51916265487671	1	0	0	4001	0	0	port1	02_03_22_09_26_25	SP	None	None	6.99	LH	91.06	['port1']	[4001]	0.01	5	26	1	1	SP	1	HT
636	Dasty	Lauren	5	0	Threshold	4000	port1	all clear	2.97551560401917	1	0	0	594	0	0	0	02_03_22_09_27_09	SP	None	None	6.99	LH	91.06	['port1']	[594]	0.01	5	27	0	1	SP	1	HT
637	Dasty	Lauren	5	0	Threshold	4000	port1	all clear	3.17411756515503	1	0	0	579	0	0	0	02_03_22_09_27_53	SP	None	None	6.99	LH	91.06	['port1']	[579]	0.01	5	28	0	1	SP	1	HT
638	Dasty	Lauren	5	0	Threshold	4000	port1	all clear	3.16020560264587	1	0	0	624	0	0	0	02_03_22_09_28_36	SP	None	None	6.99	LH	91.06	['port1']	[624]	0.00316	6	29	0	1	SP	1	HT
639	Dasty	Lauren	5	0	Threshold	4000	port1	all clear	3.54405498504639	1	0	0	487	0	0	0	02_03_22_09_29_21	SP	None	None	6.99	LH	91.06	['port1']	[487]	0.00316	6	30	0	1	SP	1	HT
640	Dasty	Lauren	5	0	Threshold	4000	port1	all clear	3.07712912559509	1	0	0	686	0	0	0	02_03_22_09_30_06	SP	None	None	6.99	LH	91.06	['port1']	[686]	0.00316	6	31	1	0	SP	1	HT
641	Dasty	Lauren	5	0	Threshold	4000	port1	all clear	3.48397850990295	1	0	0	1196	0	0	0	02_03_22_09_30_50	SP	None	None	6.99	LH	91.06	['port1']	[1196]	0.01	7	32	0	1	SP	1	HT
642	Dasty	Lauren	5	0	Threshold	4000	port1	all clear	7.06741404533386	1	0	0	772	0	0	0	02_03_22_09_31_37	SP	None	None	6.99	LH	91.06	['port1']	[772]	0.01	7	33	0	1	SP	1	HT
643	Dasty	Lauren	5	0	Threshold	4000	port1	port1	6.6073694229126	1	0	0	4001	0	0	port1	02_03_22_09_32_21	SP	None	None	6.99	LH	91.06	['port1']	[4001]	0.01	7	34	1	1	SP	1	HT
644	Jack	Lauren	5	0	Threshold	4000	port1	port1	14.0958709716797	2	0	0	4615	0	0	port1	02_03_22_11_07_14	SP	None	None	12.84	LH	91.15	['port1', 'port1']	[614, 4001]	0.01	0	1	0	0	SP	1	HT
645	Jack	Lauren	5	0	Threshold	4000	port1	port1	6.14615702629089	1	0	0	4001	0	0	port1	02_03_22_11_07_57	SP	None	None	12.84	LH	91.15	['port1']	[4001]	0.01	0	2	1	1	SP	1	HT
646	Jack	Lauren	5	0	Threshold	4000	port1	port1	6.2139368057251	1	0	0	4001	0	0	port1	02_03_22_11_08_41	SP	None	None	12.84	LH	91.15	['port1']	[4001]	0.01	0	3	0	0	SP	1	HT
647	Jack	Lauren	5	0	Threshold	4000	port1	port1	6.12395310401917	1	0	0	4001	0	0	port1	02_03_22_11_09_24	SP	None	None	12.84	LH	91.15	['port1']	[4001]	0.01	0	4	1	1	SP	1	HT
648	Jack	Lauren	5	0	Threshold	4000	port1	port1	6.87073302268982	1	0	0	4001	0	0	port1	02_03_22_11_10_08	SP	None	None	12.84	LH	91.15	['port1']	[4001]	0.01	0	5	0	0	SP	1	HT
649	Jack	Lauren	5	0	Threshold	4000	port1	port1	6.65463900566101	1	0	0	4001	0	0	port1	02_03_22_11_10_52	SP	None	None	12.84	LH	91.15	['port1']	[4001]	0.01	0	6	1	1	SP	1	HT
650	Jack	Lauren	5	0	Threshold	4000	port1	port1	5.84656620025635	1	0	0	4001	0	0	port1	02_03_22_11_11_35	SP	None	None	12.84	LH	91.15	['port1']	[4001]	0.01	0	7	0	0	SP	1	HT
651	Jack	Lauren	5	0	Threshold	4000	port1	port1	5.73428559303284	1	0	0	4001	0	0	port1	02_03_22_11_12_19	SP	None	None	12.84	LH	91.15	['port1']	[4001]	0.01	0	8	0	0	SP	1	HT
652	Jack	Lauren	5	0	Threshold	4000	port1	port1	6.04240894317627	1	0	0	4001	0	0	port1	02_03_22_11_13_03	SP	None	None	12.84	LH	91.15	['port1']	[4001]	0.01	0	9	0	0	SP	1	HT
653	Jack	Lauren	5	0	Threshold	4000	port1	port1	6.4365508556366	1	0	0	4001	0	0	port1	02_03_22_11_13_47	SP	None	None	12.84	LH	91.15	['port1']	[4001]	0.01	0	10	0	0	SP	1	HT
654	Jack	Lauren	5	0	Threshold	4000	port1	port1	6.52937030792236	1	0	0	4001	0	0	port1	02_03_22_11_14_30	SP	None	None	12.84	LH	91.15	['port1']	[4001]	0.01	0	11	1	1	SP	1	HT
655	Jack	Lauren	5	0	Threshold	4000	port1	port1	14.8057174682617	1	0	0	4001	0	0	port1	02_03_22_11_15_23	SP	None	None	12.84	LH	91.15	['port1']	[4001]	0.01	0	12	0	0	SP	1	HT
656	Jack	Lauren	5	0	Threshold	4000	port1	port1	5.59392070770264	1	0	0	4001	0	0	port1	02_03_22_11_16_06	SP	None	None	12.84	LH	91.15	['port1']	[4001]	0.01	0	13	0	0	SP	1	HT
657	Jack	Lauren	5	0	Threshold	4000	port1	port1	6.01496434211731	1	0	0	4001	0	0	port1	02_03_22_11_16_49	SP	None	None	12.84	LH	91.15	['port1']	[4001]	0.01	0	14	1	1	SP	1	HT
658	Jack	Lauren	5	0	Threshold	4000	port1	port1	6.37040686607361	1	0	0	4001	0	0	port1	02_03_22_11_17_32	SP	None	None	12.84	LH	91.15	['port1']	[4001]	0.01	0	15	1	1	SP	1	HT
659	Jack	Lauren	5	0	Threshold	4000	port1	port1	6.43668007850647	1	0	0	4001	0	0	port1	02_03_22_11_18_16	SP	None	None	12.84	LH	91.15	['port1']	[4001]	0.01	0	16	0	0	SP	1	HT
660	Jack	Lauren	5	0	Threshold	4000	port1	port1	5.84457325935364	1	0	0	4001	0	0	port1	02_03_22_11_18_59	SP	None	None	12.84	LH	91.15	['port1']	[4001]	0.01	0	17	1	1	SP	1	HT
661	Jack	Lauren	5	0	Threshold	4000	port1	port1	6.61878800392151	1	0	0	4001	0	0	port1	02_03_22_11_19_42	SP	None	None	12.84	LH	91.15	['port1']	[4001]	0.01	0	18	1	1	SP	1	HT
662	Jack	Lauren	5	0	Threshold	4000	port1	all clear	2.93303060531616	1	0	0	1338	0	0	0	02_03_22_11_20_25	SP	None	None	12.84	LH	91.15	['port1']	[1338]	0.01	0	19	0	1	SP	1	HT
663	Jack	Lauren	5	0	Threshold	4000	port1	port1	6.71341872215271	1	0	0	4001	0	0	port1	02_03_22_11_21_10	SP	None	None	12.84	LH	91.15	['port1']	[4001]	0.00316	0	20	0	0	SP	1	HT
664	Jack	Lauren	5	0	Threshold	4000	port1	port1	5.63463521003723	1	0	0	4001	0	0	port1	02_03_22_11_21_52	SP	None	None	12.84	LH	91.15	['port1']	[4001]	0.01	1	21	1	1	SP	1	HT
665	Jack	Lauren	5	0	Threshold	4000	port1	port1	5.99389982223511	1	0	0	4001	0	0	port1	02_03_22_11_22_36	SP	None	None	12.84	LH	91.15	['port1']	[4001]	0.01	1	22	0	0	SP	1	HT
666	Jack	Lauren	5	0	Threshold	4000	port1	port1	5.24147868156433	1	0	0	4001	0	0	port1	02_03_22_11_23_18	SP	None	None	12.84	LH	91.15	['port1']	[4001]	0.01	1	23	1	1	SP	1	HT
667	Jack	Lauren	5	0	Threshold	4000	port1	port1	5.45181965827942	1	0	0	4001	0	0	port1	02_03_22_11_24_00	SP	None	None	12.84	LH	91.15	['port1']	[4001]	0.01	1	24	1	1	SP	1	HT
668	Jack	Lauren	5	0	Threshold	4000	port1	all clear	2.2487325668335	1	0	0	623	0	0	0	02_03_22_11_24_43	SP	None	None	12.84	LH	91.15	['port1']	[623]	0.01	1	25	0	1	SP	1	HT
669	Jack	Lauren	5	0	Threshold	4000	port1	port1	6.61189961433411	1	0	0	4001	0	0	port1	02_03_22_11_25_26	SP	None	None	12.84	LH	91.15	['port1']	[4001]	0.00316	2	26	1	1	SP	1	HT
670	Jack	Lauren	5	0	Threshold	4000	port1	port1	5.56510400772095	1	0	0	4001	0	0	port1	02_03_22_11_26_10	SP	None	None	12.84	LH	91.15	['port1']	[4001]	0.00316	2	27	0	0	SP	1	HT
671	Jack	Lauren	5	0	Threshold	4000	port1	port1	5.93862295150757	1	0	0	4001	0	0	port1	02_03_22_11_26_52	SP	None	None	12.84	LH	91.15	['port1']	[4001]	0.01	3	28	1	1	SP	1	HT
672	Jack	Lauren	5	0	Threshold	4000	port1	all clear	2.89737963676453	1	0	0	1135	0	0	0	02_03_22_11_27_36	SP	None	None	12.84	LH	91.15	['port1']	[1135]	0.01	3	29	0	1	SP	1	HT
673	Jack	Lauren	5	0	Threshold	4000	port1	port1	14.3794794082642	1	0	0	4001	0	0	port1	02_03_22_11_28_27	SP	None	None	12.84	LH	91.15	['port1']	[4001]	0.01	3	30	1	1	SP	1	HT
674	Jack	Lauren	5	0	Threshold	4000	port1	port1	5.62736701965332	1	0	0	4001	0	0	port1	02_03_22_11_29_09	SP	None	None	12.84	LH	91.15	['port1']	[4001]	0.00316	4	31	1	1	SP	1	HT
675	Jack	Lauren	5	0	Threshold	4000	port1	port1	5.35744547843933	1	0	0	4001	0	0	port1	02_03_22_11_29_51	SP	None	None	12.84	LH	91.15	['port1']	[4001]	0.00316	4	32	1	1	SP	1	HT
676	Jack	Lauren	5	0	Threshold	4000	port1	port1	5.44420075416565	1	0	0	4001	0	0	port1	02_03_22_11_30_34	SP	None	None	12.84	LH	91.15	['port1']	[4001]	0.00316	4	33	0	0	SP	1	HT
677	Jack	Lauren	5	0	Threshold	4000	port1	port1	5.90717124938965	1	0	0	4001	0	0	port1	02_03_22_11_31_18	SP	None	None	12.84	LH	91.15	['port1']	[4001]	0.01	5	34	0	0	SP	1	HT
678	Jack	Lauren	5	0	Threshold	4000	port1	port1	5.51917457580566	1	0	0	4001	0	0	port1	02_03_22_11_32_01	SP	None	None	12.84	LH	91.15	['port1']	[4001]	0.01	5	35	0	0	SP	1	HT
679	Jack	Lauren	5	0	Threshold	4000	port1	port1	6.47616648674011	1	0	0	4001	0	0	port1	02_03_22_11_32_44	SP	None	None	12.84	LH	91.15	['port1']	[4001]	0.01	5	36	1	1	SP	1	HT
680	Jack	Lauren	5	0	Threshold	4000	port1	port1	5.63195419311523	1	0	0	4001	0	0	port1	02_03_22_11_33_27	SP	None	None	12.84	LH	91.15	['port1']	[4001]	0.01	5	37	1	1	SP	1	HT
681	Jack	Lauren	5	0	Threshold	4000	port1	all clear	3.03407669067383	1	0	0	1135	0	0	0	02_03_22_11_34_10	SP	None	None	12.84	LH	91.15	['port1']	[1135]	0.01	5	38	0	1	SP	1	HT
682	Jack	Lauren	5	0	Threshold	4000	port1	port1	6.06478524208069	1	0	0	4001	0	0	port1	02_03_22_11_34_53	SP	None	None	12.84	LH	91.15	['port1']	[4001]	0.00316	6	39	1	1	SP	1	HT
683	Jack	Lauren	5	0	Threshold	4000	port1	all clear	3.19371151924133	1	0	0	1547	0	0	0	02_03_22_11_35_37	SP	None	None	12.84	LH	91.15	['port1']	[1547]	0.00316	6	40	0	1	SP	1	HT
684	Jack	Lauren	5	0	Threshold	4000	port1	all clear	2.33037734031677	1	0	0	787	0	0	0	02_03_22_11_36_20	SP	None	None	12.84	LH	91.15	['port1']	[787]	0.00316	6	41	0	1	SP	1	HT
685	Jack	Lauren	5	0	Threshold	4000	port1	all clear	2.22827911376953	1	0	0	825	0	0	0	02_03_22_11_37_03	SP	None	None	12.84	LH	91.15	['port1']	[825]	0.001	6	42	0	1	SP	1	HT
686	Jack	Lauren	5	0	Threshold	4000	port1	all clear	2.93342709541321	1	0	0	580	0	0	0	02_03_22_11_37_48	SP	None	None	12.84	LH	91.15	['port1']	[580]	0.001	6	43	1	0	SP	1	HT
687	Jack	Lauren	5	0	Threshold	4000	port1	port1	5.66666531562805	1	0	0	4001	0	0	port1	02_03_22_11_38_31	SP	None	None	12.84	LH	91.15	['port1']	[4001]	0.00316	7	44	0	0	SP	1	HT
688	Jack	Lauren	5	0	Threshold	4000	port1	port1	6.45179843902588	1	0	0	4001	0	0	port1	02_03_22_11_39_14	SP	None	None	12.84	LH	91.15	['port1']	[4001]	0.01	7	45	1	1	SP	1	HT
689	Jack	Lauren	5	0	Threshold	4000	port1	port1	2.76039481163025	2	0	0	4534	0	0	port1	02_03_22_11_40_00	SP	None	None	12.84	LH	91.15	['port1', 'port1']	[533, 4001]	0.01	7	46	0	0	SP	1	HT
690	Jack	Lauren	5	0	Threshold	4000	port1	port1	5.61303305625916	1	0	0	4001	0	0	port1	02_03_22_11_40_42	SP	None	None	12.84	LH	91.15	['port1']	[4001]	0.01	7	47	1	1	SP	1	HT
691	Jack	Lauren	5	0	Threshold	4000	port1	port1	5.67129302024841	1	0	0	4001	0	0	port1	02_03_22_11_41_24	SP	None	None	12.84	LH	91.15	['port1']	[4001]	0.01	7	48	1	1	SP	1	HT
692	Jack	Lauren	5	0	Threshold	4000	port1	all clear	2.57951974868774	1	0	0	851	0	0	0	02_03_22_11_42_07	SP	None	None	12.84	LH	91.15	['port1']	[851]	0.01	7	49	0	1	SP	1	HT
693	Luna	Lauren	5	0	Threshold	4000	port1	port1	19.8697068691254	1	0	0	4001	0	0	port1	02_03_22_10_29_35	SP	None	None	12.05	LH	91.16	['port1']	[4001]	0.01	0	1	1	1	SP	1	HT
694	Luna	Lauren	5	0	Threshold	4000	port1	port1	14.076021194458	1	0	0	4001	0	0	port1	02_03_22_10_30_27	SP	None	None	12.05	LH	91.16	['port1']	[4001]	0.01	0	2	0	0	SP	1	HT
695	Luna	Lauren	5	0	Threshold	4000	port1	port1	7.18795609474182	1	0	0	4001	0	0	port1	02_03_22_10_31_10	SP	None	None	12.05	LH	91.16	['port1']	[4001]	0.01	0	3	1	1	SP	1	HT
696	Luna	Lauren	5	0	Threshold	4000	port1	all clear	3.68691277503967	1	0	0	381	0	0	0	02_03_22_10_31_55	SP	None	None	12.05	LH	91.16	['port1']	[381]	0.01	0	4	0	1	SP	1	HT
697	Luna	Lauren	5	0	Threshold	4000	port1	all clear	3.06252765655518	1	0	0	619	0	0	0	02_03_22_10_32_38	SP	None	None	12.05	LH	91.16	['port1']	[619]	0.01	0	5	0	1	SP	1	HT
698	Luna	Lauren	5	0	Threshold	4000	port1	all clear	2.28610563278198	1	0	0	436	0	0	0	02_03_22_10_33_21	SP	None	None	12.05	LH	91.16	['port1']	[436]	0.00316	0	6	0	1	SP	1	HT
699	Luna	Lauren	5	0	Threshold	4000	port1	all clear	4.74708223342896	1	0	0	1797	0	0	0	02_03_22_10_34_08	SP	None	None	12.05	LH	91.16	['port1']	[1797]	0.00316	0	7	1	0	SP	1	HT
700	Luna	Lauren	5	0	Threshold	4000	port1	all clear	2.93310141563416	1	0	0	450	0	0	0	02_03_22_10_34_52	SP	None	None	12.05	LH	91.16	['port1']	[450]	0.01	1	8	0	1	SP	1	HT
701	Luna	Lauren	5	0	Threshold	4000	port1	port1	6.69263505935669	1	0	0	4001	0	0	port1	02_03_22_10_35_35	SP	None	None	12.05	LH	91.16	['port1']	[4001]	0.01	1	9	1	1	SP	1	HT
702	Luna	Lauren	5	0	Threshold	4000	port1	all clear	3.78674054145813	1	0	0	1730	0	0	0	02_03_22_10_36_21	SP	None	None	12.05	LH	91.16	['port1']	[1730]	0.01	1	10	1	0	SP	1	HT
703	Luna	Lauren	5	0	Threshold	4000	port1	all clear	3.01062178611755	1	0	0	510	0	0	0	02_03_22_10_37_04	SP	None	None	12.05	LH	91.16	['port1']	[510]	0.01	1	11	0	1	SP	1	HT
704	Luna	Lauren	5	0	Threshold	4000	port1	port1	6.69822525978088	1	0	0	4001	0	0	port1	02_03_22_10_37_48	SP	None	None	12.05	LH	91.16	['port1']	[4001]	0.01	1	12	1	1	SP	1	HT
705	Luna	Lauren	5	0	Threshold	4000	port1	all clear	14.3693904876709	1	0	0	489	0	0	0	02_03_22_10_38_43	SP	None	None	12.05	LH	91.16	['port1']	[489]	0.01	1	13	0	1	SP	1	HT
706	Luna	Lauren	5	0	Threshold	4000	port1	all clear	3.24403357505798	1	0	0	537	0	0	0	02_03_22_10_39_27	SP	None	None	12.05	LH	91.16	['port1']	[537]	0.00316	2	14	0	1	SP	1	HT
707	Luna	Lauren	5	0	Threshold	4000	port1	all clear	3.46277379989624	1	0	0	578	0	0	0	02_03_22_10_40_12	SP	None	None	12.05	LH	91.16	['port1']	[578]	0.00316	2	15	1	0	SP	1	HT
708	Luna	Lauren	5	0	Threshold	4000	port1	all clear	2.99336361885071	1	0	0	518	0	0	0	02_03_22_10_40_56	SP	None	None	12.05	LH	91.16	['port1']	[518]	0.01	3	16	0	1	SP	1	HT
709	Luna	Lauren	5	0	Threshold	4000	port1	port1	6.5183789730072	1	0	0	4001	0	0	port1	02_03_22_10_41_39	SP	None	None	12.05	LH	91.16	['port1']	[4001]	0.01	3	17	1	1	SP	1	HT
710	Luna	Lauren	5	0	Threshold	4000	port1	all clear	3.10645198822021	1	0	0	807	0	0	0	02_03_22_10_42_22	SP	None	None	12.05	LH	91.16	['port1']	[807]	0.01	3	18	0	1	SP	1	HT
711	Luna	Lauren	5	0	Threshold	4000	port1	port1	6.59851765632629	1	0	0	4001	0	0	port1	02_03_22_10_43_06	SP	None	None	12.05	LH	91.16	['port1']	[4001]	0.00316	4	19	1	1	SP	1	HT
712	Luna	Lauren	5	0	Threshold	4000	port1	all clear	3.2756073474884	1	0	0	807	0	0	0	02_03_22_10_43_50	SP	None	None	12.05	LH	91.16	['port1']	[807]	0.00316	4	20	0	1	SP	1	HT
713	Luna	Lauren	5	0	Threshold	4000	port1	all clear	3.33804297447205	1	0	0	543	0	0	0	02_03_22_10_44_34	SP	None	None	12.05	LH	91.16	['port1']	[543]	0.00316	4	21	0	1	SP	1	HT
714	Luna	Lauren	5	0	Threshold	4000	port1	all clear	2.66944813728333	1	0	0	493	0	0	0	02_03_22_10_45_17	SP	None	None	12.05	LH	91.16	['port1']	[493]	0.001	4	22	0	1	SP	1	HT
715	Luna	Lauren	5	0	Threshold	4000	port1	all clear	2.77552056312561	1	0	0	437	0	0	0	02_03_22_10_46_02	SP	None	None	12.05	LH	91.16	['port1']	[437]	0.001	4	23	1	0	SP	1	HT
716	Luna	Lauren	5	0	Threshold	4000	port1	port1	7.02988147735596	1	0	0	4001	0	0	port1	02_03_22_10_46_45	SP	None	None	12.05	LH	91.16	['port1']	[4001]	0.00316	5	24	1	1	SP	1	HT
717	Luna	Lauren	5	0	Threshold	4000	port1	all clear	3.79721999168396	1	0	0	734	0	0	0	02_03_22_10_47_30	SP	None	None	12.05	LH	91.16	['port1']	[734]	0.00316	5	25	0	1	SP	1	HT
718	Luna	Lauren	5	0	Threshold	4000	port1	port1	7.99391341209412	1	0	0	4001	0	0	port1	02_03_22_10_48_14	SP	None	None	12.05	LH	91.16	['port1']	[4001]	0.00316	5	26	1	1	SP	1	HT
719	Luna	Lauren	5	0	Threshold	4000	port1	all clear	3.53442525863647	1	0	0	428	0	0	0	02_03_22_10_49_00	SP	None	None	12.05	LH	91.16	['port1']	[428]	0.001	6	27	1	0	SP	1	HT
720	Luna	Lauren	5	0	Threshold	4000	port1	port1	7.22417116165161	1	0	0	4001	0	0	port1	02_03_22_10_49_45	SP	None	None	12.05	LH	91.16	['port1']	[4001]	0.00316	7	28	0	0	SP	1	HT
721	Luna	Lauren	5	0	Threshold	4000	port1	port1	7.4776668548584	1	0	0	4001	0	0	port1	02_03_22_10_50_29	SP	None	None	12.05	LH	91.16	['port1']	[4001]	0.01	7	29	1	1	SP	1	HT
722	Luna	Lauren	5	0	Threshold	4000	port1	all clear	3.21798419952393	1	0	0	470	0	0	0	02_03_22_10_51_13	SP	None	None	12.05	LH	91.16	['port1']	[470]	0.01	7	30	0	1	SP	1	HT
723	Luna	Lauren	5	0	Threshold	4000	port1	port1	7.42204546928406	1	0	0	4001	0	0	port1	02_03_22_10_51_57	SP	None	None	12.05	LH	91.16	['port1']	[4001]	0.01	7	31	1	1	SP	1	HT
724	Moni	Lauren	5	0	Threshold	4000	port1	all clear	17.9027042388916	1	0	0	808	0	0	0	02_03_22_09_49_19	SP	None	None	11.73	LH	91.16	['port1']	[808]	0.01	0	1	0	1	SP	1	HT
725	Moni	Lauren	5	0	Threshold	4000	port1	all clear	4.75098705291748	2	0	0	1192	0	0	0	02_03_22_09_50_05	SP	None	None	11.73	LH	91.16	['port1', 'port1']	[652, 540]	0.01	0	2	0	1	SP	1	HT
726	Moni	Lauren	5	0	Threshold	4000	port1	port1	9.73078441619873	1	0	0	4001	0	0	port1	02_03_22_09_50_52	SP	None	None	11.73	LH	91.16	['port1']	[4001]	0.01	0	3	1	1	SP	1	HT
727	Moni	Lauren	5	0	Threshold	4000	port1	port1	14.0086300373077	1	0	0	4001	0	0	port1	02_03_22_09_51_43	SP	None	None	11.73	LH	91.16	['port1']	[4001]	0.00316	0	4	1	1	SP	1	HT
728	Moni	Lauren	5	0	Threshold	4000	port1	all clear	6.84284996986389	1	0	0	609	0	0	0	02_03_22_09_52_30	SP	None	None	11.73	LH	91.16	['port1']	[609]	0.00316	0	5	0	1	SP	1	HT
729	Moni	Lauren	5	0	Threshold	4000	port1	all clear	5.87033319473267	1	0	0	3405	0	0	0	02_03_22_09_53_18	SP	None	None	11.73	LH	91.16	['port1']	[3405]	0.00316	0	6	1	0	SP	1	HT
730	Moni	Lauren	5	0	Threshold	4000	port1	all clear	2.87412452697754	1	0	0	719	0	0	0	02_03_22_09_54_01	SP	None	None	11.73	LH	91.16	['port1']	[719]	0.01	1	7	0	1	SP	1	HT
731	Moni	Lauren	5	0	Threshold	4000	port1	port1	5.62896537780762	1	0	0	4001	0	0	port1	02_03_22_09_54_43	SP	None	None	11.73	LH	91.16	['port1']	[4001]	0.01	1	8	1	1	SP	1	HT
732	Moni	Lauren	5	0	Threshold	4000	port1	all clear	3.00074458122253	2	0	0	682	0	0	0	02_03_22_09_55_27	SP	None	None	11.73	LH	91.16	['port1', 'port1']	[644, 38]	0.01	1	9	0	1	SP	1	HT
733	Moni	Lauren	5	0	Threshold	4000	port1	port1	6.00877547264099	1	0	0	4001	0	0	port1	02_03_22_09_56_10	SP	None	None	11.73	LH	91.16	['port1']	[4001]	0.00316	2	10	1	1	SP	1	HT
734	Moni	Lauren	5	0	Threshold	4000	port1	port1	7.66140222549438	1	0	0	4001	0	0	port1	02_03_22_09_56_56	SP	None	None	11.73	LH	91.16	['port1']	[4001]	0.00316	2	11	0	0	SP	1	HT
735	Moni	Lauren	5	0	Threshold	4000	port1	port1	6.35387277603149	1	0	0	4001	0	0	port1	02_03_22_09_57_39	SP	None	None	11.73	LH	91.16	['port1']	[4001]	0.01	3	12	1	1	SP	1	HT
736	Moni	Lauren	5	0	Threshold	4000	port1	all clear	2.30040073394775	1	0	0	438	0	0	0	02_03_22_09_58_22	SP	None	None	11.73	LH	91.16	['port1']	[438]	0.01	3	13	0	1	SP	1	HT
737	Moni	Lauren	5	0	Threshold	4000	port1	all clear	3.96807241439819	1	0	0	524	0	0	0	02_03_22_09_59_06	SP	None	None	11.73	LH	91.16	['port1']	[524]	0.01	3	14	0	1	SP	1	HT
738	Moni	Lauren	5	0	Threshold	4000	port1	port1	12.2277798652649	1	0	0	4001	0	0	port1	02_03_22_09_59_55	SP	None	None	11.73	LH	91.16	['port1']	[4001]	0.00316	4	15	1	1	SP	1	HT
739	Moni	Lauren	5	0	Threshold	4000	port1	port1	14.9922242164612	1	0	0	4001	0	0	port1	02_03_22_10_00_47	SP	None	None	11.73	LH	91.16	['port1']	[4001]	0.00316	4	16	1	1	SP	1	HT
740	Moni	Lauren	5	0	Threshold	4000	port1	all clear	3.85074663162231	1	0	0	880	0	0	0	02_03_22_10_01_31	SP	None	None	11.73	LH	91.16	['port1']	[880]	0.00316	4	17	0	1	SP	1	HT
741	Moni	Lauren	5	0	Threshold	4000	port1	all clear	2.66692161560059	1	0	0	461	0	0	0	02_03_22_10_02_15	SP	None	None	11.73	LH	91.16	['port1']	[461]	0.001	4	18	0	1	SP	1	HT
742	Moni	Lauren	5	0	Threshold	4000	port1	all clear	2.59392166137695	1	0	0	561	0	0	0	02_03_22_10_02_59	SP	None	None	11.73	LH	91.16	['port1']	[561]	0.001	4	19	1	0	SP	1	HT
743	Moni	Lauren	5	0	Threshold	4000	port1	all clear	3.68174457550049	1	0	0	1490	0	0	0	02_03_22_10_03_43	SP	None	None	11.73	LH	91.16	['port1']	[1490]	0.00316	5	20	0	1	SP	1	HT
744	Moni	Lauren	5	0	Threshold	4000	port1	all clear	5.82156491279602	1	0	0	572	0	0	0	02_03_22_10_04_30	SP	None	None	11.73	LH	91.16	['port1']	[572]	0.00316	5	21	0	1	SP	1	HT
745	Moni	Lauren	5	0	Threshold	4000	port1	port1	6.72393035888672	1	0	0	4001	0	0	port1	02_03_22_10_05_13	SP	None	None	11.73	LH	91.16	['port1']	[4001]	0.00316	5	22	1	1	SP	1	HT
746	Moni	Lauren	5	0	Threshold	4000	port1	all clear	2.3583767414093	1	0	0	388	0	0	0	02_03_22_10_05_56	SP	None	None	11.73	LH	91.16	['port1']	[388]	0.001	6	23	0	1	SP	1	HT
747	Moni	Lauren	5	0	Threshold	4000	port1	all clear	2.50331854820251	1	0	0	448	0	0	0	02_03_22_10_06_39	SP	None	None	11.73	LH	91.16	['port1']	[448]	0.001	6	24	0	1	SP	1	HT
748	Moni	Lauren	5	0	Threshold	4000	port1	all clear	2.438880443573	1	0	0	514	0	0	0	02_03_22_10_07_24	SP	None	None	11.73	LH	91.16	['port1']	[514]	0.001	6	25	1	0	SP	1	HT
749	Moni	Lauren	5	0	Threshold	4000	port1	port1	6.48427486419678	1	0	0	4001	0	0	port1	02_03_22_10_08_08	SP	None	None	11.73	LH	91.16	['port1']	[4001]	0.00316	7	26	0	0	SP	1	HT
750	Moni	Lauren	5	0	Threshold	4000	port1	all clear	4.86006307601929	1	0	0	841	0	0	0	02_03_22_10_08_53	SP	None	None	11.73	LH	91.16	['port1']	[841]	0.01	7	27	0	1	SP	1	HT
751	Moni	Lauren	5	0	Threshold	4000	port1	port1	6.14943170547485	1	0	0	4001	0	0	port1	02_03_22_10_09_36	SP	None	None	11.73	LH	91.16	['port1']	[4001]	0.01	7	28	1	1	SP	1	HT
752	Moni	Lauren	5	0	Threshold	4000	port1	port1	7.11935019493103	1	0	0	4001	0	0	port1	02_03_22_10_10_20	SP	None	None	11.73	LH	91.16	['port1']	[4001]	0.01	7	29	1	1	SP	1	HT
753	Rocket	Sarah	7	0	Threshold	4000	port1	port1	28.2098248	2	0	0	5681	0	0	port1	02_10_22_09_30_52	SP	None	None	19.66	LH	90.96	['port1', 'port1']	[1680, 4001]	0.01	0	1	1	1	SP	1	HT
754	Rocket	Sarah	7	0	Threshold	4000	port1	port1	12.9167006	1	0	0	4001	0	0	port1	02_10_22_09_31_41	SP	None	None	19.66	LH	90.96	['port1']	[4001]	0.01	0	2	1	1	SP	1	HT
755	Rocket	Sarah	7	0	Threshold	4000	port1	all clear	7.89382863	1	0	0	682	0	0	0	02_10_22_09_32_30	SP	None	None	19.66	LH	90.96	['port1']	[682]	0.01	0	3	0	1	SP	1	HT
756	Rocket	Sarah	7	0	Threshold	4000	port1	port1	16.80681968	1	0	0	4001	0	0	port1	02_10_22_09_33_23	SP	None	None	19.66	LH	90.96	['port1']	[4001]	0.00316	0	4	1	1	SP	1	HT
757	Rocket	Sarah	7	0	Threshold	4000	port1	port1	9.644882202	1	0	0	4001	0	0	port1	02_10_22_09_34_11	SP	None	None	19.66	LH	90.96	['port1']	[4001]	0.00316	0	5	0	0	SP	1	HT
758	Rocket	Sarah	7	0	Threshold	4000	port1	all clear	7.991716862	1	0	0	755	0	0	0	02_10_22_09_34_59	SP	None	None	19.66	LH	90.96	['port1']	[755]	0.01	1	6	0	1	SP	1	HT
759	Rocket	Sarah	7	0	Threshold	4000	port1	port1	35.96174788	1	0	0	4001	0	0	port1	02_10_22_09_36_12	SP	None	None	19.66	LH	90.96	['port1']	[4001]	0.01	1	7	1	1	SP	1	HT
760	Rocket	Sarah	7	0	Threshold	4000	port1	all clear	8.07588315	1	0	0	440	0	0	0	02_10_22_09_37_01	SP	None	None	19.66	LH	90.96	['port1']	[440]	0.01	1	8	0	1	SP	1	HT
761	Rocket	Sarah	7	0	Threshold	4000	port1	all clear	6.860874414	1	0	0	1086	0	0	0	02_10_22_09_37_48	SP	None	None	19.66	LH	90.96	['port1']	[1086]	0.00316	2	9	0	1	SP	1	HT
762	Rocket	Sarah	7	0	Threshold	4000	port1	all clear	9.921385288	1	0	0	389	0	0	0	02_10_22_09_38_39	SP	None	None	19.66	LH	90.96	['port1']	[389]	0.00316	2	10	0	1	SP	1	HT
763	Rocket	Sarah	7	0	Threshold	4000	port1	port1	8.594183683	1	0	0	4001	0	0	port1	02_10_22_09_39_24	SP	None	None	19.66	LH	90.96	['port1']	[4001]	0.00316	2	11	1	1	SP	1	HT
764	Rocket	Sarah	7	0	Threshold	4000	port1	all clear	5.573010206	1	0	0	662	0	0	0	02_10_22_09_40_11	SP	None	None	19.66	LH	90.96	['port1']	[662]	0.001	2	12	1	0	SP	1	HT
765	Rocket	Sarah	7	0	Threshold	4000	port1	port1	7.847170353	1	0	0	4001	0	0	port1	02_10_22_09_40_56	SP	None	None	19.66	LH	90.96	['port1']	[4001]	0.00316	3	13	1	1	SP	1	HT
766	Rocket	Sarah	7	0	Threshold	4000	port1	port1	7.121646643	1	0	0	4001	0	0	port1	02_10_22_09_41_41	SP	None	None	19.66	LH	90.96	['port1']	[4001]	0.00316	3	14	0	0	SP	1	HT
767	Rocket	Sarah	7	0	Threshold	4000	port1	port1	8.564007759	1	0	0	4001	0	0	port1	02_10_22_09_42_27	SP	None	None	19.66	LH	90.96	['port1']	[4001]	0.01	3	15	0	0	SP	1	HT
768	Rocket	Sarah	7	0	Threshold	4000	port1	all clear	5.503633976	1	0	0	644	0	0	0	02_10_22_09_43_13	SP	None	None	19.66	LH	90.96	['port1']	[644]	0.01	3	16	0	1	SP	1	HT
769	Rocket	Sarah	7	0	Threshold	4000	port1	port1	9.156550169	1	0	0	4001	0	0	port1	02_10_22_09_43_59	SP	None	None	19.66	LH	90.96	['port1']	[4001]	0.01	3	17	1	1	SP	1	HT
770	Rocket	Sarah	7	0	Threshold	4000	port1	all clear	3.856371403	1	0	0	602	0	0	0	02_10_22_09_44_45	SP	None	None	19.66	LH	90.96	['port1']	[602]	0.01	3	18	1	0	SP	1	HT
771	Rocket	Sarah	7	0	Threshold	4000	port1	port1	7.739512682	1	0	0	4001	0	0	port1	02_10_22_09_45_29	SP	None	None	19.66	LH	90.96	['port1']	[4001]	0.01	3	19	1	1	SP	1	HT
772	Rocket	Sarah	7	0	Threshold	4000	port1	all clear	6.926225424	1	0	0	684	0	0	0	02_10_22_09_46_18	SP	None	None	19.66	LH	90.96	['port1']	[684]	0.01	3	20	1	0	SP	1	HT
773	Rocket	Sarah	7	0	Threshold	4000	port1	all clear	4.836465836	1	0	0	489	0	0	0	02_10_22_09_47_04	SP	None	None	19.66	LH	90.96	['port1']	[489]	0.01	3	21	0	1	SP	1	HT
774	Rocket	Sarah	7	0	Threshold	4000	port1	port1	7.277168751	1	0	0	4001	0	0	port1	02_10_22_09_47_47	SP	None	None	19.66	LH	90.96	['port1']	[4001]	0.01	3	22	1	1	SP	1	HT
775	Rocket	Sarah	7	0	Threshold	4000	port1	all clear	4.874012947	1	0	0	639	0	0	0	02_10_22_09_48_34	SP	None	None	19.66	LH	90.96	['port1']	[639]	0.01	3	23	1	0	SP	1	HT
776	Rocket	Sarah	7	0	Threshold	4000	port1	port1	7.001013517	1	0	0	4001	0	0	port1	02_10_22_09_49_18	SP	None	None	19.66	LH	90.96	['port1']	[4001]	0.01	3	24	1	1	SP	1	HT
777	Rocket	Sarah	7	0	Threshold	4000	port1	port1	16.82839131	1	0	0	4001	0	0	port1	02_10_22_09_50_11	SP	None	None	19.66	LH	90.96	['port1']	[4001]	0.01	3	25	1	1	SP	1	HT
778	Rocket	Sarah	7	0	Threshold	4000	port1	all clear	5.530694246	1	0	0	656	0	0	0	02_10_22_09_50_57	SP	None	None	19.66	LH	90.96	['port1']	[656]	0.01	3	26	0	1	SP	1	HT
779	Rocket	Sarah	7	0	Threshold	4000	port1	all clear	18.64296365	1	0	0	467	0	0	0	02_10_22_09_51_58	SP	None	None	19.66	LH	90.96	['port1']	[467]	0.00316	4	27	1	0	SP	1	HT
780	Rocket	Sarah	7	0	Threshold	4000	port1	all clear	8.511787415	1	0	0	495	0	0	0	02_10_22_09_52_47	SP	None	None	19.66	LH	90.96	['port1']	[495]	0.01	5	28	0	1	SP	1	HT
781	Rocket	Sarah	7	0	Threshold	4000	port1	all clear	6.587394238	1	0	0	402	0	0	0	02_10_22_09_53_34	SP	None	None	19.66	LH	90.96	['port1']	[402]	0.01	5	29	0	1	SP	1	HT
782	Rocket	Sarah	7	0	Threshold	4000	port1	all clear	8.190804005	1	0	0	1008	0	0	0	02_10_22_09_54_24	SP	None	None	19.66	LH	90.96	['port1']	[1008]	0.01	5	30	1	0	SP	1	HT
783	Rocket	Sarah	7	0	Threshold	4000	port1	all clear	3.445990086	1	0	0	410	0	0	0	02_10_22_09_55_08	SP	None	None	19.66	LH	90.96	['port1']	[410]	0.01	5	31	0	1	SP	1	HT
784	Rocket	Sarah	7	0	Threshold	4000	port1	port1	10.48829675	1	0	0	4001	0	0	port1	02_10_22_09_55_55	SP	None	None	19.66	LH	90.96	['port1']	[4001]	0.01	5	32	1	1	SP	1	HT
785	Rocket	Sarah	7	0	Threshold	4000	port1	port1	9.813994408	1	0	0	4001	0	0	port1	02_10_22_09_56_42	SP	None	None	19.66	LH	90.96	['port1']	[4001]	0.01	5	33	1	1	SP	1	HT
786	Rocket	Sarah	7	0	Threshold	4000	port1	all clear	8.516647577	1	0	0	729	0	0	0	02_10_22_09_57_32	SP	None	None	19.66	LH	90.96	['port1']	[729]	0.00316	6	34	1	0	SP	1	HT
787	Rocket	Sarah	7	0	Threshold	4000	port1	port1	9.032461882	1	0	0	4001	0	0	port1	02_10_22_09_58_18	SP	None	None	19.66	LH	90.96	['port1']	[4001]	0.01	7	35	1	1	SP	1	HT
788	Rocket	Sarah	7	0	Threshold	4000	port1	all clear	11.10098433	1	0	0	438	0	0	0	02_10_22_09_59_10	SP	None	None	19.66	LH	90.96	['port1']	[438]	0.01	7	36	0	1	SP	1	HT
789	Rocket	Sarah	7	0	Threshold	4000	port1	all clear	5.779028654	1	0	0	432	0	0	0	02_10_22_09_59_56	SP	None	None	19.66	LH	90.96	['port1']	[432]	0.01	7	37	0	1	SP	1	HT
790	Zulu	Sarah	7	0	Threshold	4000	port1	all clear	8.04586005210876	1	0	0	563	0	0	0	02_10_22_08_26_00	SP	None	None	16.58	LH	90.95	['port1']	[563]	0.01	0	1	0	1	SP	1	HT
791	Zulu	Sarah	7	0	Threshold	4000	port1	all clear	1.90564918518066	1	0	0	320	0	0	0	02_10_22_08_26_43	SP	None	None	16.58	LH	90.95	['port1']	[320]	0.01	0	2	0	1	SP	1	HT
792	Zulu	Sarah	7	0	Threshold	4000	port1	all clear	4.85488247871399	1	0	0	3736	0	0	0	02_10_22_08_27_30	SP	None	None	16.58	LH	90.95	['port1']	[3736]	0.01	0	3	1	0	SP	1	HT
793	Zulu	Sarah	7	0	Threshold	4000	port1	all clear	2.02162027359009	1	0	0	90	0	0	0	02_10_22_08_28_12	SP	None	None	16.58	LH	90.95	['port1']	[90]	0.01	0	4	0	1	SP	1	HT
794	Zulu	Sarah	7	0	Threshold	4000	port1	all clear	1.72981929779053	1	0	0	480	0	0	0	02_10_22_08_28_55	SP	None	None	16.58	LH	90.95	['port1']	[480]	0.01	0	5	0	1	SP	1	HT
795	Zulu	Sarah	7	0	Threshold	4000	port1	all clear	3.62000226974487	4	0	0	2914	0	0	0	02_10_22_08_29_40	SP	None	None	16.58	LH	90.95	['port1', 'port1', 'port1', 'port1']	[2507, 93, 27, 287]	0.01	0	6	1	0	SP	1	HT
796	Zulu	Sarah	7	0	Threshold	4000	port1	all clear	1.25706148147583	1	0	0	55	0	0	0	02_10_22_08_30_22	SP	None	None	16.58	LH	90.95	['port1']	[55]	0.01	0	7	0	1	SP	1	HT
797	Zulu	Sarah	7	0	Threshold	4000	port1	all clear	21.6624619960785	3	0	0	5344	0	0	0	02_10_22_08_31_30	SP	None	None	16.58	LH	90.95	['port1', 'port1', 'port1']	[1430, 730, 3184]	0.01	0	8	1	0	SP	1	HT
798	Zulu	Sarah	7	0	Threshold	4000	port1	all clear	1.1208827495575	1	0	0	398	0	0	0	02_10_22_08_32_12	SP	None	None	16.58	LH	90.95	['port1']	[398]	0.01	0	9	0	1	SP	1	HT
799	Zulu	Sarah	7	0	Threshold	4000	port1	all clear	3.14070677757263	1	0	0	2001	0	0	0	02_10_22_08_32_57	SP	None	None	16.58	LH	90.95	['port1']	[2001]	0.01	0	10	1	0	SP	1	HT
800	Zulu	Sarah	7	0	Threshold	4000	port1	all clear	5.71886730194092	1	0	0	693	0	0	0	02_10_22_08_33_43	SP	None	None	16.58	LH	90.95	['port1']	[693]	0.01	0	11	0	1	SP	1	HT
801	Zulu	Sarah	7	0	Threshold	4000	port1	all clear	1.73576021194458	1	0	0	312	0	0	0	02_10_22_08_34_26	SP	None	None	16.58	LH	90.95	['port1']	[312]	0.01	0	12	0	1	SP	1	HT
802	Zulu	Sarah	7	0	Threshold	4000	port1	all clear	2.4012565612793	1	0	0	1388	0	0	0	02_10_22_08_35_10	SP	None	None	16.58	LH	90.95	['port1']	[1388]	0.01	0	13	1	0	SP	1	HT
803	Zulu	Sarah	7	0	Threshold	4000	port1	port1	5.20146203041077	1	0	0	4001	0	0	port1	02_10_22_08_35_52	SP	None	None	16.58	LH	90.95	['port1']	[4001]	0.01	0	14	1	1	SP	1	HT
804	Zulu	Sarah	7	0	Threshold	4000	port1	all clear	3.31433939933777	1	0	0	309	0	0	0	02_10_22_08_36_37	SP	None	None	16.58	LH	90.95	['port1']	[309]	0.01	0	15	1	0	SP	1	HT
805	Zulu	Sarah	7	0	Threshold	4000	port1	all clear	1.31765460968018	1	0	0	163	0	0	0	02_10_22_08_37_19	SP	None	None	16.58	LH	90.95	['port1']	[163]	0.01	0	16	0	1	SP	1	HT
806	Zulu	Sarah	7	0	Threshold	4000	port1	all clear	1.50042343139648	1	0	0	493	0	0	0	02_10_22_08_38_01	SP	None	None	16.58	LH	90.95	['port1']	[493]	0.01	0	17	0	1	SP	1	HT
807	Zulu	Sarah	7	0	Threshold	4000	port1	port1	4.98548483848572	1	0	0	4001	0	0	port1	02_10_22_08_38_43	SP	None	None	16.58	LH	90.95	['port1']	[4001]	0.01	0	18	1	1	SP	1	HT
808	Zulu	Sarah	7	0	Threshold	4000	port1	all clear	1.42340207099915	1	0	0	518	0	0	0	02_10_22_08_39_26	SP	None	None	16.58	LH	90.95	['port1']	[518]	0.00316	0	19	1	0	SP	1	HT
809	Zulu	Sarah	7	0	Threshold	4000	port1	port1	5.92191481590271	1	0	0	4001	0	0	port1	02_10_22_08_40_10	SP	None	None	16.58	LH	90.95	['port1']	[4001]	0.01	1	20	0	0	SP	1	HT
810	Zulu	Sarah	7	0	Threshold	4000	port1	all clear	2.61965847015381	2	0	0	5184	0	0	0	02_10_22_08_40_58	SP	None	None	16.58	LH	90.95	['port1', 'port1']	[1198, 3986]	0.01	1	21	1	0	SP	1	HT
811	Zulu	Sarah	7	0	Threshold	4000	port1	all clear	1.8218080997467	1	0	0	120	0	0	0	02_10_22_08_41_40	SP	None	None	16.58	LH	90.95	['port1']	[120]	0.01	1	22	0	1	SP	1	HT
812	Zulu	Sarah	7	0	Threshold	4000	port1	all clear	3.29101514816284	1	0	0	1861	0	0	0	02_10_22_08_42_26	SP	None	None	16.58	LH	90.95	['port1']	[1861]	0.01	1	23	1	0	SP	1	HT
813	Zulu	Sarah	7	0	Threshold	4000	port1	all clear	3.25985383987427	1	0	0	361	0	0	0	02_10_22_08_43_11	SP	None	None	16.58	LH	90.95	['port1']	[361]	0.01	1	24	1	0	SP	1	HT
814	Zulu	Sarah	7	0	Threshold	4000	port1	all clear	4.1354763507843	1	0	0	348	0	0	0	02_10_22_08_43_56	SP	None	None	16.58	LH	90.95	['port1']	[348]	0.01	1	25	0	1	SP	1	HT
815	Zulu	Sarah	7	0	Threshold	4000	port1	all clear	7.96977019309998	1	0	0	253	0	0	0	02_10_22_08_44_45	SP	None	None	16.58	LH	90.95	['port1']	[253]	0.01	1	26	1	0	SP	1	HT
816	Zulu	Sarah	7	0	Threshold	4000	port1	all clear	3.40078139305115	1	0	0	976	0	0	0	02_10_22_08_45_31	SP	None	None	16.58	LH	90.95	['port1']	[976]	0.01	1	27	1	0	SP	1	HT
817	Zulu	Sarah	7	0	Threshold	4000	port1	all clear	11.8855068683624	2	0	0	1430	0	0	0	02_10_22_08_46_26	SP	None	None	16.58	LH	90.95	['port1', 'port1']	[767, 663]	0.01	1	28	1	0	SP	1	HT
818	Zulu	Sarah	7	0	Threshold	4000	port1	all clear	2.46851801872253	2	0	0	844	0	0	0	02_10_22_08_47_09	SP	None	None	16.58	LH	90.95	['port1', 'port1']	[445, 399]	0.01	1	29	0	1	SP	1	HT
819	Zulu	Sarah	7	0	Threshold	4000	port1	all clear	3.48627185821533	2	0	0	2959	0	0	0	02_10_22_08_47_56	SP	None	None	16.58	LH	90.95	['port1', 'port1']	[2292, 667]	0.01	1	30	1	0	SP	1	HT
820	Zulu	Sarah	7	0	Threshold	4000	port1	all clear	7.56933355331421	1	0	0	386	0	0	0	02_10_22_08_48_45	SP	None	None	16.58	LH	90.95	['port1']	[386]	0.01	1	31	1	0	SP	1	HT
821	Zulu	Sarah	7	0	Threshold	4000	port1	all clear	3.02035284042358	1	0	0	427	0	0	0	02_10_22_08_49_29	SP	None	None	16.58	LH	90.95	['port1']	[427]	0.01	1	32	0	1	SP	1	HT
822	Zulu	Sarah	7	0	Threshold	4000	port1	all clear	1.22937083244324	1	0	0	20	0	0	0	02_10_22_08_50_11	SP	None	None	16.58	LH	90.95	['port1']	[20]	0.01	1	33	0	1	SP	1	HT
823	Zulu	Sarah	7	0	Threshold	4000	port1	port1	8.5417959690094	1	0	0	4001	0	0	port1	02_10_22_08_50_56	SP	None	None	16.58	LH	90.95	['port1']	[4001]	0.01	1	34	1	1	SP	1	HT
824	Zulu	Sarah	7	0	Threshold	4000	port1	all clear	1.80586266517639	1	0	0	283	0	0	0	02_10_22_08_51_38	SP	None	None	16.58	LH	90.95	['port1']	[283]	0.00316	2	35	0	1	SP	1	HT
825	Zulu	Sarah	7	0	Threshold	4000	port1	all clear	1.53145718574524	1	0	0	267	0	0	0	02_10_22_08_52_22	SP	None	None	16.58	LH	90.95	['port1']	[267]	0.00316	2	36	1	0	SP	1	HT
826	Zulu	Sarah	7	0	Threshold	4000	port1	all clear	2.45375418663025	4	0	0	3133	0	0	0	02_10_22_08_53_08	SP	None	None	16.58	LH	90.95	['port1', 'port1', 'port1', 'port1']	[1369, 737, 50, 977]	0.01	3	37	1	0	SP	1	HT
827	Zulu	Sarah	7	0	Threshold	4000	port1	all clear	1.55729818344116	1	0	0	298	0	0	0	02_10_22_08_53_50	SP	None	None	16.58	LH	90.95	['port1']	[298]	0.01	3	38	0	1	SP	1	HT
828	Zulu	Sarah	7	0	Threshold	4000	port1	all clear	2.55721092224121	1	0	0	322	0	0	0	02_10_22_08_54_33	SP	None	None	16.58	LH	90.95	['port1']	[322]	0.01	3	39	0	1	SP	1	HT
829	Zulu	Sarah	7	0	Threshold	4000	port1	all clear	5.14307546615601	1	0	0	3784	0	0	0	02_10_22_08_55_20	SP	None	None	16.58	LH	90.95	['port1']	[3784]	0.01	3	40	1	0	SP	1	HT
830	Zulu	Sarah	7	0	Threshold	4000	port1	port1	5.24265122413635	1	0	0	4001	0	0	port1	02_10_22_08_56_02	SP	None	None	16.58	LH	90.95	['port1']	[4001]	0.01	3	41	1	1	SP	1	HT
831	Zulu	Sarah	7	0	Threshold	4000	port1	all clear	1.70503735542297	1	0	0	255	0	0	0	02_10_22_08_56_45	SP	None	None	16.58	LH	90.95	['port1']	[255]	0.01	3	42	0	1	SP	1	HT
832	Zulu	Sarah	7	0	Threshold	4000	port1	all clear	2.99606847763062	1	0	0	1535	0	0	0	02_10_22_08_57_30	SP	None	None	16.58	LH	90.95	['port1']	[1535]	0.01	3	43	1	0	SP	1	HT
833	Zulu	Sarah	7	0	Threshold	4000	port1	all clear	2.58046007156372	1	0	0	285	0	0	0	02_10_22_08_58_13	SP	None	None	16.58	LH	90.95	['port1']	[285]	0.01	3	44	0	1	SP	1	HT
834	Zulu	Sarah	7	0	Threshold	4000	port1	all clear	13.3011431694031	1	0	0	393	0	0	0	02_10_22_08_59_07	SP	None	None	16.58	LH	90.95	['port1']	[393]	0.01	3	45	0	1	SP	1	HT
835	Zulu	Sarah	7	0	Threshold	4000	port1	all clear	3.13984942436218	2	0	0	2197	0	0	0	02_10_22_08_59_52	SP	None	None	16.58	LH	90.95	['port1', 'port1']	[2110, 87]	0.01	3	46	1	0	SP	1	HT
836	Zulu	Sarah	7	0	Threshold	4000	port1	all clear	1.07118511199951	1	0	0	104	0	0	0	02_10_22_09_00_34	SP	None	None	16.58	LH	90.95	['port1']	[104]	0.01	3	47	0	1	SP	1	HT
837	Zulu	Sarah	7	0	Threshold	4000	port1	all clear	1.49950504302979	1	0	0	189	0	0	0	02_10_22_09_01_17	SP	None	None	16.58	LH	90.95	['port1']	[189]	0.01	3	48	1	0	SP	1	HT
838	Zulu	Sarah	7	0	Threshold	4000	port1	timeout	0	0	0	0	0	0	0	0	02_10_22_09_02_55	SP	None	None	16.58	LH	90.95	[]	[]	0.01	3	49	1	0	SP	1	HT
839	Zulu	Sarah	7	0	Threshold	4000	port1	all clear	1.87467694282532	1	0	0	234	0	0	0	02_10_22_09_03_39	SP	None	None	16.58	LH	90.95	['port1']	[234]	0.01	3	50	1	0	SP	1	HT
840	Zulu	Sarah	7	0	Threshold	4000	port1	all clear	1.82494139671326	1	0	0	123	0	0	0	02_10_22_09_04_21	SP	None	None	16.58	LH	90.95	['port1']	[123]	0.01	3	51	0	1	SP	1	HT
841	Zulu	Sarah	7	0	Threshold	4000	port1	all clear	1.7927885055542	1	0	0	149	0	0	0	02_10_22_09_05_04	SP	None	None	16.58	LH	90.95	['port1']	[149]	0.01	3	52	0	1	SP	1	HT
842	Zulu	Sarah	7	0	Threshold	4000	port1	all clear	3.15617656707764	1	0	0	540	0	0	0	02_10_22_09_05_49	SP	None	None	16.58	LH	90.95	['port1']	[540]	0.01	3	53	1	0	SP	1	HT
843	Bello	Sarah	8	0	Threshold	4000	port1	port1	11.0449979305267	1	0	0	4001	0	0	port1	02_10_22_12_01_15	SP	None	None	22.28	LH	90.96	['port1']	[4001]	0.01	0	1	1	1	SP	2	HT
844	Bello	Sarah	8	0	Threshold	4000	port1	all clear	4.34519982337952	1	0	0	355	0	0	0	02_10_22_12_02_00	SP	None	None	22.28	LH	90.96	['port1']	[355]	0.01	0	2	0	1	SP	2	HT
845	Bello	Sarah	8	0	Threshold	4000	port1	all clear	3.24572730064392	1	0	0	424	0	0	0	02_10_22_12_02_44	SP	None	None	22.28	LH	90.96	['port1']	[424]	0.01	0	3	0	1	SP	2	HT
846	Bello	Sarah	8	0	Threshold	4000	port1	all clear	2.45284986495972	1	0	0	336	0	0	0	02_10_22_12_03_27	SP	None	None	22.28	LH	90.96	['port1']	[336]	0.00316	0	4	0	1	SP	2	HT
847	Bello	Sarah	8	0	Threshold	4000	port1	port1	6.83859395980835	1	0	0	4001	0	0	port1	02_10_22_12_04_11	SP	None	None	22.28	LH	90.96	['port1']	[4001]	0.00316	0	5	1	1	SP	2	HT
848	Bello	Sarah	8	0	Threshold	4000	port1	port1	2.42200446128845	2	0	0	4402	0	0	port1	02_10_22_12_04_54	SP	None	None	22.28	LH	90.96	['port1', 'port1']	[401, 4001]	0.00316	0	6	1	1	SP	2	HT
849	Bello	Sarah	8	0	Threshold	4000	port1	all clear	3.25970149040222	1	0	0	414	0	0	0	02_10_22_12_05_38	SP	None	None	22.28	LH	90.96	['port1']	[414]	0.001	0	7	0	1	SP	2	HT
850	Bello	Sarah	8	0	Threshold	4000	port1	all clear	2.62072134017944	1	0	0	366	0	0	0	02_10_22_12_06_22	SP	None	None	22.28	LH	90.96	['port1']	[366]	0.001	0	8	1	0	SP	2	HT
851	Bello	Sarah	8	0	Threshold	4000	port1	all clear	2.30679082870483	1	0	0	597	0	0	0	02_10_22_12_07_05	SP	None	None	22.28	LH	90.96	['port1']	[597]	0.00316	1	9	0	1	SP	2	HT
852	Bello	Sarah	8	0	Threshold	4000	port1	port1	2.28051710128784	2	0	0	4415	0	0	port1	02_10_22_12_07_48	SP	None	None	22.28	LH	90.96	['port1', 'port1']	[414, 4001]	0.00316	1	10	1	1	SP	2	HT
853	Bello	Sarah	8	0	Threshold	4000	port1	port1	5.81331396102905	1	0	0	4001	0	0	port1	02_10_22_12_08_32	SP	None	None	22.28	LH	90.96	['port1']	[4001]	0.00316	1	11	0	0	SP	2	HT
854	Bello	Sarah	8	0	Threshold	4000	port1	all clear	2.39030575752258	1	0	0	373	0	0	0	02_10_22_12_09_15	SP	None	None	22.28	LH	90.96	['port1']	[373]	0.01	1	12	0	1	SP	2	HT
855	Bello	Sarah	8	0	Threshold	4000	port1	all clear	2.07842659950256	1	0	0	367	0	0	0	02_10_22_12_09_58	SP	None	None	22.28	LH	90.96	['port1']	[367]	0.01	1	13	0	1	SP	2	HT
856	Bello	Sarah	8	0	Threshold	4000	port1	port1	5.77477955818176	1	0	0	4001	0	0	port1	02_10_22_12_10_40	SP	None	None	22.28	LH	90.96	['port1']	[4001]	0.01	1	14	1	1	SP	2	HT
857	Bello	Sarah	8	0	Threshold	4000	port1	all clear	2.14012765884399	1	0	0	267	0	0	0	02_10_22_12_11_23	SP	None	None	22.28	LH	90.96	['port1']	[267]	0.00316	2	15	0	1	SP	2	HT
858	Bello	Sarah	8	0	Threshold	4000	port1	all clear	2.40561366081238	1	0	0	289	0	0	0	02_10_22_12_12_07	SP	None	None	22.28	LH	90.96	['port1']	[289]	0.00316	2	16	1	0	SP	2	HT
859	Bello	Sarah	8	0	Threshold	4000	port1	port1	6.16882634162903	1	0	0	4001	0	0	port1	02_10_22_12_12_50	SP	None	None	22.28	LH	90.96	['port1']	[4001]	0.01	3	17	1	1	SP	2	HT
860	Bello	Sarah	8	0	Threshold	4000	port1	port1	6.23420810699463	1	0	0	4001	0	0	port1	02_10_22_12_13_33	SP	None	None	22.28	LH	90.96	['port1']	[4001]	0.01	3	18	1	1	SP	2	HT
861	Bello	Sarah	8	0	Threshold	4000	port1	all clear	2.8589985370636	1	0	0	441	0	0	0	02_10_22_12_14_17	SP	None	None	22.28	LH	90.96	['port1']	[441]	0.01	3	19	0	1	SP	2	HT
862	Bello	Sarah	8	0	Threshold	4000	port1	all clear	2.67747712135315	1	0	0	340	0	0	0	02_10_22_12_15_00	SP	None	None	22.28	LH	90.96	['port1']	[340]	0.00316	4	20	0	1	SP	2	HT
863	Bello	Sarah	8	0	Threshold	4000	port1	all clear	2.84341526031494	1	0	0	231	0	0	0	02_10_22_12_15_43	SP	None	None	22.28	LH	90.96	['port1']	[231]	0.00316	4	21	0	1	SP	2	HT
864	Bello	Sarah	8	0	Threshold	4000	port1	port1	6.66913104057312	1	0	0	4001	0	0	port1	02_10_22_12_16_27	SP	None	None	22.28	LH	90.96	['port1']	[4001]	0.00316	4	22	1	1	SP	2	HT
865	Bello	Sarah	8	0	Threshold	4000	port1	all clear	2.64665508270264	1	0	0	394	0	0	0	02_10_22_12_17_10	SP	None	None	22.28	LH	90.96	['port1']	[394]	0.001	4	23	0	1	SP	2	HT
866	Bello	Sarah	8	0	Threshold	4000	port1	all clear	3.53961658477783	1	0	0	418	0	0	0	02_10_22_12_17_54	SP	None	None	22.28	LH	90.96	['port1']	[418]	0.001	4	24	0	1	SP	2	HT
867	Bello	Sarah	8	0	Threshold	4000	port1	port1	58.7461562156677	2	0	0	4168	0	0	port1	02_10_22_12_19_34	SP	None	None	22.28	LH	90.96	['port1', 'port1']	[167, 4001]	0.001	4	25	1	1	SP	2	HT
868	Bello	Sarah	8	0	Threshold	4000	port1	all clear	2.36785960197449	1	0	0	381	0	0	0	02_10_22_12_20_17	SP	None	None	22.28	LH	90.96	['port1']	[381]	0.000316	4	26	0	1	SP	2	HT
869	Bello	Sarah	8	0	Threshold	4000	port1	all clear	2.85981750488281	1	0	0	353	0	0	0	02_10_22_12_21_02	SP	None	None	22.28	LH	90.96	['port1']	[353]	0.000316	4	27	1	0	SP	2	HT
870	Bello	Sarah	8	0	Threshold	4000	port1	all clear	2.47147035598755	1	0	0	695	0	0	0	02_10_22_12_21_46	SP	None	None	22.28	LH	90.96	['port1']	[695]	0.001	5	28	1	0	SP	2	HT
871	Bello	Sarah	8	0	Threshold	4000	port1	all clear	1.88922691345215	1	0	0	328	0	0	0	02_10_22_12_22_30	SP	None	None	22.28	LH	90.96	['port1']	[328]	0.00316	5	29	1	0	SP	2	HT
872	Bello	Sarah	8	0	Threshold	4000	port1	all clear	2.11412477493286	1	0	0	581	0	0	0	02_10_22_12_23_13	SP	None	None	22.28	LH	90.96	['port1']	[581]	0.01	5	30	0	1	SP	2	HT
873	Bello	Sarah	8	0	Threshold	4000	port1	port1	5.24828553199768	1	0	0	4001	0	0	port1	02_10_22_12_23_55	SP	None	None	22.28	LH	90.96	['port1']	[4001]	0.01	5	31	1	1	SP	2	HT
874	Bello	Sarah	8	0	Threshold	4000	port1	all clear	2.49149465560913	1	0	0	560	0	0	0	02_10_22_12_24_38	SP	None	None	22.28	LH	90.96	['port1']	[560]	0.01	5	32	0	1	SP	2	HT
875	Bello	Sarah	8	0	Threshold	4000	port1	port1	6.26788735389709	1	0	0	4001	0	0	port1	02_10_22_12_25_21	SP	None	None	22.28	LH	90.96	['port1']	[4001]	0.00316	6	33	1	1	SP	2	HT
876	Bello	Sarah	8	0	Threshold	4000	port1	port1	6.08868288993835	1	0	0	4001	0	0	port1	02_10_22_12_26_05	SP	None	None	22.28	LH	90.96	['port1']	[4001]	0.00316	6	34	0	0	SP	2	HT
877	Bello	Sarah	8	0	Threshold	4000	port1	port1	6.53874516487122	1	0	0	4001	0	0	port1	02_10_22_12_26_48	SP	None	None	22.28	LH	90.96	['port1']	[4001]	0.01	7	35	1	1	SP	2	HT
878	Bello	Sarah	8	0	Threshold	4000	port1	port1	6.13402533531189	1	0	0	4001	0	0	port1	02_10_22_12_27_31	SP	None	None	22.28	LH	90.96	['port1']	[4001]	0.01	7	36	1	1	SP	2	HT
879	Bello	Sarah	8	0	Threshold	4000	port1	all clear	2.66687917709351	1	0	0	437	0	0	0	02_10_22_12_28_14	SP	None	None	22.28	LH	90.96	['port1']	[437]	0.01	7	37	0	1	SP	2	HT
880	Dalton	Sarah	8	0	Threshold	4000	port1	all clear	2.74417209625244	1	0	0	341	0	0	0	02_10_22_11_19_23	SP	None	None	21.66	LH	90.99	['port1']	[341]	0.01	0	1	0	1	SP	2	HT
881	Dalton	Sarah	8	0	Threshold	4000	port1	all clear	2.44793367385864	1	0	0	103	0	0	0	02_10_22_11_20_06	SP	None	None	21.66	LH	90.99	['port1']	[103]	0.01	0	2	0	1	SP	2	HT
882	Dalton	Sarah	8	0	Threshold	4000	port1	port1	6.27099180221558	1	0	0	4001	0	0	port1	02_10_22_11_20_49	SP	None	None	21.66	LH	90.99	['port1']	[4001]	0.01	0	3	1	1	SP	2	HT
883	Dalton	Sarah	8	0	Threshold	4000	port1	port1	6.18139052391052	1	0	0	4001	0	0	port1	02_10_22_11_21_32	SP	None	None	21.66	LH	90.99	['port1']	[4001]	0.00316	0	4	1	1	SP	2	HT
884	Dalton	Sarah	8	0	Threshold	4000	port1	port1	6.10791945457458	1	0	0	4001	0	0	port1	02_10_22_11_22_15	SP	None	None	21.66	LH	90.99	['port1']	[4001]	0.00316	0	5	1	1	SP	2	HT
885	Dalton	Sarah	8	0	Threshold	4000	port1	port1	9.93543887138367	1	0	0	4001	0	0	port1	02_10_22_11_23_03	SP	None	None	21.66	LH	90.99	['port1']	[4001]	0.00316	0	6	0	0	SP	2	HT
886	Dalton	Sarah	8	0	Threshold	4000	port1	all clear	5.2677640914917	1	0	0	285	0	0	0	02_10_22_11_23_49	SP	None	None	21.66	LH	90.99	['port1']	[285]	0.01	1	7	0	1	SP	2	HT
887	Dalton	Sarah	8	0	Threshold	4000	port1	port1	5.82834577560425	1	0	0	4001	0	0	port1	02_10_22_11_24_31	SP	None	None	21.66	LH	90.99	['port1']	[4001]	0.01	1	8	1	1	SP	2	HT
888	Dalton	Sarah	8	0	Threshold	4000	port1	port1	5.95826363563538	1	0	0	4001	0	0	port1	02_10_22_11_25_14	SP	None	None	21.66	LH	90.99	['port1']	[4001]	0.01	1	9	1	1	SP	2	HT
889	Dalton	Sarah	8	0	Threshold	4000	port1	port1	11.2447159290314	1	0	0	4001	0	0	port1	02_10_22_11_26_03	SP	None	None	21.66	LH	90.99	['port1']	[4001]	0.00316	2	10	0	0	SP	2	HT
890	Dalton	Sarah	8	0	Threshold	4000	port1	all clear	2.82565498352051	1	0	0	355	0	0	0	02_10_22_11_26_46	SP	None	None	21.66	LH	90.99	['port1']	[355]	0.01	3	11	0	1	SP	2	HT
891	Dalton	Sarah	8	0	Threshold	4000	port1	port1	6.01268196105957	1	0	0	4001	0	0	port1	02_10_22_11_27_29	SP	None	None	21.66	LH	90.99	['port1']	[4001]	0.01	3	12	1	1	SP	2	HT
892	Dalton	Sarah	8	0	Threshold	4000	port1	all clear	2.36977434158325	1	0	0	280	0	0	0	02_10_22_11_28_12	SP	None	None	21.66	LH	90.99	['port1']	[280]	0.01	3	13	0	1	SP	2	HT
893	Dalton	Sarah	8	0	Threshold	4000	port1	all clear	4.54122352600098	1	0	0	356	0	0	0	02_10_22_11_28_57	SP	None	None	21.66	LH	90.99	['port1']	[356]	0.00316	4	14	0	1	SP	2	HT
894	Dalton	Sarah	8	0	Threshold	4000	port1	all clear	2.49523878097534	1	0	0	126	0	0	0	02_10_22_11_29_41	SP	None	None	21.66	LH	90.99	['port1']	[126]	0.00316	4	15	1	0	SP	2	HT
895	Dalton	Sarah	8	0	Threshold	4000	port1	all clear	2.59906721115112	1	0	0	426	0	0	0	02_10_22_11_30_25	SP	None	None	21.66	LH	90.99	['port1']	[426]	0.01	5	16	0	1	SP	2	HT
896	Dalton	Sarah	8	0	Threshold	4000	port1	all clear	2.15108561515808	1	0	0	178	0	0	0	02_10_22_11_31_07	SP	None	None	21.66	LH	90.99	['port1']	[178]	0.01	5	17	0	1	SP	2	HT
897	Dalton	Sarah	8	0	Threshold	4000	port1	port1	6.2579710483551	1	0	0	4001	0	0	port1	02_10_22_11_31_50	SP	None	None	21.66	LH	90.99	['port1']	[4001]	0.01	5	18	1	1	SP	2	HT
898	Dalton	Sarah	8	0	Threshold	4000	port1	all clear	2.30280327796936	1	0	0	206	0	0	0	02_10_22_11_32_33	SP	None	None	21.66	LH	90.99	['port1']	[206]	0.00316	6	19	0	1	SP	2	HT
899	Dalton	Sarah	8	0	Threshold	4000	port1	all clear	2.61978721618652	1	0	0	279	0	0	0	02_10_22_11_33_17	SP	None	None	21.66	LH	90.99	['port1']	[279]	0.00316	6	20	0	1	SP	2	HT
900	Dalton	Sarah	8	0	Threshold	4000	port1	port1	6.45463275909424	1	0	0	4001	0	0	port1	02_10_22_11_34_00	SP	None	None	21.66	LH	90.99	['port1']	[4001]	0.00316	6	21	1	1	SP	2	HT
901	Dalton	Sarah	8	0	Threshold	4000	port1	all clear	2.86964058876038	1	0	0	171	0	0	0	02_10_22_11_34_44	SP	None	None	21.66	LH	90.99	['port1']	[171]	0.001	6	22	1	0	SP	2	HT
902	Dalton	Sarah	8	0	Threshold	4000	port1	port1	6.1093955039978	1	0	0	4001	0	0	port1	02_10_22_11_35_27	SP	None	None	21.66	LH	90.99	['port1']	[4001]	0.00316	7	23	1	1	SP	2	HT
903	Dalton	Sarah	8	0	Threshold	4000	port1	all clear	2.87832546234131	1	0	0	286	0	0	0	02_10_22_11_36_11	SP	None	None	21.66	LH	90.99	['port1']	[286]	0.00316	7	24	0	1	SP	2	HT
904	Dalton	Sarah	8	0	Threshold	4000	port1	all clear	2.73164129257202	1	0	0	252	0	0	0	02_10_22_11_36_54	SP	None	None	21.66	LH	90.99	['port1']	[252]	0.00316	7	25	0	1	SP	2	HT
905	Dasty	Sarah	6	0	Threshold	4000	port1	all clear	7.72788834571838	1	0	0	582	0	0	0	02_03_22_11_55_09	SP	None	None	12.82	LH	91.1	['port1']	[582]	0.01	0	1	0	1	SP	2	HT
906	Dasty	Sarah	6	0	Threshold	4000	port1	all clear	2.86126351356506	1	0	0	870	0	0	0	02_03_22_11_55_53	SP	None	None	12.82	LH	91.1	['port1']	[870]	0.01	0	2	0	1	SP	2	HT
907	Dasty	Sarah	6	0	Threshold	4000	port1	all clear	5.06462287902832	1	0	0	3219	0	0	0	02_03_22_11_56_39	SP	None	None	12.82	LH	91.1	['port1']	[3219]	0.01	0	3	1	0	SP	2	HT
908	Dasty	Sarah	6	0	Threshold	4000	port1	port1	5.82218146324158	1	0	0	4001	0	0	port1	02_03_22_11_57_22	SP	None	None	12.82	LH	91.1	['port1']	[4001]	0.01	0	4	1	1	SP	2	HT
909	Dasty	Sarah	6	0	Threshold	4000	port1	all clear	2.96285033226013	1	0	0	558	0	0	0	02_03_22_11_58_06	SP	None	None	12.82	LH	91.1	['port1']	[558]	0.01	0	5	0	1	SP	2	HT
910	Dasty	Sarah	6	0	Threshold	4000	port1	all clear	4.88174414634705	1	0	0	3204	0	0	0	02_03_22_11_58_52	SP	None	None	12.82	LH	91.1	['port1']	[3204]	0.01	0	6	1	0	SP	2	HT
911	Dasty	Sarah	6	0	Threshold	4000	port1	all clear	2.73357677459717	1	0	0	848	0	0	0	02_03_22_11_59_36	SP	None	None	12.82	LH	91.1	['port1']	[848]	0.01	0	7	0	1	SP	2	HT
912	Dasty	Sarah	6	0	Threshold	4000	port1	all clear	2.7596447467804	1	0	0	697	0	0	0	02_03_22_12_00_19	SP	None	None	12.82	LH	91.1	['port1']	[697]	0.01	0	8	0	1	SP	2	HT
913	Dasty	Sarah	6	0	Threshold	4000	port1	port1	5.83234977722168	1	0	0	4001	0	0	port1	02_03_22_12_01_02	SP	None	None	12.82	LH	91.1	['port1']	[4001]	0.01	0	9	1	1	SP	2	HT
914	Dasty	Sarah	6	0	Threshold	4000	port1	all clear	2.28230023384094	1	0	0	487	0	0	0	02_03_22_12_01_45	SP	None	None	12.82	LH	91.1	['port1']	[487]	0.00316	0	10	0	1	SP	2	HT
915	Dasty	Sarah	6	0	Threshold	4000	port1	all clear	4.64020180702209	1	0	0	1040	0	0	0	02_03_22_12_02_31	SP	None	None	12.82	LH	91.1	['port1']	[1040]	0.00316	0	11	1	0	SP	2	HT
916	Dasty	Sarah	6	0	Threshold	4000	port1	port1	7.30586695671082	1	0	0	4001	0	0	port1	02_03_22_12_03_15	SP	None	None	12.82	LH	91.1	['port1']	[4001]	0.01	1	12	1	1	SP	2	HT
917	Dasty	Sarah	6	0	Threshold	4000	port1	all clear	3.16844320297241	1	0	0	709	0	0	0	02_03_22_12_04_00	SP	None	None	12.82	LH	91.1	['port1']	[709]	0.01	1	13	1	0	SP	2	HT
918	Dasty	Sarah	6	0	Threshold	4000	port1	port1	6.55805277824402	1	0	0	4001	0	0	port1	02_03_22_12_04_43	SP	None	None	12.82	LH	91.1	['port1']	[4001]	0.01	1	14	1	1	SP	2	HT
919	Dasty	Sarah	6	0	Threshold	4000	port1	all clear	2.49576759338379	1	0	0	399	0	0	0	02_03_22_12_05_26	SP	None	None	12.82	LH	91.1	['port1']	[399]	0.01	1	15	0	1	SP	2	HT
920	Dasty	Sarah	6	0	Threshold	4000	port1	all clear	3.05220723152161	1	0	0	536	0	0	0	02_03_22_12_06_10	SP	None	None	12.82	LH	91.1	['port1']	[536]	0.01	1	16	0	1	SP	2	HT
921	Dasty	Sarah	6	0	Threshold	4000	port1	all clear	2.73448204994202	1	0	0	627	0	0	0	02_03_22_12_06_55	SP	None	None	12.82	LH	91.1	['port1']	[627]	0.00316	2	17	1	0	SP	2	HT
922	Dasty	Sarah	6	0	Threshold	4000	port1	port1	6.51406455039978	1	0	0	4001	0	0	port1	02_03_22_12_07_38	SP	None	None	12.82	LH	91.1	['port1']	[4001]	0.01	3	18	1	1	SP	2	HT
923	Dasty	Sarah	6	0	Threshold	4000	port1	all clear	2.73625588417053	1	0	0	453	0	0	0	02_03_22_12_08_21	SP	None	None	12.82	LH	91.1	['port1']	[453]	0.01	3	19	0	1	SP	2	HT
924	Dasty	Sarah	6	0	Threshold	4000	port1	all clear	5.49455595016479	1	0	0	3434	0	0	0	02_03_22_12_09_09	SP	None	None	12.82	LH	91.1	['port1']	[3434]	0.01	3	20	1	0	SP	2	HT
925	Dasty	Sarah	6	0	Threshold	4000	port1	all clear	2.65135073661804	1	0	0	472	0	0	0	02_03_22_12_09_53	SP	None	None	12.82	LH	91.1	['port1']	[472]	0.01	3	21	1	0	SP	2	HT
926	Dasty	Sarah	6	0	Threshold	4000	port1	all clear	2.4181535243988	1	0	0	400	0	0	0	02_03_22_12_10_37	SP	None	None	12.82	LH	91.1	['port1']	[400]	0.01	3	22	1	0	SP	2	HT
927	Dasty	Sarah	6	0	Threshold	4000	port1	all clear	4.98486757278442	1	0	0	956	0	0	0	02_03_22_12_11_23	SP	None	None	12.82	LH	91.1	['port1']	[956]	0.01	3	23	0	1	SP	2	HT
928	Dasty	Sarah	6	0	Threshold	4000	port1	all clear	2.94645929336548	1	0	0	686	0	0	0	02_03_22_12_12_07	SP	None	None	12.82	LH	91.1	['port1']	[686]	0.01	3	24	0	1	SP	2	HT
929	Dasty	Sarah	6	0	Threshold	4000	port1	port1	6.54927062988281	1	0	0	4001	0	0	port1	02_03_22_12_12_50	SP	None	None	12.82	LH	91.1	['port1']	[4001]	0.01	3	25	1	1	SP	2	HT
930	Dasty	Sarah	6	0	Threshold	4000	port1	all clear	5.81275105476379	1	0	0	495	0	0	0	02_03_22_12_13_36	SP	None	None	12.82	LH	91.1	['port1']	[495]	0.00316	4	26	0	1	SP	2	HT
931	Dasty	Sarah	6	0	Threshold	4000	port1	all clear	2.77540159225464	1	0	0	746	0	0	0	02_03_22_12_14_21	SP	None	None	12.82	LH	91.1	['port1']	[746]	0.00316	4	27	1	0	SP	2	HT
932	Dasty	Sarah	6	0	Threshold	4000	port1	port1	8.12484097480774	1	0	0	4001	0	0	port1	02_03_22_12_15_06	SP	None	None	12.82	LH	91.1	['port1']	[4001]	0.01	5	28	1	1	SP	2	HT
933	Dasty	Sarah	6	0	Threshold	4000	port1	all clear	5.17429280281067	1	0	0	592	0	0	0	02_03_22_12_15_51	SP	None	None	12.82	LH	91.1	['port1']	[592]	0.01	5	29	0	1	SP	2	HT
934	Dasty	Sarah	6	0	Threshold	4000	port1	port1	6.25999450683594	1	0	0	4001	0	0	port1	02_03_22_12_16_34	SP	None	None	12.82	LH	91.1	['port1']	[4001]	0.01	5	30	1	1	SP	2	HT
935	Dasty	Sarah	6	0	Threshold	4000	port1	all clear	3.34934663772583	1	0	0	576	0	0	0	02_03_22_12_17_20	SP	None	None	12.82	LH	91.1	['port1']	[576]	0.00316	6	31	1	0	SP	2	HT
936	Dasty	Sarah	6	0	Threshold	4000	port1	all clear	3.25975203514099	1	0	0	848	0	0	0	02_03_22_12_18_04	SP	None	None	12.82	LH	91.1	['port1']	[848]	0.01	7	32	0	1	SP	2	HT
937	Dasty	Sarah	6	0	Threshold	4000	port1	port1	6.33046245574951	1	0	0	4001	0	0	port1	02_03_22_12_18_46	SP	None	None	12.82	LH	91.1	['port1']	[4001]	0.01	7	33	1	1	SP	2	HT
938	Dasty	Sarah	6	0	Threshold	4000	port1	port1	6.04504656791687	1	0	0	4001	0	0	port1	02_03_22_12_19_29	SP	None	None	12.82	LH	91.1	['port1']	[4001]	0.01	7	34	1	1	SP	2	HT
939	Jack	Lauren	6	0	Threshold	4000	port1	port1	37.8918070793152	1	0	0	4001	0	0	port1	02_03_22_13_57_28	SP	None	None	12.75	LH	91.04	['port1']	[4001]	0.01	0	1	1	1	SP	2	HT
940	Jack	Lauren	6	0	Threshold	4000	port1	port1	5.75929665565491	1	0	0	4001	0	0	port1	02_03_22_13_58_12	SP	None	None	12.75	LH	91.04	['port1']	[4001]	0.01	0	2	0	0	SP	2	HT
941	Jack	Lauren	6	0	Threshold	4000	port1	port1	6.18311500549316	1	0	0	4001	0	0	port1	02_03_22_13_58_56	SP	None	None	12.75	LH	91.04	['port1']	[4001]	0.01	0	3	0	0	SP	2	HT
942	Jack	Lauren	6	0	Threshold	4000	port1	port1	5.9643406867981	1	0	0	4001	0	0	port1	02_03_22_13_59_40	SP	None	None	12.75	LH	91.04	['port1']	[4001]	0.01	0	4	0	0	SP	2	HT
943	Jack	Lauren	6	0	Threshold	4000	port1	port1	6.08254098892212	1	0	0	4001	0	0	port1	02_03_22_14_00_24	SP	None	None	12.75	LH	91.04	['port1']	[4001]	0.01	0	5	0	0	SP	2	HT
944	Jack	Lauren	6	0	Threshold	4000	port1	port1	5.99328088760376	1	0	0	4001	0	0	port1	02_03_22_14_01_06	SP	None	None	12.75	LH	91.04	['port1']	[4001]	0.01	0	6	1	1	SP	2	HT
945	Jack	Lauren	6	0	Threshold	4000	port1	port1	6.01082110404968	1	0	0	4001	0	0	port1	02_03_22_14_01_49	SP	None	None	12.75	LH	91.04	['port1']	[4001]	0.01	0	7	1	1	SP	2	HT
946	Jack	Lauren	6	0	Threshold	4000	port1	all clear	2.93034195899963	1	0	0	1269	0	0	0	02_03_22_14_02_32	SP	None	None	12.75	LH	91.04	['port1']	[1269]	0.01	0	8	0	1	SP	2	HT
947	Jack	Lauren	6	0	Threshold	4000	port1	port1	5.57859086990356	1	0	0	4001	0	0	port1	02_03_22_14_03_15	SP	None	None	12.75	LH	91.04	['port1']	[4001]	0.00316	0	9	1	1	SP	2	HT
948	Jack	Lauren	6	0	Threshold	4000	port1	port1	5.81134653091431	1	0	0	4001	0	0	port1	02_03_22_14_03_57	SP	None	None	12.75	LH	91.04	['port1']	[4001]	0.00316	0	10	1	1	SP	2	HT
949	Jack	Lauren	6	0	Threshold	4000	port1	port1	6.2442045211792	1	0	0	4001	0	0	port1	02_03_22_14_04_41	SP	None	None	12.75	LH	91.04	['port1']	[4001]	0.00316	0	11	0	0	SP	2	HT
950	Jack	Lauren	6	0	Threshold	4000	port1	port1	5.95109677314758	1	0	0	4001	0	0	port1	02_03_22_14_05_24	SP	None	None	12.75	LH	91.04	['port1']	[4001]	0.01	1	12	1	1	SP	2	HT
951	Jack	Lauren	6	0	Threshold	4000	port1	port1	5.54484987258911	1	0	0	4001	0	0	port1	02_03_22_14_06_07	SP	None	None	12.75	LH	91.04	['port1']	[4001]	0.01	1	13	0	0	SP	2	HT
952	Jack	Lauren	6	0	Threshold	4000	port1	port1	9.0080873966217	1	0	0	4001	0	0	port1	02_03_22_14_06_54	SP	None	None	12.75	LH	91.04	['port1']	[4001]	0.01	1	14	0	0	SP	2	HT
953	Jack	Lauren	6	0	Threshold	4000	port1	port1	8.38571667671204	1	0	0	4001	0	0	port1	02_03_22_14_07_40	SP	None	None	12.75	LH	91.04	['port1']	[4001]	0.01	1	15	0	0	SP	2	HT
954	Jack	Lauren	6	0	Threshold	4000	port1	port1	5.92480063438416	1	0	0	4001	0	0	port1	02_03_22_14_08_24	SP	None	None	12.75	LH	91.04	['port1']	[4001]	0.01	1	16	0	0	SP	2	HT
955	Jack	Lauren	6	0	Threshold	4000	port1	port1	5.82164406776428	1	0	0	4001	0	0	port1	02_03_22_14_09_08	SP	None	None	12.75	LH	91.04	['port1']	[4001]	0.01	1	17	0	0	SP	2	HT
956	Jack	Lauren	6	0	Threshold	4000	port1	port1	6.18817734718323	1	0	0	4001	0	0	port1	02_03_22_14_09_52	SP	None	None	12.75	LH	91.04	['port1']	[4001]	0.01	1	18	0	0	SP	2	HT
957	Jack	Lauren	6	0	Threshold	4000	port1	port1	5.68345499038696	1	0	0	4001	0	0	port1	02_03_22_14_10_34	SP	None	None	12.75	LH	91.04	['port1']	[4001]	0.01	1	19	1	1	SP	2	HT
958	Jack	Lauren	6	0	Threshold	4000	port1	all clear	4.10973811149597	1	0	0	2320	0	0	0	02_03_22_14_11_19	SP	None	None	12.75	LH	91.04	['port1']	[2320]	0.01	1	20	0	1	SP	2	HT
959	Jack	Lauren	6	0	Threshold	4000	port1	port1	6.68251943588257	1	0	0	4001	0	0	port1	02_03_22_14_12_02	SP	None	None	12.75	LH	91.04	['port1']	[4001]	0.01	1	21	1	1	SP	2	HT
960	Jack	Lauren	6	0	Threshold	4000	port1	all clear	5.01982831954956	1	0	0	1640	0	0	0	02_03_22_14_12_48	SP	None	None	12.75	LH	91.04	['port1']	[1640]	0.00316	2	22	0	1	SP	2	HT
961	Jack	Lauren	6	0	Threshold	4000	port1	all clear	4.29599523544312	1	0	0	675	0	0	0	02_03_22_14_13_33	SP	None	None	12.75	LH	91.04	['port1']	[675]	0.00316	2	23	0	1	SP	2	HT
962	Jack	Lauren	6	0	Threshold	4000	port1	port1	6.27863192558289	1	0	0	4001	0	0	port1	02_03_22_14_14_16	SP	None	None	12.75	LH	91.04	['port1']	[4001]	0.00316	2	24	1	1	SP	2	HT
963	Jack	Lauren	6	0	Threshold	4000	port1	all clear	5.29853177070618	1	0	0	578	0	0	0	02_03_22_14_15_02	SP	None	None	12.75	LH	91.04	['port1']	[578]	0.001	2	25	0	1	SP	2	HT
964	Jack	Lauren	6	0	Threshold	4000	port1	all clear	3.30065631866455	1	0	0	1150	0	0	0	02_03_22_14_15_47	SP	None	None	12.75	LH	91.04	['port1']	[1150]	0.001	2	26	1	0	SP	2	HT
965	Jack	Lauren	6	0	Threshold	4000	port1	port1	7.15947103500366	1	0	0	4001	0	0	port1	02_03_22_14_16_31	SP	None	None	12.75	LH	91.04	['port1']	[4001]	0.00316	3	27	1	1	SP	2	HT
966	Jack	Lauren	6	0	Threshold	4000	port1	port1	6.14172387123108	1	0	0	4001	0	0	port1	02_03_22_14_17_13	SP	None	None	12.75	LH	91.04	['port1']	[4001]	0.00316	3	28	1	1	SP	2	HT
967	Jack	Lauren	6	0	Threshold	4000	port1	port1	6.07309913635254	1	0	0	4001	0	0	port1	02_03_22_14_17_57	SP	None	None	12.75	LH	91.04	['port1']	[4001]	0.00316	3	29	0	0	SP	2	HT
968	Jack	Lauren	6	0	Threshold	4000	port1	all clear	3.02454996109009	1	0	0	841	0	0	0	02_03_22_14_18_41	SP	None	None	12.75	LH	91.04	['port1']	[841]	0.01	3	30	0	1	SP	2	HT
969	Jack	Lauren	6	0	Threshold	4000	port1	port1	5.87672686576843	1	0	0	4001	0	0	port1	02_03_22_14_19_23	SP	None	None	12.75	LH	91.04	['port1']	[4001]	0.01	3	31	1	1	SP	2	HT
970	Jack	Lauren	6	0	Threshold	4000	port1	port1	6.39823627471924	1	0	0	4001	0	0	port1	02_03_22_14_20_06	SP	None	None	12.75	LH	91.04	['port1']	[4001]	0.01	3	32	1	1	SP	2	HT
971	Jack	Lauren	6	0	Threshold	4000	port1	all clear	2.69393157958984	1	0	0	600	0	0	0	02_03_22_14_20_50	SP	None	None	12.75	LH	91.04	['port1']	[600]	0.00316	4	33	0	1	SP	2	HT
972	Jack	Lauren	6	0	Threshold	4000	port1	port1	6.01096320152283	1	0	0	4001	0	0	port1	02_03_22_14_21_32	SP	None	None	12.75	LH	91.04	['port1']	[4001]	0.00316	4	34	1	1	SP	2	HT
973	Jack	Lauren	6	0	Threshold	4000	port1	port1	6.36859655380249	1	0	0	4001	0	0	port1	02_03_22_14_22_15	SP	None	None	12.75	LH	91.04	['port1']	[4001]	0.00316	4	35	1	1	SP	2	HT
974	Jack	Lauren	6	0	Threshold	4000	port1	all clear	3.50964283943176	1	0	0	753	0	0	0	02_03_22_14_23_00	SP	None	None	12.75	LH	91.04	['port1']	[753]	0.001	4	36	0	1	SP	2	HT
975	Jack	Lauren	6	0	Threshold	4000	port1	all clear	4.87903690338135	1	0	0	2917	0	0	0	02_03_22_14_23_46	SP	None	None	12.75	LH	91.04	['port1']	[2917]	0.001	4	37	1	0	SP	2	HT
976	Jack	Lauren	6	0	Threshold	4000	port1	port1	6.37810492515564	1	0	0	4001	0	0	port1	02_03_22_14_24_31	SP	None	None	12.75	LH	91.04	['port1']	[4001]	0.00316	5	38	0	0	SP	2	HT
977	Jack	Lauren	6	0	Threshold	4000	port1	all clear	3.21529793739319	1	0	0	788	0	0	0	02_03_22_14_25_14	SP	None	None	12.75	LH	91.04	['port1']	[788]	0.01	5	39	0	1	SP	2	HT
978	Jack	Lauren	6	0	Threshold	4000	port1	port1	6.23599052429199	1	0	0	4001	0	0	port1	02_03_22_14_25_57	SP	None	None	12.75	LH	91.04	['port1']	[4001]	0.01	5	40	1	1	SP	2	HT
979	Jack	Lauren	6	0	Threshold	4000	port1	port1	6.15666842460632	1	0	0	4001	0	0	port1	02_03_22_14_26_40	SP	None	None	12.75	LH	91.04	['port1']	[4001]	0.01	5	41	1	1	SP	2	HT
980	Jack	Lauren	6	0	Threshold	4000	port1	all clear	3.39651870727539	1	0	0	1362	0	0	0	02_03_22_14_27_25	SP	None	None	12.75	LH	91.04	['port1']	[1362]	0.00316	6	42	1	0	SP	2	HT
981	Jack	Lauren	6	0	Threshold	4000	port1	port1	10.9767265319824	1	0	0	4001	0	0	port1	02_03_22_14_28_13	SP	None	None	12.75	LH	91.04	['port1']	[4001]	0.01	7	43	1	1	SP	2	HT
982	Jack	Lauren	6	0	Threshold	4000	port1	all clear	2.99415469169617	1	0	0	795	0	0	0	02_03_22_14_28_57	SP	None	None	12.75	LH	91.04	['port1']	[795]	0.01	7	44	0	1	SP	2	HT
983	Jack	Lauren	6	0	Threshold	4000	port1	all clear	2.23720121383667	1	0	0	611	0	0	0	02_03_22_14_29_39	SP	None	None	12.75	LH	91.04	['port1']	[611]	0.01	7	45	0	1	SP	2	HT
984	Luna	Lauren	6	0	Threshold	4000	port1	port1	12.0900235176086	1	0	0	4001	0	0	port1	02_03_22_13_11_14	SP	None	None	12.28	LH	91.07	['port1']	[4001]	0.01	0	1	1	1	SP	2	HT
985	Luna	Lauren	6	0	Threshold	4000	port1	all clear	7.78932690620422	2	0	0	1161	0	0	0	02_03_22_13_12_05	SP	None	None	12.28	LH	91.07	['port1', 'port1']	[554, 607]	0.01	0	2	1	0	SP	2	HT
986	Luna	Lauren	6	0	Threshold	4000	port1	all clear	2.81173324584961	1	0	0	410	0	0	0	02_03_22_13_12_48	SP	None	None	12.28	LH	91.07	['port1']	[410]	0.01	0	3	0	1	SP	2	HT
987	Luna	Lauren	6	0	Threshold	4000	port1	port1	29.3109056949615	2	0	0	4508	0	0	port1	02_03_22_13_13_59	SP	None	None	12.28	LH	91.07	['port1', 'port1']	[507, 4001]	0.01	0	4	1	1	SP	2	HT
988	Luna	Lauren	6	0	Threshold	4000	port1	all clear	3.43364500999451	1	0	0	327	0	0	0	02_03_22_13_14_44	SP	None	None	12.28	LH	91.07	['port1']	[327]	0.01	0	5	1	0	SP	2	HT
989	Luna	Lauren	6	0	Threshold	4000	port1	all clear	6.47860074043274	1	0	0	3671	0	0	0	02_03_22_13_15_32	SP	None	None	12.28	LH	91.07	['port1']	[3671]	0.01	0	6	1	0	SP	2	HT
990	Luna	Lauren	6	0	Threshold	4000	port1	port1	7.23379063606262	1	0	0	4001	0	0	port1	02_03_22_13_16_16	SP	None	None	12.28	LH	91.07	['port1']	[4001]	0.01	0	7	1	1	SP	2	HT
991	Luna	Lauren	6	0	Threshold	4000	port1	all clear	3.10340094566345	1	0	0	457	0	0	0	02_03_22_13_17_01	SP	None	None	12.28	LH	91.07	['port1']	[457]	0.01	0	8	1	0	SP	2	HT
992	Luna	Lauren	6	0	Threshold	4000	port1	all clear	3.32852411270142	1	0	0	441	0	0	0	02_03_22_13_17_45	SP	None	None	12.28	LH	91.07	['port1']	[441]	0.01	0	9	0	1	SP	2	HT
993	Luna	Lauren	6	0	Threshold	4000	port1	all clear	2.49025249481201	1	0	0	471	0	0	0	02_03_22_13_18_28	SP	None	None	12.28	LH	91.07	['port1']	[471]	0.01	0	10	0	1	SP	2	HT
994	Luna	Lauren	6	0	Threshold	4000	port1	port1	18.6092703342438	1	0	0	4001	0	0	port1	02_03_22_13_19_23	SP	None	None	12.28	LH	91.07	['port1']	[4001]	0.01	0	11	1	1	SP	2	HT
995	Luna	Lauren	6	0	Threshold	4000	port1	all clear	3.0785493850708	1	0	0	472	0	0	0	02_03_22_13_20_08	SP	None	None	12.28	LH	91.07	['port1']	[472]	0.00316	0	12	1	0	SP	2	HT
996	Luna	Lauren	6	0	Threshold	4000	port1	all clear	4.88495302200317	1	0	0	942	0	0	0	02_03_22_13_20_54	SP	None	None	12.28	LH	91.07	['port1']	[942]	0.01	1	13	0	1	SP	2	HT
997	Luna	Lauren	6	0	Threshold	4000	port1	port1	6.69833207130432	1	0	0	4001	0	0	port1	02_03_22_13_21_37	SP	None	None	12.28	LH	91.07	['port1']	[4001]	0.01	1	14	1	1	SP	2	HT
998	Luna	Lauren	6	0	Threshold	4000	port1	all clear	3.60320520401001	1	0	0	508	0	0	0	02_03_22_13_22_21	SP	None	None	12.28	LH	91.07	['port1']	[508]	0.01	1	15	0	1	SP	2	HT
999	Luna	Lauren	6	0	Threshold	4000	port1	all clear	2.98363041877747	1	0	0	493	0	0	0	02_03_22_13_23_05	SP	None	None	12.28	LH	91.07	['port1']	[493]	0.00316	2	16	0	1	SP	2	HT
1000	Luna	Lauren	6	0	Threshold	4000	port1	port1	8.72868537902832	1	0	0	4001	0	0	port1	02_03_22_13_23_50	SP	None	None	12.28	LH	91.07	['port1']	[4001]	0.00316	2	17	1	1	SP	2	HT
1001	Luna	Lauren	6	0	Threshold	4000	port1	all clear	2.95551800727844	1	0	0	550	0	0	0	02_03_22_13_24_34	SP	None	None	12.28	LH	91.07	['port1']	[550]	0.00316	2	18	0	1	SP	2	HT
1002	Luna	Lauren	6	0	Threshold	4000	port1	all clear	2.95248556137085	1	0	0	546	0	0	0	02_03_22_13_25_19	SP	None	None	12.28	LH	91.07	['port1']	[546]	0.001	2	19	1	0	SP	2	HT
1003	Luna	Lauren	6	0	Threshold	4000	port1	port1	6.27189135551453	1	0	0	4001	0	0	port1	02_03_22_13_26_03	SP	None	None	12.28	LH	91.07	['port1']	[4001]	0.00316	3	20	0	0	SP	2	HT
1004	Luna	Lauren	6	0	Threshold	4000	port1	all clear	3.07771229743958	1	0	0	608	0	0	0	02_03_22_13_26_47	SP	None	None	12.28	LH	91.07	['port1']	[608]	0.01	3	21	0	1	SP	2	HT
1005	Luna	Lauren	6	0	Threshold	4000	port1	port1	6.2311737537384	1	0	0	4001	0	0	port1	02_03_22_13_27_29	SP	None	None	12.28	LH	91.07	['port1']	[4001]	0.01	3	22	1	1	SP	2	HT
1006	Luna	Lauren	6	0	Threshold	4000	port1	all clear	2.50272250175476	1	0	0	454	0	0	0	02_03_22_13_28_13	SP	None	None	12.28	LH	91.07	['port1']	[454]	0.01	3	23	0	1	SP	2	HT
1007	Luna	Lauren	6	0	Threshold	4000	port1	all clear	2.70379877090454	1	0	0	427	0	0	0	02_03_22_13_28_56	SP	None	None	12.28	LH	91.07	['port1']	[427]	0.00316	4	24	0	1	SP	2	HT
1008	Luna	Lauren	6	0	Threshold	4000	port1	all clear	3.31537175178528	1	0	0	455	0	0	0	02_03_22_13_29_41	SP	None	None	12.28	LH	91.07	['port1']	[455]	0.00316	4	25	1	0	SP	2	HT
1009	Luna	Lauren	6	0	Threshold	4000	port1	all clear	2.8375871181488	1	0	0	483	0	0	0	02_03_22_13_30_25	SP	None	None	12.28	LH	91.07	['port1']	[483]	0.01	5	26	0	1	SP	2	HT
1010	Luna	Lauren	6	0	Threshold	4000	port1	all clear	2.65331697463989	1	0	0	346	0	0	0	02_03_22_13_31_08	SP	None	None	12.28	LH	91.07	['port1']	[346]	0.01	5	27	0	1	SP	2	HT
1011	Luna	Lauren	6	0	Threshold	4000	port1	port1	7.11712861061096	1	0	0	4001	0	0	port1	02_03_22_13_31_52	SP	None	None	12.28	LH	91.07	['port1']	[4001]	0.01	5	28	1	1	SP	2	HT
1012	Luna	Lauren	6	0	Threshold	4000	port1	all clear	4.12639236450195	1	0	0	1024	0	0	0	02_03_22_13_32_38	SP	None	None	12.28	LH	91.07	['port1']	[1024]	0.00316	6	29	1	0	SP	2	HT
1013	Luna	Lauren	6	0	Threshold	4000	port1	port1	7.33172011375427	1	0	0	4001	0	0	port1	02_03_22_13_33_22	SP	None	None	12.28	LH	91.07	['port1']	[4001]	0.01	7	30	1	1	SP	2	HT
1014	Luna	Lauren	6	0	Threshold	4000	port1	all clear	4.05038213729858	1	0	0	935	0	0	0	02_03_22_13_34_06	SP	None	None	12.28	LH	91.07	['port1']	[935]	0.01	7	31	0	1	SP	2	HT
1015	Luna	Lauren	6	0	Threshold	4000	port1	port1	6.4749755859375	1	0	0	4001	0	0	port1	02_03_22_13_34_49	SP	None	None	12.28	LH	91.07	['port1']	[4001]	0.01	7	32	1	1	SP	2	HT
1016	Moni	Lauren	6	0	Threshold	4000	port1	all clear	11.9653596878052	1	0	0	723	0	0	0	02_03_22_12_29_34	SP	None	None	12.41	LH	91.14	['port1']	[723]	0.01	0	1	1	0	SP	2	HT
1017	Moni	Lauren	6	0	Threshold	4000	port1	all clear	2.38524603843689	2	0	0	510	0	0	0	02_03_22_12_30_17	SP	None	None	12.41	LH	91.14	['port1', 'port1']	[498, 12]	0.01	0	2	0	1	SP	2	HT
1018	Moni	Lauren	6	0	Threshold	4000	port1	all clear	4.07624459266663	2	0	0	1281	0	0	0	02_03_22_12_31_04	SP	None	None	12.41	LH	91.14	['port1', 'port1']	[1212, 69]	0.01	0	3	1	0	SP	2	HT
1019	Moni	Lauren	6	0	Threshold	4000	port1	all clear	5.87370848655701	1	0	0	3457	0	0	0	02_03_22_12_31_51	SP	None	None	12.41	LH	91.14	['port1']	[3457]	0.01	0	4	1	0	SP	2	HT
1020	Moni	Lauren	6	0	Threshold	4000	port1	all clear	2.61032557487488	1	0	0	387	0	0	0	02_03_22_12_32_35	SP	None	None	12.41	LH	91.14	['port1']	[387]	0.01	0	5	0	1	SP	2	HT
1021	Moni	Lauren	6	0	Threshold	4000	port1	all clear	3.13474369049072	1	0	0	415	0	0	0	02_03_22_12_33_18	SP	None	None	12.41	LH	91.14	['port1']	[415]	0.01	0	6	0	1	SP	2	HT
1022	Moni	Lauren	6	0	Threshold	4000	port1	port1	6.0945520401001	1	0	0	4001	0	0	port1	02_03_22_12_34_01	SP	None	None	12.41	LH	91.14	['port1']	[4001]	0.01	0	7	1	1	SP	2	HT
1023	Moni	Lauren	6	0	Threshold	4000	port1	all clear	2.07241463661194	1	0	0	449	0	0	0	02_03_22_12_34_44	SP	None	None	12.41	LH	91.14	['port1']	[449]	0.00316	0	8	0	1	SP	2	HT
1024	Moni	Lauren	6	0	Threshold	4000	port1	all clear	2.25152111053467	1	0	0	527	0	0	0	02_03_22_12_35_28	SP	None	None	12.41	LH	91.14	['port1']	[527]	0.00316	0	9	1	0	SP	2	HT
1025	Moni	Lauren	6	0	Threshold	4000	port1	all clear	2.45323300361633	1	0	0	480	0	0	0	02_03_22_12_36_11	SP	None	None	12.41	LH	91.14	['port1']	[480]	0.01	1	10	0	1	SP	2	HT
1026	Moni	Lauren	6	0	Threshold	4000	port1	port1	6.19303250312805	1	0	0	4001	0	0	port1	02_03_22_12_36_54	SP	None	None	12.41	LH	91.14	['port1']	[4001]	0.01	1	11	1	1	SP	2	HT
1027	Moni	Lauren	6	0	Threshold	4000	port1	all clear	3.14781022071838	1	0	0	1001	0	0	0	02_03_22_12_37_39	SP	None	None	12.41	LH	91.14	['port1']	[1001]	0.01	1	12	1	0	SP	2	HT
1028	Moni	Lauren	6	0	Threshold	4000	port1	all clear	2.46887898445129	1	0	0	491	0	0	0	02_03_22_12_38_22	SP	None	None	12.41	LH	91.14	['port1']	[491]	0.01	1	13	0	1	SP	2	HT
1029	Moni	Lauren	6	0	Threshold	4000	port1	all clear	2.41995048522949	2	0	0	752	0	0	0	02_03_22_12_39_05	SP	None	None	12.41	LH	91.14	['port1', 'port1']	[590, 162]	0.01	1	14	0	1	SP	2	HT
1030	Moni	Lauren	6	0	Threshold	4000	port1	port1	5.74055218696594	1	0	0	4001	0	0	port1	02_03_22_12_39_48	SP	None	None	12.41	LH	91.14	['port1']	[4001]	0.01	1	15	1	1	SP	2	HT
1031	Moni	Lauren	6	0	Threshold	4000	port1	all clear	2.51507186889648	1	0	0	431	0	0	0	02_03_22_12_40_31	SP	None	None	12.41	LH	91.14	['port1']	[431]	0.00316	2	16	0	1	SP	2	HT
1032	Moni	Lauren	6	0	Threshold	4000	port1	all clear	2.62111711502075	1	0	0	704	0	0	0	02_03_22_12_41_15	SP	None	None	12.41	LH	91.14	['port1']	[704]	0.00316	2	17	1	0	SP	2	HT
1033	Moni	Lauren	6	0	Threshold	4000	port1	port1	5.40623664855957	1	0	0	4001	0	0	port1	02_03_22_12_41_57	SP	None	None	12.41	LH	91.14	['port1']	[4001]	0.01	3	18	1	1	SP	2	HT
1034	Moni	Lauren	6	0	Threshold	4000	port1	port1	6.06165409088135	1	0	0	4001	0	0	port1	02_03_22_12_42_40	SP	None	None	12.41	LH	91.14	['port1']	[4001]	0.01	3	19	1	1	SP	2	HT
1035	Moni	Lauren	6	0	Threshold	4000	port1	all clear	2.26041722297668	1	0	0	595	0	0	0	02_03_22_12_43_23	SP	None	None	12.41	LH	91.14	['port1']	[595]	0.01	3	20	0	1	SP	2	HT
1036	Moni	Lauren	6	0	Threshold	4000	port1	all clear	4.5774097442627	1	0	0	677	0	0	0	02_03_22_12_44_08	SP	None	None	12.41	LH	91.14	['port1']	[677]	0.00316	4	21	0	1	SP	2	HT
1037	Moni	Lauren	6	0	Threshold	4000	port1	all clear	2.76056742668152	1	0	0	631	0	0	0	02_03_22_12_44_52	SP	None	None	12.41	LH	91.14	['port1']	[631]	0.00316	4	22	0	1	SP	2	HT
1038	Moni	Lauren	6	0	Threshold	4000	port1	all clear	2.48529148101807	1	0	0	835	0	0	0	02_03_22_12_45_36	SP	None	None	12.41	LH	91.14	['port1']	[835]	0.00316	4	23	1	0	SP	2	HT
1039	Moni	Lauren	6	0	Threshold	4000	port1	all clear	2.96880054473877	1	0	0	685	0	0	0	02_03_22_12_46_20	SP	None	None	12.41	LH	91.14	['port1']	[685]	0.01	5	24	0	1	SP	2	HT
1040	Moni	Lauren	6	0	Threshold	4000	port1	port1	6.65094780921936	1	0	0	4001	0	0	port1	02_03_22_12_47_03	SP	None	None	12.41	LH	91.14	['port1']	[4001]	0.01	5	25	1	1	SP	2	HT
1041	Moni	Lauren	6	0	Threshold	4000	port1	all clear	5.14734506607056	2	0	0	3126	0	0	0	02_03_22_12_47_50	SP	None	None	12.41	LH	91.14	['port1', 'port1']	[3122, 4]	0.01	5	26	1	0	SP	2	HT
1042	Moni	Lauren	6	0	Threshold	4000	port1	all clear	2.00925064086914	2	0	0	654	0	0	0	02_03_22_12_48_33	SP	None	None	12.41	LH	91.14	['port1', 'port1']	[559, 95]	0.01	5	27	0	1	SP	2	HT
1043	Moni	Lauren	6	0	Threshold	4000	port1	port1	6.07278347015381	1	0	0	4001	0	0	port1	02_03_22_12_49_16	SP	None	None	12.41	LH	91.14	['port1']	[4001]	0.01	5	28	1	1	SP	2	HT
1044	Moni	Lauren	6	0	Threshold	4000	port1	all clear	2.51031947135925	1	0	0	488	0	0	0	02_03_22_12_49_59	SP	None	None	12.41	LH	91.14	['port1']	[488]	0.01	5	29	0	1	SP	2	HT
1045	Moni	Lauren	6	0	Threshold	4000	port1	all clear	2.49465918540955	1	0	0	688	0	0	0	02_03_22_12_50_43	SP	None	None	12.41	LH	91.14	['port1']	[688]	0.00316	6	30	1	0	SP	2	HT
1046	Moni	Lauren	6	0	Threshold	4000	port1	port1	5.70838046073914	1	0	0	4001	0	0	port1	02_03_22_12_51_26	SP	None	None	12.41	LH	91.14	['port1']	[4001]	0.01	7	31	1	1	SP	2	HT
1047	Moni	Lauren	6	0	Threshold	4000	port1	port1	5.85336327552795	1	0	0	4001	0	0	port1	02_03_22_12_52_08	SP	None	None	12.41	LH	91.14	['port1']	[4001]	0.01	7	32	1	1	SP	2	HT
1048	Moni	Lauren	6	0	Threshold	4000	port1	all clear	2.96403336524963	1	0	0	672	0	0	0	02_03_22_12_52_52	SP	None	None	12.41	LH	91.14	['port1']	[672]	0.01	7	33	0	1	SP	2	HT
1049	Rocket	Ssrsh	8	0	Threshold	4000	port1	all clear	12.8979828357697	1	0	0	654	0	0	0	02_10_22_13_57_30	SP	None	None	22.69	LH	90.76	['port1']	[654]	0.01	0	1	0	1	SP	2	HT
1050	Rocket	Ssrsh	8	0	Threshold	4000	port1	port1	6.60526561737061	1	0	0	4001	0	0	port1	02_10_22_13_58_13	SP	None	None	22.69	LH	90.76	['port1']	[4001]	0.01	0	2	1	1	SP	2	HT
1051	Rocket	Ssrsh	8	0	Threshold	4000	port1	all clear	3.18661665916443	1	0	0	1086	0	0	0	02_10_22_13_58_57	SP	None	None	22.69	LH	90.76	['port1']	[1086]	0.01	0	3	0	1	SP	2	HT
1052	Rocket	Ssrsh	8	0	Threshold	4000	port1	port1	6.49683427810669	1	0	0	4001	0	0	port1	02_10_22_13_59_40	SP	None	None	22.69	LH	90.76	['port1']	[4001]	0.00316	0	4	1	1	SP	2	HT
1053	Rocket	Ssrsh	8	0	Threshold	4000	port1	port1	7.58661389350891	1	0	0	4001	0	0	port1	02_10_22_14_00_24	SP	None	None	22.69	LH	90.76	['port1']	[4001]	0.00316	0	5	1	1	SP	2	HT
1054	Rocket	Ssrsh	8	0	Threshold	4000	port1	all clear	3.53512048721313	1	0	0	588	0	0	0	02_10_22_14_01_08	SP	None	None	22.69	LH	90.76	['port1']	[588]	0.00316	0	6	0	1	SP	2	HT
1055	Rocket	Ssrsh	8	0	Threshold	4000	port1	port1	7.21837329864502	1	0	0	4001	0	0	port1	02_10_22_14_01_53	SP	None	None	22.69	LH	90.76	['port1']	[4001]	0.001	0	7	0	0	SP	2	HT
1056	Rocket	Ssrsh	8	0	Threshold	4000	port1	port1	7.37534523010254	1	0	0	4001	0	0	port1	02_10_22_14_02_38	SP	None	None	22.69	LH	90.76	['port1']	[4001]	0.00316	1	8	0	0	SP	2	HT
1057	Rocket	Ssrsh	8	0	Threshold	4000	port1	all clear	4.06809687614441	1	0	0	841	0	0	0	02_10_22_14_03_23	SP	None	None	22.69	LH	90.76	['port1']	[841]	0.01	1	9	0	1	SP	2	HT
1058	Rocket	Ssrsh	8	0	Threshold	4000	port1	port1	8.85646080970764	1	0	0	4001	0	0	port1	02_10_22_14_04_09	SP	None	None	22.69	LH	90.76	['port1']	[4001]	0.01	1	10	1	1	SP	2	HT
1059	Rocket	Ssrsh	8	0	Threshold	4000	port1	port1	11.6022107601166	1	0	0	4001	0	0	port1	02_10_22_14_04_57	SP	None	None	22.69	LH	90.76	['port1']	[4001]	0.01	1	11	1	1	SP	2	HT
1060	Rocket	Ssrsh	8	0	Threshold	4000	port1	all clear	6.07911729812622	1	0	0	643	0	0	0	02_10_22_14_05_45	SP	None	None	22.69	LH	90.76	['port1']	[643]	0.00316	2	12	1	0	SP	2	HT
1061	Rocket	Ssrsh	8	0	Threshold	4000	port1	port1	24.6696534156799	1	0	0	4001	0	0	port1	02_10_22_14_06_46	SP	None	None	22.69	LH	90.76	['port1']	[4001]	0.01	3	13	1	1	SP	2	HT
1062	Rocket	Ssrsh	8	0	Threshold	4000	port1	port1	6.61963748931885	1	0	0	4001	0	0	port1	02_10_22_14_07_29	SP	None	None	22.69	LH	90.76	['port1']	[4001]	0.01	3	14	1	1	SP	2	HT
1063	Rocket	Ssrsh	8	0	Threshold	4000	port1	all clear	3.26611256599426	1	0	0	531	0	0	0	02_10_22_14_08_13	SP	None	None	22.69	LH	90.76	['port1']	[531]	0.01	3	15	0	1	SP	2	HT
1064	Rocket	Ssrsh	8	0	Threshold	4000	port1	port1	6.85008502006531	1	0	0	4001	0	0	port1	02_10_22_14_08_58	SP	None	None	22.69	LH	90.76	['port1']	[4001]	0.00316	4	16	0	0	SP	2	HT
1065	Rocket	Ssrsh	8	0	Threshold	4000	port1	port1	6.28162002563477	1	0	0	4001	0	0	port1	02_10_22_14_09_42	SP	None	None	22.69	LH	90.76	['port1']	[4001]	0.01	5	17	0	0	SP	2	HT
1066	Rocket	Ssrsh	8	0	Threshold	4000	port1	all clear	0.432034969329834	2	0	0	735	0	0	0	02_10_22_14_10_27	SP	None	None	22.69	LH	90.76	['port1', 'port1']	[67, 668]	0.01	5	18	0	1	SP	2	HT
1067	Rocket	Ssrsh	8	0	Threshold	4000	port1	port1	6.73825454711914	1	0	0	4001	0	0	port1	02_10_22_14_11_10	SP	None	None	22.69	LH	90.76	['port1']	[4001]	0.01	5	19	1	1	SP	2	HT
1068	Rocket	Ssrsh	8	0	Threshold	4000	port1	all clear	2.82765436172485	1	0	0	492	0	0	0	02_10_22_14_11_54	SP	None	None	22.69	LH	90.76	['port1']	[492]	0.01	5	20	0	1	SP	2	HT
1069	Rocket	Ssrsh	8	0	Threshold	4000	port1	all clear	4.73107838630676	1	0	0	1188	0	0	0	02_10_22_14_12_40	SP	None	None	22.69	LH	90.76	['port1']	[1188]	0.00316	6	21	1	0	SP	2	HT
1070	Rocket	Ssrsh	8	0	Threshold	4000	port1	port1	6.60017371177673	1	0	0	4001	0	0	port1	02_10_22_14_13_24	SP	None	None	22.69	LH	90.76	['port1']	[4001]	0.01	7	22	1	1	SP	2	HT
1071	Rocket	Ssrsh	8	0	Threshold	4000	port1	all clear	4.72559428215027	1	0	0	619	0	0	0	02_10_22_14_14_09	SP	None	None	22.69	LH	90.76	['port1']	[619]	0.01	7	23	0	1	SP	2	HT
1072	Rocket	Ssrsh	8	0	Threshold	4000	port1	port1	6.69554448127747	1	0	0	4001	0	0	port1	02_10_22_14_14_52	SP	None	None	22.69	LH	90.76	['port1']	[4001]	0.01	7	24	1	1	SP	2	HT
1073	Zulu	Sarah	8	0	Threshold	4000	port1	all clear	1.10395956039429	1	0	0	135	0	0	0	02_10_22_13_09_18	SP	None	None	22.94	LH	90.85	['port1']	[135]	0.01	0	1	0	1	SP	2	HT
1074	Zulu	Sarah	8	0	Threshold	4000	port1	all clear	11.7213475704193	1	0	0	1016	0	0	0	02_10_22_13_10_12	SP	None	None	22.94	LH	90.85	['port1']	[1016]	0.01	0	2	1	0	SP	2	HT
1075	Zulu	Sarah	8	0	Threshold	4000	port1	all clear	1.2918963432312	1	0	0	118	0	0	0	02_10_22_13_10_55	SP	None	None	22.94	LH	90.85	['port1']	[118]	0.01	0	3	1	0	SP	2	HT
1076	Zulu	Sarah	8	0	Threshold	4000	port1	all clear	25.0153336524963	2	0	0	599	0	0	0	02_10_22_13_12_02	SP	None	None	22.94	LH	90.85	['port1', 'port1']	[437, 162]	0.01	0	4	1	0	SP	2	HT
1077	Zulu	Sarah	8	0	Threshold	4000	port1	all clear	1.85427975654602	1	0	0	314	0	0	0	02_10_22_13_12_45	SP	None	None	22.94	LH	90.85	['port1']	[314]	0.01	0	5	0	1	SP	2	HT
1078	Zulu	Sarah	8	0	Threshold	4000	port1	all clear	15.2250089645386	1	0	0	320	0	0	0	02_10_22_13_13_40	SP	None	None	22.94	LH	90.85	['port1']	[320]	0.01	0	6	0	1	SP	2	HT
1079	Zulu	Sarah	8	0	Threshold	4000	port1	all clear	3.68728303909302	7	0	0	5544	0	0	0	02_10_22_13_14_29	SP	None	None	22.94	LH	90.85	['port1', 'port1', 'port1', 'port1', 'port1', 'port1', 'port1']	[2845, 80, 976, 97, 201, 537, 808]	0.01	0	7	1	0	SP	2	HT
1080	Zulu	Sarah	8	0	Threshold	4000	port1	all clear	1.60439372062683	1	0	0	340	0	0	0	02_10_22_13_15_12	SP	None	None	22.94	LH	90.85	['port1']	[340]	0.01	0	8	0	1	SP	2	HT
1081	Zulu	Sarah	8	0	Threshold	4000	port1	port1	5.19265413284302	1	0	0	4001	0	0	port1	02_10_22_13_15_54	SP	None	None	22.94	LH	90.85	['port1']	[4001]	0.01	0	9	1	1	SP	2	HT
1082	Zulu	Sarah	8	0	Threshold	4000	port1	all clear	4.12743425369263	4	0	0	3197	0	0	0	02_10_22_13_16_41	SP	None	None	22.94	LH	90.85	['port1', 'port1', 'port1', 'port1']	[3009, 89, 70, 29]	0.01	0	10	1	0	SP	2	HT
1083	Zulu	Sarah	8	0	Threshold	4000	port1	all clear	2.64999628067017	1	0	0	1603	0	0	0	02_10_22_13_17_25	SP	None	None	22.94	LH	90.85	['port1']	[1603]	0.01	0	11	1	0	SP	2	HT
1084	Zulu	Sarah	8	0	Threshold	4000	port1	all clear	2.66810202598572	1	0	0	1350	0	0	0	02_10_22_13_18_10	SP	None	None	22.94	LH	90.85	['port1']	[1350]	0.01	0	12	1	0	SP	2	HT
1085	Zulu	Sarah	8	0	Threshold	4000	port1	all clear	7.821448802948	1	0	0	405	0	0	0	02_10_22_13_18_59	SP	None	None	22.94	LH	90.85	['port1']	[405]	0.01	0	13	1	0	SP	2	HT
1086	Zulu	Sarah	8	0	Threshold	4000	port1	timeout	0	0	0	0	0	0	0	0	02_10_22_13_20_37	SP	None	None	22.94	LH	90.85	[]	[]	0.01	0	14	1	0	SP	2	HT
1087	Zulu	Sarah	8	0	Threshold	4000	port1	timeout	0	0	0	0	0	0	0	0	02_10_22_13_22_15	SP	None	None	22.94	LH	90.85	[]	[]	0.01	0	15	1	0	SP	2	HT
1088	Zulu	Sarah	8	0	Threshold	4000	port1	all clear	1.83315420150757	1	0	0	224	0	0	0	02_10_22_13_22_58	SP	None	None	22.94	LH	90.85	['port1']	[224]	0.01	0	16	0	1	SP	2	HT
1089	Zulu	Sarah	8	0	Threshold	4000	port1	all clear	2.11085176467896	1	0	0	1116	0	0	0	02_10_22_13_23_42	SP	None	None	22.94	LH	90.85	['port1']	[1116]	0.01	0	17	1	0	SP	2	HT
1090	Zulu	Sarah	8	0	Threshold	4000	port1	all clear	1.88451457023621	1	0	0	215	0	0	0	02_10_22_13_24_24	SP	None	None	22.94	LH	90.85	['port1']	[215]	0.01	0	18	0	1	SP	2	HT
1091	Zulu	Sarah	8	0	Threshold	4000	port1	all clear	1.22064256668091	1	0	0	317	0	0	0	02_10_22_13_25_07	SP	None	None	22.94	LH	90.85	['port1']	[317]	0.01	0	19	1	0	SP	2	HT
1092	Zulu	Sarah	8	0	Threshold	4000	port1	all clear	1.55509471893311	1	0	0	221	0	0	0	02_10_22_13_25_49	SP	None	None	22.94	LH	90.85	['port1']	[221]	0.01	0	20	0	1	SP	2	HT
1093	Zulu	Sarah	8	0	Threshold	4000	port1	all clear	1.70480489730835	1	0	0	365	0	0	0	02_10_22_13_26_33	SP	None	None	22.94	LH	90.85	['port1']	[365]	0.01	0	21	1	0	SP	2	HT
1094	Zulu	Sarah	8	0	Threshold	4000	port1	all clear	20.5490305423737	1	0	0	238	0	0	0	02_10_22_13_27_34	SP	None	None	22.94	LH	90.85	['port1']	[238]	0.01	0	22	0	1	SP	2	HT
1095	Zulu	Sarah	8	0	Threshold	4000	port1	all clear	1.72464203834534	1	0	0	384	0	0	0	02_10_22_13_28_18	SP	None	None	22.94	LH	90.85	['port1']	[384]	0.01	0	23	1	0	SP	2	HT
1096	Zulu	Sarah	8	0	Threshold	4000	port1	all clear	22.6895563602448	1	0	0	375	0	0	0	02_10_22_13_29_21	SP	None	None	22.94	LH	90.85	['port1']	[375]	0.01	0	24	0	1	SP	2	HT
1097	Zulu	Sarah	8	0	Threshold	4000	port1	all clear	12.0666856765747	2	0	0	1450	0	0	0	02_10_22_13_30_17	SP	None	None	22.94	LH	90.85	['port1', 'port1']	[1318, 132]	0.01	0	25	1	0	SP	2	HT
1098	Zulu	Sarah	8	0	Threshold	4000	port1	all clear	1.82843780517578	1	0	0	112	0	0	0	02_10_22_13_30_59	SP	None	None	22.94	LH	90.85	['port1']	[112]	0.01	0	26	0	1	SP	2	HT
1099	Zulu	Sarah	8	0	Threshold	4000	port1	all clear	2.30734038352966	2	0	0	2376	0	0	0	02_10_22_13_31_45	SP	None	None	22.94	LH	90.85	['port1', 'port1']	[1471, 905]	0.01	0	27	1	0	SP	2	HT
1100	Zulu	Sarah	8	0	Threshold	4000	port1	all clear	1.09372091293335	1	0	0	173	0	0	0	02_10_22_13_32_27	SP	None	None	22.94	LH	90.85	['port1']	[173]	0.01	0	28	0	1	SP	2	HT
1101	Zulu	Sarah	8	0	Threshold	4000	port1	all clear	1.5326406955719	1	0	0	322	0	0	0	02_10_22_13_33_10	SP	None	None	22.94	LH	90.85	['port1']	[322]	0.01	0	29	1	0	SP	2	HT
1102	Zulu	Sarah	8	0	Threshold	4000	port1	all clear	1.32259368896484	1	0	0	341	0	0	0	02_10_22_13_33_52	SP	None	None	22.94	LH	90.85	['port1']	[341]	0.01	0	30	0	1	SP	2	HT
1103	Zulu	Sarah	8	0	Threshold	4000	port1	all clear	3.370032787323	1	0	0	285	0	0	0	02_10_22_13_34_36	SP	None	None	22.94	LH	90.85	['port1']	[285]	0.01	0	31	0	1	SP	2	HT
1104	Zulu	Sarah	8	0	Threshold	4000	port1	all clear	2.53158164024353	1	0	0	1278	0	0	0	02_10_22_13_35_20	SP	None	None	22.94	LH	90.85	['port1']	[1278]	0.01	0	32	1	0	SP	2	HT
1105	Zulu	Sarah	8	0	Threshold	4000	port1	all clear	2.66301202774048	1	0	0	81	0	0	0	02_10_22_13_36_05	SP	None	None	22.94	LH	90.85	['port1']	[81]	0.01	0	33	1	0	SP	2	HT
1106	Zulu	Sarah	8	0	Threshold	4000	port1	all clear	2.67232608795166	1	0	0	233	0	0	0	02_10_22_13_36_48	SP	None	None	22.94	LH	90.85	['port1']	[233]	0.01	0	34	0	1	SP	2	HT
1107	Zulu	Sarah	8	0	Threshold	4000	port1	all clear	3.2232666015625	1	0	0	197	0	0	0	02_10_22_13_37_32	SP	None	None	22.94	LH	90.85	['port1']	[197]	0.01	0	35	0	1	SP	2	HT
1108	Zulu	Sarah	8	0	Threshold	4000	port1	all clear	1.72987198829651	1	0	0	270	0	0	0	02_10_22_13_38_15	SP	None	None	22.94	LH	90.85	['port1']	[270]	0.01	0	36	1	0	SP	2	HT
1109	Zulu	Sarah	8	0	Threshold	4000	port1	timeout	0	0	0	0	0	0	0	0	02_10_22_13_39_53	SP	None	None	22.94	LH	90.85	[]	[]	0.01	0	37	0	0	SP	2	HT
1110	Zulu	Sarah	8	0	Threshold	4000	port1	timeout	0	0	0	0	0	0	0	0	02_10_22_13_41_31	SP	None	None	22.94	LH	90.85	[]	[]	0.01	0	38	1	0	SP	2	HT
1111	Zulu	Sarah	8	0	Threshold	4000	port1	timeout	0	0	0	0	0	0	0	0	02_10_22_13_43_09	SP	None	None	22.94	LH	90.85	[]	[]	0.01	0	39	0	0	SP	2	HT
1112	Zulu	Sarah	8	0	Threshold	4000	port1	all clear	11.4457538127899	1	0	0	68	0	0	0	02_10_22_13_44_01	SP	None	None	22.94	LH	90.85	['port1']	[68]	0.01	0	40	0	1	SP	2	HT
1113	Zulu	Sarah	8	0	Threshold	4000	port1	all clear	16.6012222766876	1	0	0	213	0	0	0	02_10_22_13_44_58	SP	None	None	22.94	LH	90.85	['port1']	[213]	0.01	0	41	0	1	SP	2	HT
1114	Zulu	Sarah	8	0	Threshold	4000	port1	all clear	6.77000141143799	1	0	0	209	0	0	0	02_10_22_13_45_47	SP	None	None	22.94	LH	90.85	['port1']	[209]	0.01	0	42	1	0	SP	2	HT
1115	Bello	Lauren	5	0	Threshold	4000	port1	all clear	34.280467748642	1	0	0	188	0	0	0	02_07_22_13_22_52	SP	None	None	19.56	HH	91.68	['port1']	[188]	0.01	0	1	0	1	SP	1	LT
1116	Bello	Lauren	5	0	Threshold	4000	port1	all clear	4.30903124809265	1	0	0	272	0	0	0	02_07_22_13_23_38	SP	None	None	19.56	HH	91.68	['port1']	[272]	0.01	0	2	1	0	SP	1	LT
1117	Bello	Lauren	5	0	Threshold	4000	port1	all clear	14.9771108627319	1	0	0	250	0	0	0	02_07_22_13_24_35	SP	None	None	19.56	HH	91.68	['port1']	[250]	0.01	0	3	1	0	SP	1	LT
1118	Bello	Lauren	5	0	Threshold	4000	port1	all clear	7.32507681846619	1	0	0	98	0	0	0	02_07_22_13_25_24	SP	None	None	19.56	HH	91.68	['port1']	[98]	0.01	0	4	1	0	SP	1	LT
1119	Bello	Lauren	5	0	Threshold	4000	port1	all clear	35.0683448314667	1	0	0	183	0	0	0	02_07_22_13_26_40	SP	None	None	19.56	HH	91.68	['port1']	[183]	0.01	0	5	0	1	SP	1	LT
1120	Bello	Lauren	5	0	Threshold	4000	port1	all clear	15.6798374652863	1	0	0	312	0	0	0	02_07_22_13_27_38	SP	None	None	19.56	HH	91.68	['port1']	[312]	0.01	0	6	1	0	SP	1	LT
1121	Bello	Lauren	5	0	Threshold	4000	port1	all clear	7.42194890975952	1	0	0	263	0	0	0	02_07_22_13_28_27	SP	None	None	19.56	HH	91.68	['port1']	[263]	0.01	0	7	1	0	SP	1	LT
1122	Bello	Lauren	5	0	Threshold	4000	port1	all clear	5.11468744277954	1	0	0	114	0	0	0	02_07_22_13_29_14	SP	None	None	19.56	HH	91.68	['port1']	[114]	0.01	0	8	1	0	SP	1	LT
1123	Bello	Lauren	5	0	Threshold	4000	port1	all clear	4.72943997383118	1	0	0	266	0	0	0	02_07_22_13_30_00	SP	None	None	19.56	HH	91.68	['port1']	[266]	0.01	0	9	1	0	SP	1	LT
1124	Bello	Lauren	5	0	Threshold	4000	port1	all clear	2.87489485740662	1	0	0	237	0	0	0	02_07_22_13_30_44	SP	None	None	19.56	HH	91.68	['port1']	[237]	0.01	0	10	0	1	SP	1	LT
1125	Bello	Lauren	5	0	Threshold	4000	port1	all clear	6.5049364566803	1	0	0	54	0	0	0	02_07_22_13_31_32	SP	None	None	19.56	HH	91.68	['port1']	[54]	0.01	0	11	1	0	SP	1	LT
1126	Bello	Lauren	5	0	Threshold	4000	port1	all clear	14.6034781932831	1	0	0	283	0	0	0	02_07_22_13_32_28	SP	None	None	19.56	HH	91.68	['port1']	[283]	0.01	0	12	0	1	SP	1	LT
1127	Bello	Lauren	5	0	Threshold	4000	port1	all clear	6.19668912887573	1	0	0	112	0	0	0	02_07_22_13_33_16	SP	None	None	19.56	HH	91.68	['port1']	[112]	0.01	0	13	1	0	SP	1	LT
1128	Bello	Lauren	5	0	Threshold	4000	port1	all clear	3.15648818016052	1	0	0	249	0	0	0	02_07_22_13_34_01	SP	None	None	19.56	HH	91.68	['port1']	[249]	0.01	0	14	1	0	SP	1	LT
1129	Bello	Lauren	5	0	Threshold	4000	port1	all clear	2.74071979522705	1	0	0	261	0	0	0	02_07_22_13_34_44	SP	None	None	19.56	HH	91.68	['port1']	[261]	0.01	0	15	0	1	SP	1	LT
1130	Bello	Lauren	5	0	Threshold	4000	port1	all clear	8.07120847702026	1	0	0	202	0	0	0	02_07_22_13_35_33	SP	None	None	19.56	HH	91.68	['port1']	[202]	0.01	0	16	0	1	SP	1	LT
1131	Bello	Lauren	5	0	Threshold	4000	port1	timeout	0	0	0	0	0	0	0	0	02_07_22_13_37_10	SP	None	None	19.56	HH	91.68	[]	[]	0.01	0	17	1	0	SP	1	LT
1132	Bello	Lauren	5	0	Threshold	4000	port1	all clear	15.4828879833221	1	0	0	184	0	0	0	02_07_22_13_38_07	SP	None	None	19.56	HH	91.68	['port1']	[184]	0.01	0	18	0	1	SP	1	LT
1133	Bello	Lauren	5	0	Threshold	4000	port1	timeout	0	0	0	0	0	0	0	0	02_07_22_13_39_44	SP	None	None	19.56	HH	91.68	[]	[]	0.01	0	19	0	0	SP	1	LT
1134	Bello	Lauren	5	0	Threshold	4000	port1	timeout	0	0	0	0	0	0	0	0	02_07_22_13_41_22	SP	None	None	19.56	HH	91.68	[]	[]	0.01	0	20	0	0	SP	1	LT
1135	Bello	Lauren	5	0	Threshold	4000	port1	all clear	7.7599413394928	1	0	0	275	0	0	0	02_07_22_13_42_12	SP	None	None	19.56	HH	91.68	['port1']	[275]	0.01	0	21	1	0	SP	1	LT
1136	Bello	Lauren	5	0	Threshold	4000	port1	timeout	0	0	0	0	0	0	0	0	02_07_22_13_43_50	SP	None	None	19.56	HH	91.68	[]	[]	0.01	0	22	0	0	SP	1	LT
1137	Bello	Lauren	5	0	Threshold	4000	port1	all clear	4.73400044441223	1	0	0	197	0	0	0	02_07_22_13_44_36	SP	None	None	19.56	HH	91.68	['port1']	[197]	0.01	0	23	1	0	SP	1	LT
1138	Bello	Lauren	5	0	Threshold	4000	port1	timeout	0	0	0	0	0	0	0	0	02_07_22_13_46_14	SP	None	None	19.56	HH	91.68	[]	[]	0.01	0	24	0	0	SP	1	LT
1139	Dalton	Edgar	8	0	Threshold	4000	port1	all clear	25.6295711994171	1	0	0	620	0	0	0	02_08_22_12_40_30	SP	None	None	19.75	HH	90.65	['port1']	[620]	0.01	0	1	1	0	SP	1	LT
1140	Dalton	Edgar	8	0	Threshold	4000	port1	port1	3.48387670516968	2	0	0	6409	0	0	port1	02_08_22_12_41_18	SP	None	None	19.75	HH	90.65	['port1', 'port1']	[2408, 4001]	0.01	0	2	1	1	SP	1	LT
1141	Dalton	Edgar	8	0	Threshold	4000	port1	all clear	2.86167311668396	1	0	0	420	0	0	0	02_08_22_12_42_01	SP	None	None	19.75	HH	90.65	['port1']	[420]	0.01	0	3	0	1	SP	1	LT
1142	Dalton	Edgar	8	0	Threshold	4000	port1	all clear	1.46877288818359	1	0	0	344	0	0	0	02_08_22_12_42_43	SP	None	None	19.75	HH	90.65	['port1']	[344]	0.01	0	4	0	1	SP	1	LT
1143	Dalton	Edgar	8	0	Threshold	4000	port1	port1	5.37502074241638	3	0	0	8854	0	0	port1	02_08_22_12_43_34	SP	None	None	19.75	HH	90.65	['port1', 'port1', 'port1']	[3730, 1123, 4001]	0.00316	0	5	1	1	SP	1	LT
1144	Dalton	Edgar	8	0	Threshold	4000	port1	all clear	2.01591277122498	1	0	0	340	0	0	0	02_08_22_12_44_18	SP	None	None	19.75	HH	90.65	['port1']	[340]	0.00316	0	6	1	0	SP	1	LT
1145	Dalton	Edgar	8	0	Threshold	4000	port1	all clear	2.07250452041626	2	0	0	360	0	0	0	02_08_22_12_45_00	SP	None	None	19.75	HH	90.65	['port1', 'port1']	[348, 12]	0.01	1	7	0	1	SP	1	LT
1146	Dalton	Edgar	8	0	Threshold	4000	port1	all clear	2.15687394142151	1	0	0	342	0	0	0	02_08_22_12_45_43	SP	None	None	19.75	HH	90.65	['port1']	[342]	0.01	1	8	0	1	SP	1	LT
1147	Dalton	Edgar	8	0	Threshold	4000	port1	port1	6.68243670463562	1	0	0	4001	0	0	port1	02_08_22_12_46_27	SP	None	None	19.75	HH	90.65	['port1']	[4001]	0.01	1	9	1	1	SP	1	LT
1148	Dalton	Edgar	8	0	Threshold	4000	port1	all clear	2.62068891525269	5	0	0	616	0	0	0	02_08_22_12_47_13	SP	None	None	19.75	HH	90.65	['port1', 'port1', 'port1', 'port1', 'port1']	[235, 14, 352, 10, 5]	0.00316	2	10	1	0	SP	1	LT
1149	Dalton	Edgar	8	0	Threshold	4000	port1	port1	5.66189694404602	1	0	0	4001	0	0	port1	02_08_22_12_47_56	SP	None	None	19.75	HH	90.65	['port1']	[4001]	0.01	3	11	1	1	SP	1	LT
1150	Dalton	Edgar	8	0	Threshold	4000	port1	all clear	2.484454870224	1	0	0	313	0	0	0	02_08_22_12_48_39	SP	None	None	19.75	HH	90.65	['port1']	[313]	0.01	3	12	0	1	SP	1	LT
1151	Dalton	Edgar	8	0	Threshold	4000	port1	all clear	1.73980355262756	1	0	0	314	0	0	0	02_08_22_12_49_21	SP	None	None	19.75	HH	90.65	['port1']	[314]	0.01	3	13	0	1	SP	1	LT
1152	Dalton	Edgar	8	0	Threshold	4000	port1	all clear	2.33382773399353	1	0	0	623	0	0	0	02_08_22_12_50_05	SP	None	None	19.75	HH	90.65	['port1']	[623]	0.00316	4	14	1	0	SP	1	LT
1153	Dalton	Edgar	8	0	Threshold	4000	port1	port1	5.89238524436951	1	0	0	4001	0	0	port1	02_08_22_12_50_48	SP	None	None	19.75	HH	90.65	['port1']	[4001]	0.01	5	15	1	1	SP	1	LT
1154	Dalton	Edgar	8	0	Threshold	4000	port1	all clear	2.04865622520447	1	0	0	232	0	0	0	02_08_22_12_51_30	SP	None	None	19.75	HH	90.65	['port1']	[232]	0.01	5	16	0	1	SP	1	LT
1155	Dalton	Edgar	8	0	Threshold	4000	port1	port1	5.43108630180359	1	0	0	4001	0	0	port1	02_08_22_12_52_13	SP	None	None	19.75	HH	90.65	['port1']	[4001]	0.01	5	17	1	1	SP	1	LT
1156	Dalton	Edgar	8	0	Threshold	4000	port1	all clear	2.11934375762939	2	0	0	360	0	0	0	02_08_22_12_52_56	SP	None	None	19.75	HH	90.65	['port1', 'port1']	[278, 82]	0.00316	6	18	0	1	SP	1	LT
1157	Dalton	Edgar	8	0	Threshold	4000	port1	all clear	2.38148736953735	1	0	0	581	0	0	0	02_08_22_12_53_40	SP	None	None	19.75	HH	90.65	['port1']	[581]	0.00316	6	19	1	0	SP	1	LT
1158	Dalton	Edgar	8	0	Threshold	4000	port1	all clear	2.04763269424438	2	0	0	460	0	0	0	02_08_22_12_54_23	SP	None	None	19.75	HH	90.65	['port1', 'port1']	[278, 182]	0.01	7	20	0	1	SP	1	LT
1159	Dalton	Edgar	8	0	Threshold	4000	port1	port1	5.59473872184753	1	0	0	4001	0	0	port1	02_08_22_12_55_06	SP	None	None	19.75	HH	90.65	['port1']	[4001]	0.01	7	21	1	1	SP	1	LT
1160	Dalton	Edgar	8	0	Threshold	4000	port1	all clear	2.00420331954956	2	0	0	344	0	0	0	02_08_22_12_55_48	SP	None	None	19.75	HH	90.65	['port1', 'port1']	[327, 17]	0.01	7	22	0	1	SP	1	LT
1161	Dasty	Lauren	7	0	Threshold	4000	port1	all clear	5.49459624290466	1	0	0	2469	0	0	0	02_08_22_09_20_53	SP	None	None	18.32	HH	90.88	['port1']	[2469]	0.01	0	1	1	0	SP	1	LT
1162	Dasty	Lauren	7	0	Threshold	4000	port1	all clear	3.19522571563721	1	0	0	472	0	0	0	02_08_22_09_21_37	SP	None	None	18.32	HH	90.88	['port1']	[472]	0.01	0	2	0	1	SP	1	LT
1163	Dasty	Lauren	7	0	Threshold	4000	port1	all clear	3.43185424804688	1	0	0	1394	0	0	0	02_08_22_09_22_23	SP	None	None	18.32	HH	90.88	['port1']	[1394]	0.01	0	3	1	0	SP	1	LT
1164	Dasty	Lauren	7	0	Threshold	4000	port1	all clear	2.24956274032593	1	0	0	474	0	0	0	02_08_22_09_23_05	SP	None	None	18.32	HH	90.88	['port1']	[474]	0.01	0	4	0	1	SP	1	LT
1165	Dasty	Lauren	7	0	Threshold	4000	port1	all clear	2.34388566017151	1	0	0	608	0	0	0	02_08_22_09_23_50	SP	None	None	18.32	HH	90.88	['port1']	[608]	0.01	0	5	1	0	SP	1	LT
1166	Dasty	Lauren	7	0	Threshold	4000	port1	all clear	3.80575084686279	1	0	0	3017	0	0	0	02_08_22_09_24_35	SP	None	None	18.32	HH	90.88	['port1']	[3017]	0.01	0	6	1	0	SP	1	LT
1167	Dasty	Lauren	7	0	Threshold	4000	port1	all clear	1.91196632385254	1	0	0	528	0	0	0	02_08_22_09_25_18	SP	None	None	18.32	HH	90.88	['port1']	[528]	0.01	0	7	0	1	SP	1	LT
1168	Dasty	Lauren	7	0	Threshold	4000	port1	all clear	2.39597797393799	1	0	0	449	0	0	0	02_08_22_09_26_01	SP	None	None	18.32	HH	90.88	['port1']	[449]	0.01	0	8	0	1	SP	1	LT
1169	Dasty	Lauren	7	0	Threshold	4000	port1	port1	5.75862431526184	1	0	0	4001	0	0	port1	02_08_22_09_26_43	SP	None	None	18.32	HH	90.88	['port1']	[4001]	0.01	0	9	1	1	SP	1	LT
1170	Dasty	Lauren	7	0	Threshold	4000	port1	all clear	1.99555730819702	1	0	0	399	0	0	0	02_08_22_09_27_27	SP	None	None	18.32	HH	90.88	['port1']	[399]	0.00316	0	10	1	0	SP	1	LT
1171	Dasty	Lauren	7	0	Threshold	4000	port1	all clear	2.95889353752136	1	0	0	492	0	0	0	02_08_22_09_28_11	SP	None	None	18.32	HH	90.88	['port1']	[492]	0.01	1	11	0	1	SP	1	LT
1172	Dasty	Lauren	7	0	Threshold	4000	port1	port1	5.75674271583557	1	0	0	4001	0	0	port1	02_08_22_09_28_53	SP	None	None	18.32	HH	90.88	['port1']	[4001]	0.01	1	12	1	1	SP	1	LT
1173	Dasty	Lauren	7	0	Threshold	4000	port1	port1	5.624018907547	1	0	0	4001	0	0	port1	02_08_22_09_29_35	SP	None	None	18.32	HH	90.88	['port1']	[4001]	0.01	1	13	1	1	SP	1	LT
1174	Dasty	Lauren	7	0	Threshold	4000	port1	all clear	4.08467388153076	1	0	0	865	0	0	0	02_08_22_09_30_21	SP	None	None	18.32	HH	90.88	['port1']	[865]	0.00316	2	14	1	0	SP	1	LT
1175	Dasty	Lauren	7	0	Threshold	4000	port1	port1	5.49016714096069	1	0	0	4001	0	0	port1	02_08_22_09_31_04	SP	None	None	18.32	HH	90.88	['port1']	[4001]	0.01	3	15	1	1	SP	1	LT
1176	Dasty	Lauren	7	0	Threshold	4000	port1	all clear	4.52815532684326	1	0	0	1351	0	0	0	02_08_22_09_31_50	SP	None	None	18.32	HH	90.88	['port1']	[1351]	0.01	3	16	1	0	SP	1	LT
1177	Dasty	Lauren	7	0	Threshold	4000	port1	port1	5.96187591552734	1	0	0	4001	0	0	port1	02_08_22_09_32_34	SP	None	None	18.32	HH	90.88	['port1']	[4001]	0.01	3	17	0	0	SP	1	LT
1178	Dasty	Lauren	7	0	Threshold	4000	port1	port1	5.61908030509949	1	0	0	4001	0	0	port1	02_08_22_09_33_16	SP	None	None	18.32	HH	90.88	['port1']	[4001]	0.01	3	18	1	1	SP	1	LT
1179	Dasty	Lauren	7	0	Threshold	4000	port1	all clear	5.32801198959351	1	0	0	3545	0	0	0	02_08_22_09_34_03	SP	None	None	18.32	HH	90.88	['port1']	[3545]	0.01	3	19	1	0	SP	1	LT
1180	Dasty	Lauren	7	0	Threshold	4000	port1	port1	5.89509963989258	1	0	0	4001	0	0	port1	02_08_22_09_34_46	SP	None	None	18.32	HH	90.88	['port1']	[4001]	0.01	3	20	1	1	SP	1	LT
1181	Dasty	Lauren	7	0	Threshold	4000	port1	all clear	3.22068166732788	1	0	0	524	0	0	0	02_08_22_09_35_29	SP	None	None	18.32	HH	90.88	['port1']	[524]	0.01	3	21	0	1	SP	1	LT
1182	Dasty	Lauren	7	0	Threshold	4000	port1	port1	5.79031491279602	1	0	0	4001	0	0	port1	02_08_22_09_36_12	SP	None	None	18.32	HH	90.88	['port1']	[4001]	0.01	3	22	1	1	SP	1	LT
1183	Dasty	Lauren	7	0	Threshold	4000	port1	all clear	2.4318413734436	1	0	0	549	0	0	0	02_08_22_09_36_56	SP	None	None	18.32	HH	90.88	['port1']	[549]	0.00316	4	23	1	0	SP	1	LT
1184	Dasty	Lauren	7	0	Threshold	4000	port1	all clear	3.29648566246033	1	0	0	1328	0	0	0	02_08_22_09_37_40	SP	None	None	18.32	HH	90.88	['port1']	[1328]	0.01	5	24	0	1	SP	1	LT
1185	Dasty	Lauren	7	0	Threshold	4000	port1	port1	5.85270500183105	1	0	0	4001	0	0	port1	02_08_22_09_38_23	SP	None	None	18.32	HH	90.88	['port1']	[4001]	0.01	5	25	1	1	SP	1	LT
1186	Dasty	Lauren	7	0	Threshold	4000	port1	all clear	2.46485304832458	1	0	0	553	0	0	0	02_08_22_09_39_06	SP	None	None	18.32	HH	90.88	['port1']	[553]	0.01	5	26	0	1	SP	1	LT
1187	Dasty	Lauren	7	0	Threshold	4000	port1	all clear	2.29710006713867	1	0	0	522	0	0	0	02_08_22_09_39_49	SP	None	None	18.32	HH	90.88	['port1']	[522]	0.00316	6	27	0	1	SP	1	LT
1188	Dasty	Lauren	7	0	Threshold	4000	port1	port1	9.55647039413452	1	0	0	4001	0	0	port1	02_08_22_09_40_35	SP	None	None	18.32	HH	90.88	['port1']	[4001]	0.00316	6	28	1	1	SP	1	LT
1189	Dasty	Lauren	7	0	Threshold	4000	port1	all clear	3.15627121925354	1	0	0	1403	0	0	0	02_08_22_09_41_20	SP	None	None	18.32	HH	90.88	['port1']	[1403]	0.00316	6	29	1	0	SP	1	LT
1190	Dasty	Lauren	7	0	Threshold	4000	port1	port1	5.44827222824097	1	0	0	4001	0	0	port1	02_08_22_09_42_03	SP	None	None	18.32	HH	90.88	['port1']	[4001]	0.01	7	30	0	0	SP	1	LT
1191	Dasty	Lauren	7	0	Threshold	4000	port1	port1	6.46798253059387	1	0	0	4001	0	0	port1	02_08_22_09_42_48	SP	None	None	18.32	HH	90.88	['port1']	[4001]	0.01	7	31	0	0	SP	1	LT
1192	Dasty	Lauren	7	0	Threshold	4000	port1	port1	5.95405125617981	1	0	0	4001	0	0	port1	02_08_22_09_43_30	SP	None	None	18.32	HH	90.88	['port1']	[4001]	0.01	7	32	1	1	SP	1	LT
1193	Dasty	Lauren	7	0	Threshold	4000	port1	all clear	2.31191778182983	2	0	0	651	0	0	0	02_08_22_09_44_13	SP	None	None	18.32	HH	90.88	['port1', 'port1']	[640, 11]	0.01	7	33	0	1	SP	1	LT
1194	Dasty	Lauren	7	0	Threshold	4000	port1	all clear	6.53381824493408	1	0	0	687	0	0	0	02_08_22_09_45_00	SP	None	None	18.32	HH	90.88	['port1']	[687]	0.01	7	34	0	1	SP	1	LT
1195	Jack	Lauren	7	0	Threshold	4000	port1	all clear	21.4014737606049	1	0	0	388	0	0	0	02_08_22_10_02_31	SP	None	None	18.54	HH	90.85	['port1']	[388]	0.01	0	1	0	1	SP	1	LT
1196	Jack	Lauren	7	0	Threshold	4000	port1	port1	35.1361134052277	1	0	0	4001	0	0	port1	02_08_22_10_03_42	SP	None	None	18.54	HH	90.85	['port1']	[4001]	0.01	0	2	1	1	SP	1	LT
1197	Jack	Lauren	7	0	Threshold	4000	port1	all clear	2.42423152923584	1	0	0	416	0	0	0	02_08_22_10_04_27	SP	None	None	18.54	HH	90.85	['port1']	[416]	0.01	0	3	1	0	SP	1	LT
1198	Jack	Lauren	7	0	Threshold	4000	port1	port1	5.23612928390503	1	0	0	4001	0	0	port1	02_08_22_10_05_08	SP	None	None	18.54	HH	90.85	['port1']	[4001]	0.01	0	4	1	1	SP	1	LT
1199	Jack	Lauren	7	0	Threshold	4000	port1	all clear	2.228102684021	1	0	0	867	0	0	0	02_08_22_10_05_51	SP	None	None	18.54	HH	90.85	['port1']	[867]	0.01	0	5	0	1	SP	1	LT
1200	Jack	Lauren	7	0	Threshold	4000	port1	all clear	2.8268129825592	1	0	0	1398	0	0	0	02_08_22_10_06_35	SP	None	None	18.54	HH	90.85	['port1']	[1398]	0.01	0	6	0	1	SP	1	LT
1201	Jack	Lauren	7	0	Threshold	4000	port1	port1	5.42814016342163	1	0	0	4001	0	0	port1	02_08_22_10_07_18	SP	None	None	18.54	HH	90.85	['port1']	[4001]	0.00316	0	7	0	0	SP	1	LT
1202	Jack	Lauren	7	0	Threshold	4000	port1	port1	5.47738432884216	1	0	0	4001	0	0	port1	02_08_22_10_08_00	SP	None	None	18.54	HH	90.85	['port1']	[4001]	0.01	1	8	1	1	SP	1	LT
1203	Jack	Lauren	7	0	Threshold	4000	port1	all clear	2.64027309417725	1	0	0	367	0	0	0	02_08_22_10_08_43	SP	None	None	18.54	HH	90.85	['port1']	[367]	0.01	1	9	0	1	SP	1	LT
1204	Jack	Lauren	7	0	Threshold	4000	port1	all clear	10.7128536701202	1	0	0	361	0	0	0	02_08_22_10_09_35	SP	None	None	18.54	HH	90.85	['port1']	[361]	0.01	1	10	0	1	SP	1	LT
1205	Jack	Lauren	7	0	Threshold	4000	port1	all clear	2.26186084747314	1	0	0	416	0	0	0	02_08_22_10_10_19	SP	None	None	18.54	HH	90.85	['port1']	[416]	0.00316	2	11	1	0	SP	1	LT
1206	Jack	Lauren	7	0	Threshold	4000	port1	all clear	2.85336089134216	2	0	0	573	0	0	0	02_08_22_10_11_04	SP	None	None	18.54	HH	90.85	['port1', 'port1']	[544, 29]	0.01	3	12	0	1	SP	1	LT
1207	Jack	Lauren	7	0	Threshold	4000	port1	port1	12.3378958702087	1	0	0	4001	0	0	port1	02_08_22_10_11_53	SP	None	None	18.54	HH	90.85	['port1']	[4001]	0.01	3	13	1	1	SP	1	LT
1208	Jack	Lauren	7	0	Threshold	4000	port1	port1	13.2571520805359	1	0	0	4001	0	0	port1	02_08_22_10_12_43	SP	None	None	18.54	HH	90.85	['port1']	[4001]	0.01	3	14	1	1	SP	1	LT
1209	Jack	Lauren	7	0	Threshold	4000	port1	all clear	1.99431109428406	1	0	0	388	0	0	0	02_08_22_10_13_26	SP	None	None	18.54	HH	90.85	['port1']	[388]	0.00316	4	15	0	1	SP	1	LT
1210	Jack	Lauren	7	0	Threshold	4000	port1	all clear	2.37377333641052	1	0	0	809	0	0	0	02_08_22_10_14_10	SP	None	None	18.54	HH	90.85	['port1']	[809]	0.00316	4	16	1	0	SP	1	LT
1211	Jack	Lauren	7	0	Threshold	4000	port1	all clear	2.21857404708862	1	0	0	775	0	0	0	02_08_22_10_14_53	SP	None	None	18.54	HH	90.85	['port1']	[775]	0.01	5	17	0	1	SP	1	LT
1212	Jack	Lauren	7	0	Threshold	4000	port1	all clear	2.05771589279175	1	0	0	721	0	0	0	02_08_22_10_15_36	SP	None	None	18.54	HH	90.85	['port1']	[721]	0.01	5	18	0	1	SP	1	LT
1213	Jack	Lauren	7	0	Threshold	4000	port1	port1	5.48220539093018	1	0	0	4001	0	0	port1	02_08_22_10_16_18	SP	None	None	18.54	HH	90.85	['port1']	[4001]	0.01	5	19	1	1	SP	1	LT
1214	Jack	Lauren	7	0	Threshold	4000	port1	port1	5.24439358711243	1	0	0	4001	0	0	port1	02_08_22_10_17_00	SP	None	None	18.54	HH	90.85	['port1']	[4001]	0.00316	6	20	1	1	SP	1	LT
1215	Jack	Lauren	7	0	Threshold	4000	port1	port1	5.25453996658325	1	0	0	4001	0	0	port1	02_08_22_10_17_43	SP	None	None	18.54	HH	90.85	['port1']	[4001]	0.00316	6	21	0	0	SP	1	LT
1216	Jack	Lauren	7	0	Threshold	4000	port1	all clear	1.92213010787964	1	0	0	708	0	0	0	02_08_22_10_18_25	SP	None	None	18.54	HH	90.85	['port1']	[708]	0.01	7	22	0	1	SP	1	LT
1217	Jack	Lauren	7	0	Threshold	4000	port1	all clear	6.90676212310791	2	0	0	709	0	0	0	02_08_22_10_19_14	SP	None	None	18.54	HH	90.85	['port1', 'port1']	[668, 41]	0.01	7	23	0	1	SP	1	LT
1218	Jack	Lauren	7	0	Threshold	4000	port1	port1	5.32684254646301	1	0	0	4001	0	0	port1	02_08_22_10_19_56	SP	None	None	18.54	HH	90.85	['port1']	[4001]	0.01	7	24	1	1	SP	1	LT
1219	Luna	Edgar	7	0	Threshold	4000	port1	all clear	4.80839514732361	2	0	0	1673	0	0	0	02_08_22_11_47_07	SP	None	None	19.75	HH	90.74	['port1', 'port1']	[361, 1312]	0.01	0	1	1	0	SP	1	LT
1220	Luna	Edgar	7	0	Threshold	4000	port1	all clear	2.48434472084045	1	0	0	436	0	0	0	02_08_22_11_47_51	SP	None	None	19.75	HH	90.74	['port1']	[436]	0.01	0	2	1	0	SP	1	LT
1221	Luna	Edgar	7	0	Threshold	4000	port1	all clear	3.00975370407104	1	0	0	359	0	0	0	02_08_22_11_48_36	SP	None	None	19.75	HH	90.74	['port1']	[359]	0.01	0	3	1	0	SP	1	LT
1222	Luna	Edgar	7	0	Threshold	4000	port1	all clear	3.94768571853638	1	0	0	303	0	0	0	02_08_22_11_49_21	SP	None	None	19.75	HH	90.74	['port1']	[303]	0.01	0	4	0	1	SP	1	LT
1223	Luna	Edgar	7	0	Threshold	4000	port1	all clear	3.24947786331177	1	0	0	797	0	0	0	02_08_22_11_50_06	SP	None	None	19.75	HH	90.74	['port1']	[797]	0.01	0	5	1	0	SP	1	LT
1224	Luna	Edgar	7	0	Threshold	4000	port1	all clear	2.54430747032166	1	0	0	299	0	0	0	02_08_22_11_50_49	SP	None	None	19.75	HH	90.74	['port1']	[299]	0.01	0	6	0	1	SP	1	LT
1225	Luna	Edgar	7	0	Threshold	4000	port1	all clear	19.3089697360992	1	0	0	334	0	0	0	02_08_22_11_51_49	SP	None	None	19.75	HH	90.74	['port1']	[334]	0.01	0	7	0	1	SP	1	LT
1226	Luna	Edgar	7	0	Threshold	4000	port1	all clear	2.30730152130127	1	0	0	334	0	0	0	02_08_22_11_52_33	SP	None	None	19.75	HH	90.74	['port1']	[334]	0.01	0	8	1	0	SP	1	LT
1227	Luna	Edgar	7	0	Threshold	4000	port1	all clear	6.31262636184692	1	0	0	308	0	0	0	02_08_22_11_53_21	SP	None	None	19.75	HH	90.74	['port1']	[308]	0.01	0	9	1	0	SP	1	LT
1228	Luna	Edgar	7	0	Threshold	4000	port1	port1	7.13689780235291	1	0	0	4001	0	0	port1	02_08_22_11_54_05	SP	None	None	19.75	HH	90.74	['port1']	[4001]	0.01	0	10	1	1	SP	1	LT
1229	Luna	Edgar	7	0	Threshold	4000	port1	all clear	13.9725434780121	1	0	0	350	0	0	0	02_08_22_11_55_00	SP	None	None	19.75	HH	90.74	['port1']	[350]	0.01	0	11	0	1	SP	1	LT
1230	Luna	Edgar	7	0	Threshold	4000	port1	all clear	18.9779231548309	1	0	0	339	0	0	0	02_08_22_11_56_01	SP	None	None	19.75	HH	90.74	['port1']	[339]	0.01	0	12	1	0	SP	1	LT
1231	Luna	Edgar	7	0	Threshold	4000	port1	all clear	2.75982165336609	1	0	0	255	0	0	0	02_08_22_11_56_44	SP	None	None	19.75	HH	90.74	['port1']	[255]	0.01	0	13	0	1	SP	1	LT
1232	Luna	Edgar	7	0	Threshold	4000	port1	all clear	22.014589548111	1	0	0	330	0	0	0	02_08_22_11_57_47	SP	None	None	19.75	HH	90.74	['port1']	[330]	0.01	0	14	0	1	SP	1	LT
1233	Luna	Edgar	7	0	Threshold	4000	port1	port1	13.6173107624054	1	0	0	4001	0	0	port1	02_08_22_11_58_37	SP	None	None	19.75	HH	90.74	['port1']	[4001]	0.01	0	15	1	1	SP	1	LT
1234	Luna	Edgar	7	0	Threshold	4000	port1	all clear	2.5462281703949	1	0	0	285	0	0	0	02_08_22_11_59_20	SP	None	None	19.75	HH	90.74	['port1']	[285]	0.00316	0	16	0	1	SP	1	LT
1235	Luna	Edgar	7	0	Threshold	4000	port1	all clear	2.1991274356842	1	0	0	157	0	0	0	02_08_22_12_00_03	SP	None	None	19.75	HH	90.74	['port1']	[157]	0.00316	0	17	0	1	SP	1	LT
1236	Luna	Edgar	7	0	Threshold	4000	port1	all clear	2.65048718452454	1	0	0	131	0	0	0	02_08_22_12_00_48	SP	None	None	19.75	HH	90.74	['port1']	[131]	0.00316	0	18	1	0	SP	1	LT
1237	Luna	Edgar	7	0	Threshold	4000	port1	all clear	4.11433458328247	1	0	0	313	0	0	0	02_08_22_12_01_32	SP	None	None	19.75	HH	90.74	['port1']	[313]	0.01	1	19	0	1	SP	1	LT
1238	Luna	Edgar	7	0	Threshold	4000	port1	all clear	3.19635343551636	1	0	0	539	0	0	0	02_08_22_12_02_17	SP	None	None	19.75	HH	90.74	['port1']	[539]	0.01	1	20	1	0	SP	1	LT
1239	Luna	Edgar	7	0	Threshold	4000	port1	port1	6.88770890235901	1	0	0	4001	0	0	port1	02_08_22_12_03_01	SP	None	None	19.75	HH	90.74	['port1']	[4001]	0.01	1	21	1	1	SP	1	LT
1240	Luna	Edgar	7	0	Threshold	4000	port1	all clear	3.92300748825073	1	0	0	264	0	0	0	02_08_22_12_03_45	SP	None	None	19.75	HH	90.74	['port1']	[264]	0.01	1	22	0	1	SP	1	LT
1241	Luna	Edgar	7	0	Threshold	4000	port1	all clear	3.21265912055969	1	0	0	311	0	0	0	02_08_22_12_04_29	SP	None	None	19.75	HH	90.74	['port1']	[311]	0.01	1	23	0	1	SP	1	LT
1242	Luna	Edgar	7	0	Threshold	4000	port1	all clear	3.50624895095825	1	0	0	224	0	0	0	02_08_22_12_05_15	SP	None	None	19.75	HH	90.74	['port1']	[224]	0.00316	2	24	1	0	SP	1	LT
1243	Luna	Edgar	7	0	Threshold	4000	port1	all clear	2.96034002304077	1	0	0	267	0	0	0	02_08_22_12_05_58	SP	None	None	19.75	HH	90.74	['port1']	[267]	0.01	3	25	0	1	SP	1	LT
1244	Luna	Edgar	7	0	Threshold	4000	port1	all clear	3.39276242256165	1	0	0	1144	0	0	0	02_08_22_12_06_43	SP	None	None	19.75	HH	90.74	['port1']	[1144]	0.01	3	26	1	0	SP	1	LT
1245	Luna	Edgar	7	0	Threshold	4000	port1	port1	2.62072205543518	2	0	0	4382	0	0	port1	02_08_22_12_07_27	SP	None	None	19.75	HH	90.74	['port1', 'port1']	[381, 4001]	0.01	3	27	1	1	SP	1	LT
1246	Luna	Edgar	7	0	Threshold	4000	port1	all clear	2.51513314247131	1	0	0	301	0	0	0	02_08_22_12_08_10	SP	None	None	19.75	HH	90.74	['port1']	[301]	0.01	3	28	0	1	SP	1	LT
1247	Luna	Edgar	7	0	Threshold	4000	port1	all clear	10.1658282279968	1	0	0	932	0	0	0	02_08_22_12_09_02	SP	None	None	19.75	HH	90.74	['port1']	[932]	0.01	3	29	1	0	SP	1	LT
1248	Luna	Edgar	7	0	Threshold	4000	port1	port1	6.68717002868652	1	0	0	4001	0	0	port1	02_08_22_12_09_45	SP	None	None	19.75	HH	90.74	['port1']	[4001]	0.01	3	30	1	1	SP	1	LT
1249	Luna	Edgar	7	0	Threshold	4000	port1	all clear	11.8452684879303	1	0	0	328	0	0	0	02_08_22_12_10_38	SP	None	None	19.75	HH	90.74	['port1']	[328]	0.01	3	31	0	1	SP	1	LT
1250	Luna	Edgar	7	0	Threshold	4000	port1	port1	6.82984352111816	2	0	0	4291	0	0	port1	02_08_22_12_11_26	SP	None	None	19.75	HH	90.74	['port1', 'port1']	[290, 4001]	0.01	3	32	1	1	SP	1	LT
1251	Luna	Edgar	7	0	Threshold	4000	port1	all clear	2.74903869628906	1	0	0	244	0	0	0	02_08_22_12_12_10	SP	None	None	19.75	HH	90.74	['port1']	[244]	0.00316	4	33	1	0	SP	1	LT
1252	Luna	Edgar	7	0	Threshold	4000	port1	all clear	2.69239926338196	1	0	0	240	0	0	0	02_08_22_12_12_54	SP	None	None	19.75	HH	90.74	['port1']	[240]	0.01	5	34	0	1	SP	1	LT
1253	Luna	Edgar	7	0	Threshold	4000	port1	port1	6.99768352508545	1	0	0	4001	0	0	port1	02_08_22_12_13_37	SP	None	None	19.75	HH	90.74	['port1']	[4001]	0.01	5	35	1	1	SP	1	LT
1254	Luna	Edgar	7	0	Threshold	4000	port1	all clear	3.7275755405426	1	0	0	260	0	0	0	02_08_22_12_14_23	SP	None	None	19.75	HH	90.74	['port1']	[260]	0.01	5	36	1	0	SP	1	LT
1255	Luna	Edgar	7	0	Threshold	4000	port1	all clear	2.43886566162109	1	0	0	296	0	0	0	02_08_22_12_15_06	SP	None	None	19.75	HH	90.74	['port1']	[296]	0.01	5	37	0	1	SP	1	LT
1256	Luna	Edgar	7	0	Threshold	4000	port1	port1	2.87860655784607	2	0	0	4319	0	0	port1	02_08_22_12_15_50	SP	None	None	19.75	HH	90.74	['port1', 'port1']	[318, 4001]	0.01	5	38	1	1	SP	1	LT
1257	Luna	Edgar	7	0	Threshold	4000	port1	all clear	2.70225787162781	1	0	0	359	0	0	0	02_08_22_12_16_33	SP	None	None	19.75	HH	90.74	['port1']	[359]	0.01	5	39	0	1	SP	1	LT
1258	Luna	Edgar	7	0	Threshold	4000	port1	all clear	5.13008117675781	2	0	0	853	0	0	0	02_08_22_12_17_21	SP	None	None	19.75	HH	90.74	['port1', 'port1']	[134, 719]	0.00316	6	40	1	0	SP	1	LT
1259	Luna	Edgar	7	0	Threshold	4000	port1	port1	6.49724841117859	1	0	0	4001	0	0	port1	02_08_22_12_18_04	SP	None	None	19.75	HH	90.74	['port1']	[4001]	0.01	7	41	1	1	SP	1	LT
1260	Luna	Edgar	7	0	Threshold	4000	port1	all clear	2.5836877822876	1	0	0	296	0	0	0	02_08_22_12_18_48	SP	None	None	19.75	HH	90.74	['port1']	[296]	0.01	7	42	0	1	SP	1	LT
1261	Luna	Edgar	7	0	Threshold	4000	port1	all clear	2.40983200073242	1	0	0	390	0	0	0	02_08_22_12_19_31	SP	None	None	19.75	HH	90.74	['port1']	[390]	0.01	7	43	0	1	SP	1	LT
1262	Moni	Lauren	7	0	Threshold	4000	port1	all clear	11.9942951202393	1	0	0	792	0	0	0	02_08_22_10_48_04	SP	None	None	18.75	HH	90.84	['port1']	[792]	0.01	0	1	0	1	SP	1	LT
1263	Moni	Lauren	7	0	Threshold	4000	port1	all clear	1.85422515869141	1	0	0	534	0	0	0	02_08_22_10_48_46	SP	None	None	18.75	HH	90.84	['port1']	[534]	0.01	0	2	0	1	SP	1	LT
1264	Moni	Lauren	7	0	Threshold	4000	port1	port1	7.10894370079041	1	0	0	4001	0	0	port1	02_08_22_10_49_30	SP	None	None	18.75	HH	90.84	['port1']	[4001]	0.01	0	3	1	1	SP	1	LT
1265	Moni	Lauren	7	0	Threshold	4000	port1	all clear	2.15053868293762	1	0	0	792	0	0	0	02_08_22_10_50_13	SP	None	None	18.75	HH	90.84	['port1']	[792]	0.00316	0	4	0	1	SP	1	LT
1266	Moni	Lauren	7	0	Threshold	4000	port1	port1	5.37614512443542	1	0	0	4001	0	0	port1	02_08_22_10_50_55	SP	None	None	18.75	HH	90.84	['port1']	[4001]	0.00316	0	5	1	1	SP	1	LT
1267	Moni	Lauren	7	0	Threshold	4000	port1	all clear	1.47837376594543	1	0	0	386	0	0	0	02_08_22_10_51_37	SP	None	None	18.75	HH	90.84	['port1']	[386]	0.00316	0	6	0	1	SP	1	LT
1268	Moni	Lauren	7	0	Threshold	4000	port1	all clear	3.04900336265564	3	0	0	814	0	0	0	02_08_22_10_52_21	SP	None	None	18.75	HH	90.84	['port1', 'port1', 'port1']	[788, 17, 9]	0.001	0	7	0	1	SP	1	LT
1269	Moni	Lauren	7	0	Threshold	4000	port1	all clear	1.66631054878235	1	0	0	578	0	0	0	02_08_22_10_53_04	SP	None	None	18.75	HH	90.84	['port1']	[578]	0.001	0	8	1	0	SP	1	LT
1270	Moni	Lauren	7	0	Threshold	4000	port1	all clear	3.00358247756958	1	0	0	1807	0	0	0	02_08_22_10_53_48	SP	None	None	18.75	HH	90.84	['port1']	[1807]	0.00316	1	9	0	1	SP	1	LT
1271	Moni	Lauren	7	0	Threshold	4000	port1	all clear	18.4317922592163	1	0	0	630	0	0	0	02_08_22_10_54_47	SP	None	None	18.75	HH	90.84	['port1']	[630]	0.00316	1	10	0	1	SP	1	LT
1272	Moni	Lauren	7	0	Threshold	4000	port1	all clear	5.06675672531128	2	0	0	5046	0	0	0	02_08_22_10_55_36	SP	None	None	18.75	HH	90.84	['port1', 'port1']	[3686, 1360]	0.00316	1	11	1	0	SP	1	LT
1273	Moni	Lauren	7	0	Threshold	4000	port1	all clear	1.60438513755798	1	0	0	458	0	0	0	02_08_22_10_56_18	SP	None	None	18.75	HH	90.84	['port1']	[458]	0.01	1	12	0	1	SP	1	LT
1274	Moni	Lauren	7	0	Threshold	4000	port1	port1	5.46872687339783	1	0	0	4001	0	0	port1	02_08_22_10_57_00	SP	None	None	18.75	HH	90.84	['port1']	[4001]	0.01	1	13	1	1	SP	1	LT
1275	Moni	Lauren	7	0	Threshold	4000	port1	all clear	3.50043296813965	1	0	0	479	0	0	0	02_08_22_10_57_44	SP	None	None	18.75	HH	90.84	['port1']	[479]	0.01	1	14	0	1	SP	1	LT
1276	Moni	Lauren	7	0	Threshold	4000	port1	all clear	3.21382927894592	1	0	0	693	0	0	0	02_08_22_10_58_28	SP	None	None	18.75	HH	90.84	['port1']	[693]	0.00316	2	15	0	1	SP	1	LT
1277	Moni	Lauren	7	0	Threshold	4000	port1	all clear	1.80843377113342	1	0	0	550	0	0	0	02_08_22_10_59_11	SP	None	None	18.75	HH	90.84	['port1']	[550]	0.00316	2	16	0	1	SP	1	LT
1278	Moni	Lauren	7	0	Threshold	4000	port1	port1	6.82286143302917	1	0	0	4001	0	0	port1	02_08_22_10_59_54	SP	None	None	18.75	HH	90.84	['port1']	[4001]	0.00316	2	17	1	1	SP	1	LT
1279	Moni	Lauren	7	0	Threshold	4000	port1	all clear	1.67183685302734	1	0	0	492	0	0	0	02_08_22_11_00_36	SP	None	None	18.75	HH	90.84	['port1']	[492]	0.001	2	18	0	1	SP	1	LT
1280	Moni	Lauren	7	0	Threshold	4000	port1	all clear	1.74538922309875	2	0	0	538	0	0	0	02_08_22_11_01_20	SP	None	None	18.75	HH	90.84	['port1', 'port1']	[532, 6]	0.001	2	19	1	0	SP	1	LT
1281	Moni	Lauren	7	0	Threshold	4000	port1	all clear	3.05659937858582	2	0	0	2077	0	0	0	02_08_22_11_02_04	SP	None	None	18.75	HH	90.84	['port1', 'port1']	[2074, 3]	0.00316	3	20	0	1	SP	1	LT
1282	Moni	Lauren	7	0	Threshold	4000	port1	port1	5.43268585205078	1	0	0	4001	0	0	port1	02_08_22_11_02_46	SP	None	None	18.75	HH	90.84	['port1']	[4001]	0.00316	3	21	1	1	SP	1	LT
1283	Moni	Lauren	7	0	Threshold	4000	port1	port1	5.26372575759888	1	0	0	4001	0	0	port1	02_08_22_11_03_30	SP	None	None	18.75	HH	90.84	['port1']	[4001]	0.00316	3	22	0	0	SP	1	LT
1284	Moni	Lauren	7	0	Threshold	4000	port1	port1	5.21950387954712	1	0	0	4001	0	0	port1	02_08_22_11_04_11	SP	None	None	18.75	HH	90.84	['port1']	[4001]	0.01	3	23	1	1	SP	1	LT
1285	Moni	Lauren	7	0	Threshold	4000	port1	port1	5.09464812278748	1	0	0	4001	0	0	port1	02_08_22_11_04_53	SP	None	None	18.75	HH	90.84	['port1']	[4001]	0.01	3	24	1	1	SP	1	LT
1286	Moni	Lauren	7	0	Threshold	4000	port1	all clear	1.56592917442322	1	0	0	454	0	0	0	02_08_22_11_05_35	SP	None	None	18.75	HH	90.84	['port1']	[454]	0.01	3	25	0	1	SP	1	LT
1287	Moni	Lauren	7	0	Threshold	4000	port1	all clear	2.69421696662903	1	0	0	646	0	0	0	02_08_22_11_06_19	SP	None	None	18.75	HH	90.84	['port1']	[646]	0.00316	4	26	0	1	SP	1	LT
1288	Moni	Lauren	7	0	Threshold	4000	port1	port1	5.32641792297363	1	0	0	4001	0	0	port1	02_08_22_11_07_01	SP	None	None	18.75	HH	90.84	['port1']	[4001]	0.00316	4	27	1	1	SP	1	LT
1289	Moni	Lauren	7	0	Threshold	4000	port1	all clear	2.17979884147644	2	0	0	520	0	0	0	02_08_22_11_07_44	SP	None	None	18.75	HH	90.84	['port1', 'port1']	[421, 99]	0.00316	4	28	0	1	SP	1	LT
1290	Moni	Lauren	7	0	Threshold	4000	port1	all clear	1.94109725952148	1	0	0	467	0	0	0	02_08_22_11_08_28	SP	None	None	18.75	HH	90.84	['port1']	[467]	0.001	4	29	1	0	SP	1	LT
1291	Moni	Lauren	7	0	Threshold	4000	port1	port1	5.20292830467224	1	0	0	4001	0	0	port1	02_08_22_11_09_10	SP	None	None	18.75	HH	90.84	['port1']	[4001]	0.00316	5	30	1	1	SP	1	LT
1292	Moni	Lauren	7	0	Threshold	4000	port1	port1	5.50614857673645	1	0	0	4001	0	0	port1	02_08_22_11_09_52	SP	None	None	18.75	HH	90.84	['port1']	[4001]	0.00316	5	31	1	1	SP	1	LT
1293	Moni	Lauren	7	0	Threshold	4000	port1	port1	5.54349541664124	1	0	0	4001	0	0	port1	02_08_22_11_10_35	SP	None	None	18.75	HH	90.84	['port1']	[4001]	0.00316	5	32	0	0	SP	1	LT
1294	Moni	Lauren	7	0	Threshold	4000	port1	all clear	1.48667120933533	2	0	0	525	0	0	0	02_08_22_11_11_17	SP	None	None	18.75	HH	90.84	['port1', 'port1']	[421, 104]	0.01	5	33	0	1	SP	1	LT
1295	Moni	Lauren	7	0	Threshold	4000	port1	port1	5.26109218597412	1	0	0	4001	0	0	port1	02_08_22_11_11_59	SP	None	None	18.75	HH	90.84	['port1']	[4001]	0.01	5	34	1	1	SP	1	LT
1296	Moni	Lauren	7	0	Threshold	4000	port1	port1	11.8996622562408	1	0	0	4001	0	0	port1	02_08_22_11_12_48	SP	None	None	18.75	HH	90.84	['port1']	[4001]	0.01	5	35	1	1	SP	1	LT
1297	Moni	Lauren	7	0	Threshold	4000	port1	all clear	2.34936332702637	2	0	0	754	0	0	0	02_08_22_11_13_31	SP	None	None	18.75	HH	90.84	['port1', 'port1']	[742, 12]	0.00316	6	36	0	1	SP	1	LT
1298	Moni	Lauren	7	0	Threshold	4000	port1	all clear	2.45041441917419	2	0	0	781	0	0	0	02_08_22_11_14_14	SP	None	None	18.75	HH	90.84	['port1', 'port1']	[751, 30]	0.00316	6	37	0	1	SP	1	LT
1299	Moni	Lauren	7	0	Threshold	4000	port1	port1	5.02556586265564	1	0	0	4001	0	0	port1	02_08_22_11_14_56	SP	None	None	18.75	HH	90.84	['port1']	[4001]	0.00316	6	38	1	1	SP	1	LT
1300	Moni	Lauren	7	0	Threshold	4000	port1	all clear	1.73714303970337	1	0	0	427	0	0	0	02_08_22_11_15_40	SP	None	None	18.75	HH	90.84	['port1']	[427]	0.001	6	39	1	0	SP	1	LT
1301	Moni	Lauren	7	0	Threshold	4000	port1	port1	5.01466822624207	1	0	0	4001	0	0	port1	02_08_22_11_16_21	SP	None	None	18.75	HH	90.84	['port1']	[4001]	0.00316	7	40	1	1	SP	1	LT
1302	Moni	Lauren	7	0	Threshold	4000	port1	port1	5.23595309257507	1	0	0	4001	0	0	port1	02_08_22_11_17_03	SP	None	None	18.75	HH	90.84	['port1']	[4001]	0.00316	7	41	1	1	SP	1	LT
1303	Moni	Lauren	7	0	Threshold	4000	port1	all clear	1.59212899208069	1	0	0	295	0	0	0	02_08_22_11_17_46	SP	None	None	18.75	HH	90.84	['port1']	[295]	0.00316	7	42	0	1	SP	1	LT
1304	Rocket	Sarah	5	0	Threshold	4000	port1	all clear	5.21432733535767	1	0	0	1625	0	0	0	02_08_22_15_08_22	SP	None	None	21.51	HH	90.48	['port1']	[1625]	0.01	0	1	0	1	SP	1	LT
1305	Rocket	Sarah	5	0	Threshold	4000	port1	port1	8.21944308280945	1	0	0	4001	0	0	port1	02_08_22_15_09_07	SP	None	None	21.51	HH	90.48	['port1']	[4001]	0.01	0	2	1	1	SP	1	LT
1306	Rocket	Sarah	5	0	Threshold	4000	port1	port1	10.6526124477386	1	0	0	4001	0	0	port1	02_08_22_15_09_54	SP	None	None	21.51	HH	90.48	['port1']	[4001]	0.01	0	3	1	1	SP	1	LT
1307	Rocket	Sarah	5	0	Threshold	4000	port1	all clear	10.6801383495331	1	0	0	439	0	0	0	02_08_22_15_10_45	SP	None	None	21.51	HH	90.48	['port1']	[439]	0.00316	0	4	0	1	SP	1	LT
1308	Rocket	Sarah	5	0	Threshold	4000	port1	all clear	5.04290795326233	1	0	0	545	0	0	0	02_08_22_15_11_31	SP	None	None	21.51	HH	90.48	['port1']	[545]	0.00316	0	5	0	1	SP	1	LT
1309	Rocket	Sarah	5	0	Threshold	4000	port1	all clear	9.87409591674805	1	0	0	794	0	0	0	02_08_22_15_12_23	SP	None	None	21.51	HH	90.48	['port1']	[794]	0.00316	0	6	1	0	SP	1	LT
1310	Rocket	Sarah	5	0	Threshold	4000	port1	all clear	4.21945810317993	1	0	0	572	0	0	0	02_08_22_15_13_07	SP	None	None	21.51	HH	90.48	['port1']	[572]	0.01	1	7	0	1	SP	1	LT
1311	Rocket	Sarah	5	0	Threshold	4000	port1	all clear	4.01560091972351	1	0	0	438	0	0	0	02_08_22_15_13_52	SP	None	None	21.51	HH	90.48	['port1']	[438]	0.01	1	8	0	1	SP	1	LT
1312	Rocket	Sarah	5	0	Threshold	4000	port1	port1	15.210798740387	1	0	0	4001	0	0	port1	02_08_22_15_14_44	SP	None	None	21.51	HH	90.48	['port1']	[4001]	0.01	1	9	1	1	SP	1	LT
1313	Rocket	Sarah	5	0	Threshold	4000	port1	all clear	7.18955850601196	1	0	0	482	0	0	0	02_08_22_15_15_32	SP	None	None	21.51	HH	90.48	['port1']	[482]	0.00316	2	10	0	1	SP	1	LT
1314	Rocket	Sarah	5	0	Threshold	4000	port1	port1	10.2479383945465	1	0	0	4001	0	0	port1	02_08_22_15_16_19	SP	None	None	21.51	HH	90.48	['port1']	[4001]	0.00316	2	11	1	1	SP	1	LT
1315	Rocket	Sarah	5	0	Threshold	4000	port1	all clear	8.49410486221313	1	0	0	668	0	0	0	02_08_22_15_17_08	SP	None	None	21.51	HH	90.48	['port1']	[668]	0.00316	2	12	0	1	SP	1	LT
1316	Rocket	Sarah	5	0	Threshold	4000	port1	all clear	5.14983153343201	1	0	0	448	0	0	0	02_08_22_15_17_55	SP	None	None	21.51	HH	90.48	['port1']	[448]	0.001	2	13	1	0	SP	1	LT
1317	Rocket	Sarah	5	0	Threshold	4000	port1	all clear	4.80511999130249	1	0	0	447	0	0	0	02_08_22_15_18_40	SP	None	None	21.51	HH	90.48	['port1']	[447]	0.00316	3	14	0	1	SP	1	LT
1318	Rocket	Sarah	5	0	Threshold	4000	port1	all clear	6.92151975631714	1	0	0	446	0	0	0	02_08_22_15_19_28	SP	None	None	21.51	HH	90.48	['port1']	[446]	0.00316	3	15	0	1	SP	1	LT
1319	Rocket	Sarah	5	0	Threshold	4000	port1	port1	9.96790647506714	1	0	0	4001	0	0	port1	02_08_22_15_20_15	SP	None	None	21.51	HH	90.48	['port1']	[4001]	0.00316	3	16	1	1	SP	1	LT
1320	Rocket	Sarah	5	0	Threshold	4000	port1	all clear	5.7653443813324	1	0	0	443	0	0	0	02_08_22_15_21_01	SP	None	None	21.51	HH	90.48	['port1']	[443]	0.001	4	17	0	1	SP	1	LT
1321	Rocket	Sarah	5	0	Threshold	4000	port1	all clear	4.32291221618652	1	0	0	530	0	0	0	02_08_22_15_21_46	SP	None	None	21.51	HH	90.48	['port1']	[530]	0.001	4	18	0	1	SP	1	LT
1322	Rocket	Sarah	5	0	Threshold	4000	port1	all clear	8.61760473251343	1	0	0	388	0	0	0	02_08_22_15_22_36	SP	None	None	21.51	HH	90.48	['port1']	[388]	0.001	4	19	1	0	SP	1	LT
1323	Rocket	Sarah	5	0	Threshold	4000	port1	port1	8.9993040561676	1	0	0	4001	0	0	port1	02_08_22_15_23_22	SP	None	None	21.51	HH	90.48	['port1']	[4001]	0.00316	5	20	1	1	SP	1	LT
1324	Rocket	Sarah	5	0	Threshold	4000	port1	port1	8.05515289306641	1	0	0	4001	0	0	port1	02_08_22_15_24_08	SP	None	None	21.51	HH	90.48	['port1']	[4001]	0.00316	5	21	0	0	SP	1	LT
1325	Rocket	Sarah	5	0	Threshold	4000	port1	port1	8.50132203102112	1	0	0	4001	0	0	port1	02_08_22_15_24_53	SP	None	None	21.51	HH	90.48	['port1']	[4001]	0.01	5	22	1	1	SP	1	LT
1326	Rocket	Sarah	5	0	Threshold	4000	port1	all clear	3.5620014667511	1	0	0	564	0	0	0	02_08_22_15_25_37	SP	None	None	21.51	HH	90.48	['port1']	[564]	0.01	5	23	0	1	SP	1	LT
1327	Rocket	Sarah	5	0	Threshold	4000	port1	port1	6.68827867507935	1	0	0	4001	0	0	port1	02_08_22_15_26_22	SP	None	None	21.51	HH	90.48	['port1']	[4001]	0.01	5	24	0	0	SP	1	LT
1328	Rocket	Sarah	5	0	Threshold	4000	port1	port1	8.23919439315796	1	0	0	4001	0	0	port1	02_08_22_15_27_07	SP	None	None	21.51	HH	90.48	['port1']	[4001]	0.01	5	25	1	1	SP	1	LT
1329	Rocket	Sarah	5	0	Threshold	4000	port1	all clear	3.67207765579224	1	0	0	555	0	0	0	02_08_22_15_27_51	SP	None	None	21.51	HH	90.48	['port1']	[555]	0.01	5	26	0	1	SP	1	LT
1330	Rocket	Sarah	5	0	Threshold	4000	port1	port1	8.14128923416138	1	0	0	4001	0	0	port1	02_08_22_15_28_36	SP	None	None	21.51	HH	90.48	['port1']	[4001]	0.01	5	27	1	1	SP	1	LT
1331	Rocket	Sarah	5	0	Threshold	4000	port1	port1	9.93880724906921	1	0	0	4001	0	0	port1	02_08_22_15_29_22	SP	None	None	21.51	HH	90.48	['port1']	[4001]	0.00316	6	28	1	1	SP	1	LT
1332	Rocket	Sarah	5	0	Threshold	4000	port1	all clear	6.22705578804016	1	0	0	713	0	0	0	02_08_22_15_30_11	SP	None	None	21.51	HH	90.48	['port1']	[713]	0.00316	6	29	1	0	SP	1	LT
1333	Rocket	Sarah	5	0	Threshold	4000	port1	port1	14.284848690033	1	0	0	4001	0	0	port1	02_08_22_15_31_03	SP	None	None	21.51	HH	90.48	['port1']	[4001]	0.01	7	30	0	0	SP	1	LT
1334	Rocket	Sarah	5	0	Threshold	4000	port1	all clear	3.16502594947815	1	0	0	691	0	0	0	02_08_22_15_31_46	SP	None	None	21.51	HH	90.48	['port1']	[691]	0.01	7	31	0	1	SP	1	LT
1335	Rocket	Sarah	5	0	Threshold	4000	port1	port1	11.1179106235504	1	0	0	4001	0	0	port1	02_08_22_15_32_34	SP	None	None	21.51	HH	90.48	['port1']	[4001]	0.01	7	32	1	1	SP	1	LT
1336	Rocket	Sarah	5	0	Threshold	4000	port1	port1	8.89781641960144	1	0	0	4001	0	0	port1	02_08_22_15_33_21	SP	None	None	21.51	HH	90.48	['port1']	[4001]	0.01	7	33	0	0	SP	1	LT
1337	Rocket	Sarah	5	0	Threshold	4000	port1	port1	10.0086898803711	1	0	0	4001	0	0	port1	02_08_22_15_34_08	SP	None	None	21.51	HH	90.48	['port1']	[4001]	0.01	7	34	1	1	SP	1	LT
1338	Rocket	Sarah	5	0	Threshold	4000	port1	all clear	0.120119571685791	1	0	0	119	0	0	0	02_08_22_15_34_48	SP	None	None	21.51	HH	90.48	['port1']	[119]	0.01	7	35	0	1	SP	1	LT
1339	Rocket	Sarah	5	0	Threshold	4000	port1	port1	9.60914421081543	1	0	0	4001	0	0	port1	02_08_22_15_35_34	SP	None	None	21.51	HH	90.48	['port1']	[4001]	0.01	7	36	1	1	SP	1	LT
1340	Zulu	Lauren	5	0	Threshold	4000	port1	all clear	8.46495056152344	1	0	0	589	0	0	0	02_08_22_08_44_47	SP	None	None	14.07	HH	90.89	['port1']	[589]	0.01	0	1	1	0	SP	1	LT
1341	Zulu	Lauren	5	0	Threshold	4000	port1	port1	6.57172846794128	1	0	0	4001	0	0	port1	02_08_22_08_45_30	SP	None	None	14.07	HH	90.89	['port1']	[4001]	0.01	0	2	1	1	SP	1	LT
1342	Zulu	Lauren	5	0	Threshold	4000	port1	port1	5.10605001449585	1	0	0	4001	0	0	port1	02_08_22_08_46_12	SP	None	None	14.07	HH	90.89	['port1']	[4001]	0.01	0	3	1	1	SP	1	LT
1343	Zulu	Lauren	5	0	Threshold	4000	port1	port1	5.0255560874939	1	0	0	4001	0	0	port1	02_08_22_08_46_55	SP	None	None	14.07	HH	90.89	['port1']	[4001]	0.01	0	4	0	0	SP	1	LT
1344	Zulu	Lauren	5	0	Threshold	4000	port1	all clear	1.79680705070496	1	0	0	694	0	0	0	02_08_22_08_47_37	SP	None	None	14.07	HH	90.89	['port1']	[694]	0.01	0	5	0	1	SP	1	LT
1345	Zulu	Lauren	5	0	Threshold	4000	port1	port1	4.83647871017456	1	0	0	4001	0	0	port1	02_08_22_08_48_18	SP	None	None	14.07	HH	90.89	['port1']	[4001]	0.01	0	6	1	1	SP	1	LT
1346	Zulu	Lauren	5	0	Threshold	4000	port1	port1	5.00919342041016	1	0	0	4001	0	0	port1	02_08_22_08_49_00	SP	None	None	14.07	HH	90.89	['port1']	[4001]	0.01	0	7	1	1	SP	1	LT
1347	Zulu	Lauren	5	0	Threshold	4000	port1	all clear	2.47863149642944	1	0	0	1498	0	0	0	02_08_22_08_49_44	SP	None	None	14.07	HH	90.89	['port1']	[1498]	0.00316	0	8	1	0	SP	1	LT
1348	Zulu	Lauren	5	0	Threshold	4000	port1	all clear	2.67200589179993	1	0	0	269	0	0	0	02_08_22_08_50_28	SP	None	None	14.07	HH	90.89	['port1']	[269]	0.01	1	9	0	1	SP	1	LT
1349	Zulu	Lauren	5	0	Threshold	4000	port1	port1	5.96274161338806	1	0	0	4001	0	0	port1	02_08_22_08_51_10	SP	None	None	14.07	HH	90.89	['port1']	[4001]	0.01	1	10	1	1	SP	1	LT
1350	Zulu	Lauren	5	0	Threshold	4000	port1	all clear	1.30749726295471	1	0	0	491	0	0	0	02_08_22_08_51_52	SP	None	None	14.07	HH	90.89	['port1']	[491]	0.01	1	11	0	1	SP	1	LT
1351	Zulu	Lauren	5	0	Threshold	4000	port1	port1	5.05680537223816	1	0	0	4001	0	0	port1	02_08_22_08_52_34	SP	None	None	14.07	HH	90.89	['port1']	[4001]	0.00316	2	12	1	1	SP	1	LT
1352	Zulu	Lauren	5	0	Threshold	4000	port1	port1	4.76982045173645	1	0	0	4001	0	0	port1	02_08_22_08_53_17	SP	None	None	14.07	HH	90.89	['port1']	[4001]	0.00316	2	13	0	0	SP	1	LT
1353	Zulu	Lauren	5	0	Threshold	4000	port1	all clear	3.15567421913147	1	0	0	397	0	0	0	02_08_22_08_54_01	SP	None	None	14.07	HH	90.89	['port1']	[397]	0.01	3	14	0	1	SP	1	LT
1354	Zulu	Lauren	5	0	Threshold	4000	port1	all clear	1.40118026733398	1	0	0	508	0	0	0	02_08_22_08_54_43	SP	None	None	14.07	HH	90.89	['port1']	[508]	0.01	3	15	0	1	SP	1	LT
1355	Zulu	Lauren	5	0	Threshold	4000	port1	port1	14.4359233379364	1	0	0	4001	0	0	port1	02_08_22_08_55_34	SP	None	None	14.07	HH	90.89	['port1']	[4001]	0.01	3	16	1	1	SP	1	LT
1356	Zulu	Lauren	5	0	Threshold	4000	port1	port1	4.92110443115234	1	0	0	4001	0	0	port1	02_08_22_08_56_16	SP	None	None	14.07	HH	90.89	['port1']	[4001]	0.00316	4	17	0	0	SP	1	LT
1357	Zulu	Lauren	5	0	Threshold	4000	port1	port1	1.38567423820496	5	0	0	6340	0	0	port1	02_08_22_08_57_02	SP	None	None	14.07	HH	90.89	['port1', 'port1', 'port1', 'port1', 'port1']	[550, 823, 697, 269, 4001]	0.01	5	18	0	0	SP	1	LT
1358	Zulu	Lauren	5	0	Threshold	4000	port1	port1	5.05085635185242	1	0	0	4001	0	0	port1	02_08_22_08_57_44	SP	None	None	14.07	HH	90.89	['port1']	[4001]	0.01	5	19	1	1	SP	1	LT
1359	Zulu	Lauren	5	0	Threshold	4000	port1	all clear	1.37473726272583	1	0	0	502	0	0	0	02_08_22_08_58_26	SP	None	None	14.07	HH	90.89	['port1']	[502]	0.01	5	20	0	1	SP	1	LT
1360	Zulu	Lauren	5	0	Threshold	4000	port1	port1	6.04956698417664	1	0	0	4001	0	0	port1	02_08_22_08_59_08	SP	None	None	14.07	HH	90.89	['port1']	[4001]	0.01	5	21	1	1	SP	1	LT
1361	Zulu	Lauren	5	0	Threshold	4000	port1	all clear	0.917465686798096	1	0	0	168	0	0	0	02_08_22_08_59_50	SP	None	None	14.07	HH	90.89	['port1']	[168]	0.00316	6	22	0	1	SP	1	LT
1362	Zulu	Lauren	5	0	Threshold	4000	port1	port1	5.01474142074585	1	0	0	4001	0	0	port1	02_08_22_09_00_32	SP	None	None	14.07	HH	90.89	['port1']	[4001]	0.00316	6	23	1	1	SP	1	LT
1363	Zulu	Lauren	5	0	Threshold	4000	port1	port1	12.0298402309418	1	0	0	4001	0	0	port1	02_08_22_09_01_20	SP	None	None	14.07	HH	90.89	['port1']	[4001]	0.00316	6	24	1	1	SP	1	LT
1364	Zulu	Lauren	5	0	Threshold	4000	port1	all clear	1.32256102561951	1	0	0	482	0	0	0	02_08_22_09_02_02	SP	None	None	14.07	HH	90.89	['port1']	[482]	0.001	6	25	0	1	SP	1	LT
1365	Zulu	Lauren	5	0	Threshold	4000	port1	all clear	1.0621063709259	1	0	0	478	0	0	0	02_08_22_09_02_45	SP	None	None	14.07	HH	90.89	['port1']	[478]	0.001	6	26	1	0	SP	1	LT
1366	Zulu	Lauren	5	0	Threshold	4000	port1	port1	4.88857769966125	1	0	0	4001	0	0	port1	02_08_22_09_03_26	SP	None	None	14.07	HH	90.89	['port1']	[4001]	0.00316	7	27	1	1	SP	1	LT
1367	Zulu	Lauren	5	0	Threshold	4000	port1	port1	4.98430275917053	1	0	0	4001	0	0	port1	02_08_22_09_04_09	SP	None	None	14.07	HH	90.89	['port1']	[4001]	0.00316	7	28	0	0	SP	1	LT
1368	Zulu	Lauren	5	0	Threshold	4000	port1	port1	4.925297498703	1	0	0	4001	0	0	port1	02_08_22_09_04_51	SP	None	None	14.07	HH	90.89	['port1']	[4001]	0.01	7	29	1	1	SP	1	LT
1369	Zulu	Lauren	5	0	Threshold	4000	port1	port1	4.66128730773926	1	0	0	4001	0	0	port1	02_08_22_09_05_32	SP	None	None	14.07	HH	90.89	['port1']	[4001]	0.01	7	30	1	1	SP	1	LT
1370	Zulu	Lauren	5	0	Threshold	4000	port1	all clear	1.37137150764465	1	0	0	344	0	0	0	02_08_22_09_06_14	SP	None	None	14.07	HH	90.89	['port1']	[344]	0.01	7	31	0	1	SP	1	LT
1371	Bello	Sarah	6	0	Threshold	4000	port1	all clear	1.87957096099854	2	0	0	1244	0	0	0	02_08_22_14_19_45	SP	None	None	20.83	HH	90.49	['port1', 'port1']	[338, 906]	0.01	0	1	1	0	SP	2	LT
1372	Bello	Sarah	6	0	Threshold	4000	port1	port1	5.69402027130127	1	0	0	4001	0	0	port1	02_08_22_14_20_27	SP	None	None	20.83	HH	90.49	['port1']	[4001]	0.01	0	2	1	1	SP	2	LT
1373	Bello	Sarah	6	0	Threshold	4000	port1	all clear	2.01103210449219	1	0	0	303	0	0	0	02_08_22_14_21_11	SP	None	None	20.83	HH	90.49	['port1']	[303]	0.01	0	3	1	0	SP	2	LT
1374	Bello	Sarah	6	0	Threshold	4000	port1	all clear	2.75986695289612	1	0	0	860	0	0	0	02_08_22_14_21_56	SP	None	None	20.83	HH	90.49	['port1']	[860]	0.01	0	4	1	0	SP	2	LT
1375	Bello	Sarah	6	0	Threshold	4000	port1	all clear	2.00949692726135	1	0	0	342	0	0	0	02_08_22_14_22_40	SP	None	None	20.83	HH	90.49	['port1']	[342]	0.01	0	5	1	0	SP	2	LT
1376	Bello	Sarah	6	0	Threshold	4000	port1	all clear	1.93851280212402	1	0	0	374	0	0	0	02_08_22_14_23_24	SP	None	None	20.83	HH	90.49	['port1']	[374]	0.01	0	6	1	0	SP	2	LT
1377	Bello	Sarah	6	0	Threshold	4000	port1	all clear	1.9477527141571	1	0	0	313	0	0	0	02_08_22_14_24_06	SP	None	None	20.83	HH	90.49	['port1']	[313]	0.01	0	7	0	1	SP	2	LT
1378	Bello	Sarah	6	0	Threshold	4000	port1	port1	6.19807434082031	1	0	0	4001	0	0	port1	02_08_22_14_24_49	SP	None	None	20.83	HH	90.49	['port1']	[4001]	0.01	0	8	1	1	SP	2	LT
1379	Bello	Sarah	6	0	Threshold	4000	port1	port1	5.51556706428528	1	0	0	4001	0	0	port1	02_08_22_14_25_31	SP	None	None	20.83	HH	90.49	['port1']	[4001]	0.01	0	9	1	1	SP	2	LT
1380	Bello	Sarah	6	0	Threshold	4000	port1	all clear	5.85273218154907	1	0	0	161	0	0	0	02_08_22_14_26_18	SP	None	None	20.83	HH	90.49	['port1']	[161]	0.00316	0	10	0	1	SP	2	LT
1381	Bello	Sarah	6	0	Threshold	4000	port1	all clear	1.68085384368896	1	0	0	389	0	0	0	02_08_22_14_27_01	SP	None	None	20.83	HH	90.49	['port1']	[389]	0.00316	0	11	1	0	SP	2	LT
1382	Bello	Sarah	6	0	Threshold	4000	port1	all clear	1.60386037826538	1	0	0	348	0	0	0	02_08_22_14_27_43	SP	None	None	20.83	HH	90.49	['port1']	[348]	0.01	1	12	0	1	SP	2	LT
1383	Bello	Sarah	6	0	Threshold	4000	port1	all clear	1.93170070648193	1	0	0	363	0	0	0	02_08_22_14_28_26	SP	None	None	20.83	HH	90.49	['port1']	[363]	0.01	1	13	0	1	SP	2	LT
1384	Bello	Sarah	6	0	Threshold	4000	port1	port1	13.4841799736023	1	0	0	4001	0	0	port1	02_08_22_14_29_16	SP	None	None	20.83	HH	90.49	['port1']	[4001]	0.01	1	14	1	1	SP	2	LT
1385	Bello	Sarah	6	0	Threshold	4000	port1	port1	12.9509110450745	2	0	0	4444	0	0	port1	02_08_22_14_30_12	SP	None	None	20.83	HH	90.49	['port1', 'port1']	[443, 4001]	0.00316	2	15	0	0	SP	2	LT
1386	Bello	Sarah	6	0	Threshold	4000	port1	port1	6.03585076332092	1	0	0	4001	0	0	port1	02_08_22_14_30_54	SP	None	None	20.83	HH	90.49	['port1']	[4001]	0.01	3	16	1	1	SP	2	LT
1387	Bello	Sarah	6	0	Threshold	4000	port1	port1	5.85563588142395	1	0	0	4001	0	0	port1	02_08_22_14_31_37	SP	None	None	20.83	HH	90.49	['port1']	[4001]	0.01	3	17	1	1	SP	2	LT
1388	Bello	Sarah	6	0	Threshold	4000	port1	all clear	1.71868801116943	1	0	0	372	0	0	0	02_08_22_14_32_19	SP	None	None	20.83	HH	90.49	['port1']	[372]	0.01	3	18	0	1	SP	2	LT
1389	Bello	Sarah	6	0	Threshold	4000	port1	port1	5.83057951927185	1	0	0	4001	0	0	port1	02_08_22_14_33_02	SP	None	None	20.83	HH	90.49	['port1']	[4001]	0.00316	4	19	1	1	SP	2	LT
1390	Bello	Sarah	6	0	Threshold	4000	port1	port1	5.18870067596436	1	0	0	4001	0	0	port1	02_08_22_14_33_45	SP	None	None	20.83	HH	90.49	['port1']	[4001]	0.00316	4	20	0	0	SP	2	LT
1391	Bello	Sarah	6	0	Threshold	4000	port1	port1	5.5942816734314	1	0	0	4001	0	0	port1	02_08_22_14_34_27	SP	None	None	20.83	HH	90.49	['port1']	[4001]	0.01	5	21	1	1	SP	2	LT
1392	Bello	Sarah	6	0	Threshold	4000	port1	all clear	1.81350040435791	1	0	0	368	0	0	0	02_08_22_14_35_09	SP	None	None	20.83	HH	90.49	['port1']	[368]	0.01	5	22	0	1	SP	2	LT
1393	Bello	Sarah	6	0	Threshold	4000	port1	all clear	1.79490351676941	1	0	0	384	0	0	0	02_08_22_14_35_52	SP	None	None	20.83	HH	90.49	['port1']	[384]	0.01	5	23	0	1	SP	2	LT
1394	Bello	Sarah	6	0	Threshold	4000	port1	all clear	1.79251480102539	1	0	0	524	0	0	0	02_08_22_14_36_34	SP	None	None	20.83	HH	90.49	['port1']	[524]	0.00316	6	24	0	1	SP	2	LT
1395	Bello	Sarah	6	0	Threshold	4000	port1	port1	5.3512716293335	1	0	0	4001	0	0	port1	02_08_22_14_37_16	SP	None	None	20.83	HH	90.49	['port1']	[4001]	0.00316	6	25	1	1	SP	2	LT
1396	Bello	Sarah	6	0	Threshold	4000	port1	port1	5.76083874702454	1	0	0	4001	0	0	port1	02_08_22_14_38_00	SP	None	None	20.83	HH	90.49	['port1']	[4001]	0.00316	6	26	0	0	SP	2	LT
1397	Bello	Sarah	6	0	Threshold	4000	port1	port1	5.7229335308075	1	0	0	4001	0	0	port1	02_08_22_14_38_42	SP	None	None	20.83	HH	90.49	['port1']	[4001]	0.01	7	27	1	1	SP	2	LT
1398	Bello	Sarah	6	0	Threshold	4000	port1	all clear	1.90239381790161	1	0	0	346	0	0	0	02_08_22_14_39_25	SP	None	None	20.83	HH	90.49	['port1']	[346]	0.01	7	28	0	1	SP	2	LT
1399	Bello	Sarah	6	0	Threshold	4000	port1	port1	6.54832339286804	1	0	0	4001	0	0	port1	02_08_22_14_40_08	SP	None	None	20.83	HH	90.49	['port1']	[4001]	0.01	7	29	1	1	SP	2	LT
1400	Dalton	Sarah	7	0	Threshold	4000	port1	all clear	15.5605180263519	1	0	0	116	0	0	0	02_09_22_15_33_49	SP	None	None	21.98	HH	90.61	['port1']	[116]	0.01	0	1	1	0	SP	2	LT
1401	Dalton	Sarah	7	0	Threshold	4000	port1	all clear	3.42109513282776	1	0	0	297	0	0	0	02_09_22_15_34_33	SP	None	None	21.98	HH	90.61	['port1']	[297]	0.01	0	2	0	1	SP	2	LT
1402	Dalton	Sarah	7	0	Threshold	4000	port1	all clear	8.42115306854248	1	0	0	327	0	0	0	02_09_22_15_35_23	SP	None	None	21.98	HH	90.61	['port1']	[327]	0.01	0	3	1	0	SP	2	LT
1403	Dalton	Sarah	7	0	Threshold	4000	port1	all clear	3.41227984428406	1	0	0	359	0	0	0	02_09_22_15_36_08	SP	None	None	21.98	HH	90.61	['port1']	[359]	0.01	0	4	1	0	SP	2	LT
1404	Dalton	Sarah	7	0	Threshold	4000	port1	all clear	2.80797243118286	1	0	0	536	0	0	0	02_09_22_15_36_53	SP	None	None	21.98	HH	90.61	['port1']	[536]	0.01	0	5	1	0	SP	2	LT
1405	Dalton	Sarah	7	0	Threshold	4000	port1	port1	7.64117193222046	1	0	0	4001	0	0	port1	02_09_22_15_37_37	SP	None	None	21.98	HH	90.61	['port1']	[4001]	0.01	0	6	1	1	SP	2	LT
1406	Dalton	Sarah	7	0	Threshold	4000	port1	all clear	2.75014853477478	1	0	0	315	0	0	0	02_09_22_15_38_22	SP	None	None	21.98	HH	90.61	['port1']	[315]	0.01	0	7	1	0	SP	2	LT
1407	Dalton	Sarah	7	0	Threshold	4000	port1	all clear	2.90626549720764	1	0	0	541	0	0	0	02_09_22_15_39_06	SP	None	None	21.98	HH	90.61	['port1']	[541]	0.01	0	8	0	1	SP	2	LT
1408	Dalton	Sarah	7	0	Threshold	4000	port1	all clear	3.88942813873291	1	0	0	581	0	0	0	02_09_22_15_39_51	SP	None	None	21.98	HH	90.61	['port1']	[581]	0.01	0	9	1	0	SP	2	LT
1409	Dalton	Sarah	7	0	Threshold	4000	port1	all clear	2.63898706436157	1	0	0	312	0	0	0	02_09_22_15_40_35	SP	None	None	21.98	HH	90.61	['port1']	[312]	0.01	0	10	0	1	SP	2	LT
1410	Dalton	Sarah	7	0	Threshold	4000	port1	all clear	2.7553288936615	1	0	0	706	0	0	0	02_09_22_15_41_19	SP	None	None	21.98	HH	90.61	['port1']	[706]	0.01	0	11	1	0	SP	2	LT
1411	Dalton	Sarah	7	0	Threshold	4000	port1	all clear	2.18168425559998	1	0	0	358	0	0	0	02_09_22_15_42_02	SP	None	None	21.98	HH	90.61	['port1']	[358]	0.01	0	12	0	1	SP	2	LT
1412	Dalton	Sarah	7	0	Threshold	4000	port1	port1	6.04872226715088	1	0	0	4001	0	0	port1	02_09_22_15_42_45	SP	None	None	21.98	HH	90.61	['port1']	[4001]	0.01	0	13	1	1	SP	2	LT
1413	Dalton	Sarah	7	0	Threshold	4000	port1	all clear	3.3070752620697	1	0	0	301	0	0	0	02_09_22_15_43_29	SP	None	None	21.98	HH	90.61	['port1']	[301]	0.01	0	14	0	1	SP	2	LT
1414	Dalton	Sarah	7	0	Threshold	4000	port1	all clear	2.9626567363739	1	0	0	282	0	0	0	02_09_22_15_44_12	SP	None	None	21.98	HH	90.61	['port1']	[282]	0.00316	0	15	0	1	SP	2	LT
1415	Dalton	Sarah	7	0	Threshold	4000	port1	all clear	2.14190173149109	1	0	0	260	0	0	0	02_09_22_15_44_56	SP	None	None	21.98	HH	90.61	['port1']	[260]	0.00316	0	16	1	0	SP	2	LT
1416	Dalton	Sarah	7	0	Threshold	4000	port1	all clear	6.09633040428162	1	0	0	3510	0	0	0	02_09_22_15_45_44	SP	None	None	21.98	HH	90.61	['port1']	[3510]	0.01	1	17	1	0	SP	2	LT
1417	Dalton	Sarah	7	0	Threshold	4000	port1	all clear	2.46927213668823	3	0	0	576	0	0	0	02_09_22_15_46_29	SP	None	None	21.98	HH	90.61	['port1', 'port1', 'port1']	[236, 2, 338]	0.01	1	18	1	0	SP	2	LT
1418	Dalton	Sarah	7	0	Threshold	4000	port1	port1	6.41651391983032	1	0	0	4001	0	0	port1	02_09_22_15_47_13	SP	None	None	21.98	HH	90.61	['port1']	[4001]	0.01	1	19	1	1	SP	2	LT
1419	Dalton	Sarah	7	0	Threshold	4000	port1	port1	6.51103258132935	1	0	0	4001	0	0	port1	02_09_22_15_47_56	SP	None	None	21.98	HH	90.61	['port1']	[4001]	0.01	1	20	1	1	SP	2	LT
1420	Dalton	Sarah	7	0	Threshold	4000	port1	all clear	5.85367679595947	1	0	0	109	0	0	0	02_09_22_15_48_42	SP	None	None	21.98	HH	90.61	['port1']	[109]	0.01	1	21	0	1	SP	2	LT
1421	Dalton	Sarah	7	0	Threshold	4000	port1	all clear	3.58217716217041	1	0	0	218	0	0	0	02_09_22_15_49_28	SP	None	None	21.98	HH	90.61	['port1']	[218]	0.00316	2	22	1	0	SP	2	LT
1422	Dalton	Sarah	7	0	Threshold	4000	port1	all clear	2.15444278717041	1	0	0	344	0	0	0	02_09_22_15_50_10	SP	None	None	21.98	HH	90.61	['port1']	[344]	0.01	3	23	0	1	SP	2	LT
1423	Dalton	Sarah	7	0	Threshold	4000	port1	all clear	2.61647987365723	1	0	0	199	0	0	0	02_09_22_15_50_55	SP	None	None	21.98	HH	90.61	['port1']	[199]	0.01	3	24	1	0	SP	2	LT
1424	Dalton	Sarah	7	0	Threshold	4000	port1	all clear	2.26170420646667	1	0	0	398	0	0	0	02_09_22_15_51_39	SP	None	None	21.98	HH	90.61	['port1']	[398]	0.01	3	25	1	0	SP	2	LT
1425	Dalton	Sarah	7	0	Threshold	4000	port1	all clear	2.77246189117432	2	0	0	605	0	0	0	02_09_22_15_52_24	SP	None	None	21.98	HH	90.61	['port1', 'port1']	[604, 1]	0.01	3	26	1	0	SP	2	LT
1426	Dalton	Sarah	7	0	Threshold	4000	port1	all clear	2.09557437896729	1	0	0	314	0	0	0	02_09_22_15_53_06	SP	None	None	21.98	HH	90.61	['port1']	[314]	0.01	3	27	0	1	SP	2	LT
1427	Dalton	Sarah	7	0	Threshold	4000	port1	all clear	13.2605581283569	1	0	0	1039	0	0	0	02_09_22_15_54_00	SP	None	None	21.98	HH	90.61	['port1']	[1039]	0.01	3	28	0	1	SP	2	LT
1428	Dalton	Sarah	7	0	Threshold	4000	port1	port1	7.67953014373779	1	0	0	4001	0	0	port1	02_09_22_15_54_45	SP	None	None	21.98	HH	90.61	['port1']	[4001]	0.01	3	29	1	1	SP	2	LT
1429	Dalton	Sarah	7	0	Threshold	4000	port1	all clear	3.40080237388611	1	0	0	312	0	0	0	02_09_22_15_55_30	SP	None	None	21.98	HH	90.61	['port1']	[312]	0.00316	4	30	1	0	SP	2	LT
1430	Dalton	Sarah	7	0	Threshold	4000	port1	port1	5.76489615440369	1	0	0	4001	0	0	port1	02_09_22_15_56_12	SP	None	None	21.98	HH	90.61	['port1']	[4001]	0.01	5	31	1	1	SP	2	LT
1431	Dalton	Sarah	7	0	Threshold	4000	port1	all clear	2.66893148422241	1	0	0	245	0	0	0	02_09_22_15_56_55	SP	None	None	21.98	HH	90.61	['port1']	[245]	0.01	5	32	0	1	SP	2	LT
1432	Dalton	Sarah	7	0	Threshold	4000	port1	port1	6.22491645812988	1	0	0	4001	0	0	port1	02_09_22_15_57_38	SP	None	None	21.98	HH	90.61	['port1']	[4001]	0.01	5	33	1	1	SP	2	LT
1433	Dalton	Sarah	7	0	Threshold	4000	port1	port1	8.24873614311218	1	0	0	4001	0	0	port1	02_09_22_15_58_24	SP	None	None	21.98	HH	90.61	['port1']	[4001]	0.00316	6	34	0	0	SP	2	LT
1434	Dalton	Sarah	7	0	Threshold	4000	port1	port1	5.83587646484375	1	0	0	4001	0	0	port1	02_09_22_15_59_07	SP	None	None	21.98	HH	90.61	['port1']	[4001]	0.01	7	35	1	1	SP	2	LT
1435	Dalton	Sarah	7	0	Threshold	4000	port1	port1	2.30291032791138	2	0	0	4200	0	0	port1	02_09_22_15_59_50	SP	None	None	21.98	HH	90.61	['port1', 'port1']	[199, 4001]	0.01	7	36	1	1	SP	2	LT
1436	Dalton	Sarah	7	0	Threshold	4000	port1	all clear	2.91955828666687	1	0	0	479	0	0	0	02_09_22_16_00_34	SP	None	None	21.98	HH	90.61	['port1']	[479]	0.01	7	37	0	1	SP	2	LT
1437	Dasty	Edgar	8	0	Threshold	4000	port1	all clear	3.75184392929077	1	0	0	640	0	0	0	02_08_22_13_16_33	SP	None	None	20.41	HH	90.59	['port1']	[640]	0.01	0	1	0	1	SP	2	LT
1438	Dasty	Edgar	8	0	Threshold	4000	port1	port1	6.04523110389709	1	0	0	4001	0	0	port1	02_08_22_13_17_16	SP	None	None	20.41	HH	90.59	['port1']	[4001]	0.01	0	2	1	1	SP	2	LT
1439	Dasty	Edgar	8	0	Threshold	4000	port1	port1	5.92876553535461	1	0	0	4001	0	0	port1	02_08_22_13_17_59	SP	None	None	20.41	HH	90.59	['port1']	[4001]	0.01	0	3	1	1	SP	2	LT
1440	Dasty	Edgar	8	0	Threshold	4000	port1	all clear	2.52546691894531	1	0	0	480	0	0	0	02_08_22_13_18_43	SP	None	None	20.41	HH	90.59	['port1']	[480]	0.00316	0	4	1	0	SP	2	LT
1441	Dasty	Edgar	8	0	Threshold	4000	port1	port1	5.85391211509705	1	0	0	4001	0	0	port1	02_08_22_13_19_26	SP	None	None	20.41	HH	90.59	['port1']	[4001]	0.01	1	5	1	1	SP	2	LT
1442	Dasty	Edgar	8	0	Threshold	4000	port1	all clear	2.77946925163269	1	0	0	839	0	0	0	02_08_22_13_20_10	SP	None	None	20.41	HH	90.59	['port1']	[839]	0.01	1	6	1	0	SP	2	LT
1443	Dasty	Edgar	8	0	Threshold	4000	port1	all clear	2.97401785850525	1	0	0	559	0	0	0	02_08_22_13_20_54	SP	None	None	20.41	HH	90.59	['port1']	[559]	0.01	1	7	0	1	SP	2	LT
1444	Dasty	Edgar	8	0	Threshold	4000	port1	port1	5.40424513816833	1	0	0	4001	0	0	port1	02_08_22_13_21_37	SP	None	None	20.41	HH	90.59	['port1']	[4001]	0.01	1	8	0	0	SP	2	LT
1445	Dasty	Edgar	8	0	Threshold	4000	port1	all clear	4.60346055030823	1	0	0	532	0	0	0	02_08_22_13_22_22	SP	None	None	20.41	HH	90.59	['port1']	[532]	0.01	1	9	0	1	SP	2	LT
1446	Dasty	Edgar	8	0	Threshold	4000	port1	port1	5.75971841812134	1	0	0	4001	0	0	port1	02_08_22_13_23_05	SP	None	None	20.41	HH	90.59	['port1']	[4001]	0.01	1	10	1	1	SP	2	LT
1447	Dasty	Edgar	8	0	Threshold	4000	port1	port1	6.30417060852051	1	0	0	4001	0	0	port1	02_08_22_13_23_48	SP	None	None	20.41	HH	90.59	['port1']	[4001]	0.01	1	11	1	1	SP	2	LT
1448	Dasty	Edgar	8	0	Threshold	4000	port1	all clear	2.40556740760803	1	0	0	722	0	0	0	02_08_22_13_24_31	SP	None	None	20.41	HH	90.59	['port1']	[722]	0.00316	2	12	0	1	SP	2	LT
1449	Dasty	Edgar	8	0	Threshold	4000	port1	all clear	3.50971913337708	1	0	0	1101	0	0	0	02_08_22_13_25_15	SP	None	None	20.41	HH	90.59	['port1']	[1101]	0.00316	2	13	0	1	SP	2	LT
1450	Dasty	Edgar	8	0	Threshold	4000	port1	port1	6.22836875915527	1	0	0	4001	0	0	port1	02_08_22_13_25_58	SP	None	None	20.41	HH	90.59	['port1']	[4001]	0.00316	2	14	1	1	SP	2	LT
1451	Dasty	Edgar	8	0	Threshold	4000	port1	all clear	4.36911606788635	1	0	0	392	0	0	0	02_08_22_13_26_43	SP	None	None	20.41	HH	90.59	['port1']	[392]	0.001	2	15	0	1	SP	2	LT
1452	Dasty	Edgar	8	0	Threshold	4000	port1	all clear	16.1977760791779	1	0	0	563	0	0	0	02_08_22_13_27_41	SP	None	None	20.41	HH	90.59	['port1']	[563]	0.001	2	16	1	0	SP	2	LT
1453	Dasty	Edgar	8	0	Threshold	4000	port1	all clear	3.05599212646484	1	0	0	940	0	0	0	02_08_22_13_28_25	SP	None	None	20.41	HH	90.59	['port1']	[940]	0.00316	3	17	0	1	SP	2	LT
1454	Dasty	Edgar	8	0	Threshold	4000	port1	port1	9.33876824378967	1	0	0	4001	0	0	port1	02_08_22_13_29_11	SP	None	None	20.41	HH	90.59	['port1']	[4001]	0.00316	3	18	1	1	SP	2	LT
1455	Dasty	Edgar	8	0	Threshold	4000	port1	port1	6.44697594642639	1	0	0	4001	0	0	port1	02_08_22_13_29_55	SP	None	None	20.41	HH	90.59	['port1']	[4001]	0.00316	3	19	0	0	SP	2	LT
1456	Dasty	Edgar	8	0	Threshold	4000	port1	port1	6.24297404289246	1	0	0	4001	0	0	port1	02_08_22_13_30_38	SP	None	None	20.41	HH	90.59	['port1']	[4001]	0.01	3	20	1	1	SP	2	LT
1457	Dasty	Edgar	8	0	Threshold	4000	port1	all clear	2.54841566085815	1	0	0	472	0	0	0	02_08_22_13_31_21	SP	None	None	20.41	HH	90.59	['port1']	[472]	0.01	3	21	0	1	SP	2	LT
1458	Dasty	Edgar	8	0	Threshold	4000	port1	all clear	2.72806239128113	1	0	0	609	0	0	0	02_08_22_13_32_04	SP	None	None	20.41	HH	90.59	['port1']	[609]	0.01	3	22	0	1	SP	2	LT
1459	Dasty	Edgar	8	0	Threshold	4000	port1	all clear	2.68789029121399	1	0	0	607	0	0	0	02_08_22_13_32_48	SP	None	None	20.41	HH	90.59	['port1']	[607]	0.00316	4	23	0	1	SP	2	LT
1460	Dasty	Edgar	8	0	Threshold	4000	port1	port1	6.35537528991699	1	0	0	4001	0	0	port1	02_08_22_13_33_32	SP	None	None	20.41	HH	90.59	['port1']	[4001]	0.00316	4	24	0	0	SP	2	LT
1461	Dasty	Edgar	8	0	Threshold	4000	port1	port1	6.19076013565063	1	0	0	4001	0	0	port1	02_08_22_13_34_15	SP	None	None	20.41	HH	90.59	['port1']	[4001]	0.01	5	25	1	1	SP	2	LT
1462	Dasty	Edgar	8	0	Threshold	4000	port1	all clear	3.10488724708557	1	0	0	540	0	0	0	02_08_22_13_34_59	SP	None	None	20.41	HH	90.59	['port1']	[540]	0.01	5	26	0	1	SP	2	LT
1463	Dasty	Edgar	8	0	Threshold	4000	port1	all clear	2.60289764404297	1	0	0	465	0	0	0	02_08_22_13_35_42	SP	None	None	20.41	HH	90.59	['port1']	[465]	0.01	5	27	0	1	SP	2	LT
1464	Dasty	Edgar	8	0	Threshold	4000	port1	port1	6.05818748474121	1	0	0	4001	0	0	port1	02_08_22_13_36_24	SP	None	None	20.41	HH	90.59	['port1']	[4001]	0.00316	6	28	1	1	SP	2	LT
1465	Dasty	Edgar	8	0	Threshold	4000	port1	port1	11.4319322109222	1	0	0	4001	0	0	port1	02_08_22_13_37_14	SP	None	None	20.41	HH	90.59	['port1']	[4001]	0.00316	6	29	0	0	SP	2	LT
1466	Dasty	Edgar	8	0	Threshold	4000	port1	port1	5.89515852928162	1	0	0	4001	0	0	port1	02_08_22_13_37_56	SP	None	None	20.41	HH	90.59	['port1']	[4001]	0.01	7	30	1	1	SP	2	LT
1467	Dasty	Edgar	8	0	Threshold	4000	port1	all clear	2.49414277076721	2	0	0	411	0	0	0	02_08_22_13_38_40	SP	None	None	20.41	HH	90.59	['port1', 'port1']	[407, 4]	0.01	7	31	0	1	SP	2	LT
1468	Dasty	Edgar	8	0	Threshold	4000	port1	port1	6.09311246871948	1	0	0	4001	0	0	port1	02_08_22_13_39_22	SP	None	None	20.41	HH	90.59	['port1']	[4001]	0.01	7	32	1	1	SP	2	LT
1469	Jack	Sarah	8	0	Threshold	4000	port1	all clear	12.2753558158875	1	0	0	739	0	0	0	02_09_22_11_50_35	SP	None	None	19.66	HH	90.96	['port1']	[739]	0.01	0	1	0	1	SP	2	LT
1470	Jack	Sarah	8	0	Threshold	4000	port1	port1	5.91526055335999	1	0	0	4001	0	0	port1	02_09_22_11_51_17	SP	None	None	19.66	HH	90.96	['port1']	[4001]	0.01	0	2	1	1	SP	2	LT
1471	Jack	Sarah	8	0	Threshold	4000	port1	port1	7.91526627540588	1	0	0	4001	0	0	port1	02_09_22_11_52_02	SP	None	None	19.66	HH	90.96	['port1']	[4001]	0.01	0	3	1	1	SP	2	LT
1472	Jack	Sarah	8	0	Threshold	4000	port1	all clear	2.07800722122192	1	0	0	501	0	0	0	02_09_22_11_52_45	SP	None	None	19.66	HH	90.96	['port1']	[501]	0.00316	0	4	0	1	SP	2	LT
1473	Jack	Sarah	8	0	Threshold	4000	port1	all clear	2.46329998970032	1	0	0	1079	0	0	0	02_09_22_11_53_29	SP	None	None	19.66	HH	90.96	['port1']	[1079]	0.00316	0	5	1	0	SP	2	LT
1474	Jack	Sarah	8	0	Threshold	4000	port1	port1	5.67100477218628	1	0	0	4001	0	0	port1	02_09_22_11_54_11	SP	None	None	19.66	HH	90.96	['port1']	[4001]	0.01	1	6	1	1	SP	2	LT
1475	Jack	Sarah	8	0	Threshold	4000	port1	all clear	1.984454870224	1	0	0	543	0	0	0	02_09_22_11_54_54	SP	None	None	19.66	HH	90.96	['port1']	[543]	0.01	1	7	0	1	SP	2	LT
1476	Jack	Sarah	8	0	Threshold	4000	port1	port1	5.41944313049316	1	0	0	4001	0	0	port1	02_09_22_11_55_36	SP	None	None	19.66	HH	90.96	['port1']	[4001]	0.01	1	8	1	1	SP	2	LT
1477	Jack	Sarah	8	0	Threshold	4000	port1	all clear	1.95302629470825	1	0	0	460	0	0	0	02_09_22_11_56_20	SP	None	None	19.66	HH	90.96	['port1']	[460]	0.00316	2	9	1	0	SP	2	LT
1478	Jack	Sarah	8	0	Threshold	4000	port1	port1	5.39482235908508	1	0	0	4001	0	0	port1	02_09_22_11_57_02	SP	None	None	19.66	HH	90.96	['port1']	[4001]	0.01	3	10	1	1	SP	2	LT
1479	Jack	Sarah	8	0	Threshold	4000	port1	all clear	2.33006501197815	1	0	0	674	0	0	0	02_09_22_11_57_45	SP	None	None	19.66	HH	90.96	['port1']	[674]	0.01	3	11	0	1	SP	2	LT
1480	Jack	Sarah	8	0	Threshold	4000	port1	port1	5.38518524169922	1	0	0	4001	0	0	port1	02_09_22_11_58_27	SP	None	None	19.66	HH	90.96	['port1']	[4001]	0.01	3	12	1	1	SP	2	LT
1481	Jack	Sarah	8	0	Threshold	4000	port1	all clear	2.94283008575439	1	0	0	1260	0	0	0	02_09_22_11_59_12	SP	None	None	19.66	HH	90.96	['port1']	[1260]	0.00316	4	13	1	0	SP	2	LT
1482	Jack	Sarah	8	0	Threshold	4000	port1	all clear	6.32152485847473	1	0	0	620	0	0	0	02_09_22_11_59_59	SP	None	None	19.66	HH	90.96	['port1']	[620]	0.01	5	14	0	1	SP	2	LT
1483	Jack	Sarah	8	0	Threshold	4000	port1	port1	6.3425018787384	1	0	0	4001	0	0	port1	02_09_22_12_00_42	SP	None	None	19.66	HH	90.96	['port1']	[4001]	0.01	5	15	1	1	SP	2	LT
1484	Jack	Sarah	8	0	Threshold	4000	port1	port1	5.55168604850769	1	0	0	4001	0	0	port1	02_09_22_12_01_24	SP	None	None	19.66	HH	90.96	['port1']	[4001]	0.01	5	16	1	1	SP	2	LT
1485	Jack	Sarah	8	0	Threshold	4000	port1	all clear	2.18697452545166	1	0	0	515	0	0	0	02_09_22_12_02_08	SP	None	None	19.66	HH	90.96	['port1']	[515]	0.00316	6	17	1	0	SP	2	LT
1486	Jack	Sarah	8	0	Threshold	4000	port1	all clear	1.9493670463562	1	0	0	653	0	0	0	02_09_22_12_02_51	SP	None	None	19.66	HH	90.96	['port1']	[653]	0.01	7	18	0	1	SP	2	LT
1487	Jack	Sarah	8	0	Threshold	4000	port1	port1	5.57834053039551	1	0	0	4001	0	0	port1	02_09_22_12_03_33	SP	None	None	19.66	HH	90.96	['port1']	[4001]	0.01	7	19	1	1	SP	2	LT
1488	Jack	Sarah	8	0	Threshold	4000	port1	port1	5.71734023094177	1	0	0	4001	0	0	port1	02_09_22_12_04_15	SP	None	None	19.66	HH	90.96	['port1']	[4001]	0.01	7	20	1	1	SP	2	LT
1489	Luna	Sarah	8	0	Threshold	4000	port1	all clear	4.78901767730713	1	0	0	230	0	0	0	02_09_22_13_55_08	SP	None	None	21.18	HH	90.76	['port1']	[230]	0.01	0	1	0	1	SP	2	LT
1490	Luna	Sarah	8	0	Threshold	4000	port1	all clear	14.3550705909729	1	0	0	340	0	0	0	02_09_22_13_56_03	SP	None	None	21.18	HH	90.76	['port1']	[340]	0.01	0	2	0	1	SP	2	LT
1491	Luna	Sarah	8	0	Threshold	4000	port1	all clear	10.0999436378479	1	0	0	783	0	0	0	02_09_22_13_56_55	SP	None	None	21.18	HH	90.76	['port1']	[783]	0.01	0	3	1	0	SP	2	LT
1492	Luna	Sarah	8	0	Threshold	4000	port1	all clear	2.52408027648926	1	0	0	224	0	0	0	02_09_22_13_57_38	SP	None	None	21.18	HH	90.76	['port1']	[224]	0.01	0	4	0	1	SP	2	LT
1493	Luna	Sarah	8	0	Threshold	4000	port1	all clear	4.46900296211243	1	0	0	303	0	0	0	02_09_22_13_58_24	SP	None	None	21.18	HH	90.76	['port1']	[303]	0.01	0	5	1	0	SP	2	LT
1494	Luna	Sarah	8	0	Threshold	4000	port1	port1	7.80914855003357	1	0	0	4001	0	0	port1	02_09_22_13_59_08	SP	None	None	21.18	HH	90.76	['port1']	[4001]	0.01	0	6	1	1	SP	2	LT
1495	Luna	Sarah	8	0	Threshold	4000	port1	all clear	27.087183713913	1	0	0	459	0	0	0	02_09_22_14_00_16	SP	None	None	21.18	HH	90.76	['port1']	[459]	0.01	0	7	0	1	SP	2	LT
1496	Luna	Sarah	8	0	Threshold	4000	port1	all clear	1.90130233764648	1	0	0	45	0	0	0	02_09_22_14_01_00	SP	None	None	21.18	HH	90.76	['port1']	[45]	0.01	0	8	1	0	SP	2	LT
1497	Luna	Sarah	8	0	Threshold	4000	port1	port1	40.1526281833649	1	0	0	4001	0	0	port1	02_09_22_14_02_17	SP	None	None	21.18	HH	90.76	['port1']	[4001]	0.01	0	9	1	1	SP	2	LT
1498	Luna	Sarah	8	0	Threshold	4000	port1	all clear	4.81828188896179	1	0	0	355	0	0	0	02_09_22_14_03_03	SP	None	None	21.18	HH	90.76	['port1']	[355]	0.01	0	10	1	0	SP	2	LT
1499	Luna	Sarah	8	0	Threshold	4000	port1	all clear	2.99962615966797	1	0	0	360	0	0	0	02_09_22_14_03_47	SP	None	None	21.18	HH	90.76	['port1']	[360]	0.01	0	11	0	1	SP	2	LT
1500	Luna	Sarah	8	0	Threshold	4000	port1	all clear	7.12847018241882	1	0	0	278	0	0	0	02_09_22_14_04_35	SP	None	None	21.18	HH	90.76	['port1']	[278]	0.01	0	12	0	1	SP	2	LT
1501	Luna	Sarah	8	0	Threshold	4000	port1	all clear	3.21287822723389	1	0	0	197	0	0	0	02_09_22_14_05_20	SP	None	None	21.18	HH	90.76	['port1']	[197]	0.01	0	13	1	0	SP	2	LT
1502	Luna	Sarah	8	0	Threshold	4000	port1	port1	7.10325908660889	1	0	0	4001	0	0	port1	02_09_22_14_06_04	SP	None	None	21.18	HH	90.76	['port1']	[4001]	0.01	0	14	1	1	SP	2	LT
1503	Luna	Sarah	8	0	Threshold	4000	port1	all clear	2.19748616218567	1	0	0	443	0	0	0	02_09_22_14_06_46	SP	None	None	21.18	HH	90.76	['port1']	[443]	0.01	0	15	0	1	SP	2	LT
1504	Luna	Sarah	8	0	Threshold	4000	port1	all clear	4.87371802330017	1	0	0	1274	0	0	0	02_09_22_14_07_33	SP	None	None	21.18	HH	90.76	['port1']	[1274]	0.01	0	16	1	0	SP	2	LT
1505	Luna	Sarah	8	0	Threshold	4000	port1	port1	6.7361786365509	1	0	0	4001	0	0	port1	02_09_22_14_08_17	SP	None	None	21.18	HH	90.76	['port1']	[4001]	0.01	0	17	1	1	SP	2	LT
1506	Luna	Sarah	8	0	Threshold	4000	port1	port1	7.16762328147888	1	0	0	4001	0	0	port1	02_09_22_14_09_00	SP	None	None	21.18	HH	90.76	['port1']	[4001]	0.01	0	18	1	1	SP	2	LT
1507	Luna	Sarah	8	0	Threshold	4000	port1	all clear	2.81476974487305	1	0	0	671	0	0	0	02_09_22_14_09_44	SP	None	None	21.18	HH	90.76	['port1']	[671]	0.01	0	19	0	1	SP	2	LT
1508	Luna	Sarah	8	0	Threshold	4000	port1	port1	6.29664158821106	1	0	0	4001	0	0	port1	02_09_22_14_10_27	SP	None	None	21.18	HH	90.76	['port1']	[4001]	0.00316	0	20	1	1	SP	2	LT
1509	Luna	Sarah	8	0	Threshold	4000	port1	all clear	2.38162636756897	1	0	0	507	0	0	0	02_09_22_14_11_11	SP	None	None	21.18	HH	90.76	['port1']	[507]	0.00316	0	21	1	0	SP	2	LT
1510	Luna	Sarah	8	0	Threshold	4000	port1	port1	6.39502334594727	1	0	0	4001	0	0	port1	02_09_22_14_11_54	SP	None	None	21.18	HH	90.76	['port1']	[4001]	0.01	1	22	1	1	SP	2	LT
1511	Luna	Sarah	8	0	Threshold	4000	port1	all clear	2.20280861854553	1	0	0	339	0	0	0	02_09_22_14_12_37	SP	None	None	21.18	HH	90.76	['port1']	[339]	0.01	1	23	0	1	SP	2	LT
1512	Luna	Sarah	8	0	Threshold	4000	port1	all clear	3.315842628479	1	0	0	304	0	0	0	02_09_22_14_13_21	SP	None	None	21.18	HH	90.76	['port1']	[304]	0.01	1	24	0	1	SP	2	LT
1513	Luna	Sarah	8	0	Threshold	4000	port1	port1	7.16888093948364	1	0	0	4001	0	0	port1	02_09_22_14_14_04	SP	None	None	21.18	HH	90.76	['port1']	[4001]	0.00316	2	25	1	1	SP	2	LT
1514	Luna	Sarah	8	0	Threshold	4000	port1	all clear	2.40569591522217	1	0	0	374	0	0	0	02_09_22_14_14_48	SP	None	None	21.18	HH	90.76	['port1']	[374]	0.00316	2	26	0	1	SP	2	LT
1515	Luna	Sarah	8	0	Threshold	4000	port1	all clear	4.33159899711609	1	0	0	2025	0	0	0	02_09_22_14_15_34	SP	None	None	21.18	HH	90.76	['port1']	[2025]	0.00316	2	27	1	0	SP	2	LT
1516	Luna	Sarah	8	0	Threshold	4000	port1	port1	6.16963815689087	1	0	0	4001	0	0	port1	02_09_22_14_16_18	SP	None	None	21.18	HH	90.76	['port1']	[4001]	0.01	3	28	0	0	SP	2	LT
1517	Luna	Sarah	8	0	Threshold	4000	port1	port1	5.75985646247864	1	0	0	4001	0	0	port1	02_09_22_14_17_01	SP	None	None	21.18	HH	90.76	['port1']	[4001]	0.01	3	29	0	0	SP	2	LT
1518	Luna	Sarah	8	0	Threshold	4000	port1	port1	6.18645763397217	1	0	0	4001	0	0	port1	02_09_22_14_17_45	SP	None	None	21.18	HH	90.76	['port1']	[4001]	0.01	3	30	0	0	SP	2	LT
1519	Luna	Sarah	8	0	Threshold	4000	port1	port1	5.68838667869568	1	0	0	4001	0	0	port1	02_09_22_14_18_28	SP	None	None	21.18	HH	90.76	['port1']	[4001]	0.01	3	31	1	1	SP	2	LT
1520	Luna	Sarah	8	0	Threshold	4000	port1	port1	6.19332718849182	1	0	0	4001	0	0	port1	02_09_22_14_19_10	SP	None	None	21.18	HH	90.76	['port1']	[4001]	0.01	3	32	1	1	SP	2	LT
1521	Luna	Sarah	8	0	Threshold	4000	port1	port1	5.83129382133484	1	0	0	4001	0	0	port1	02_09_22_14_19_54	SP	None	None	21.18	HH	90.76	['port1']	[4001]	0.01	3	33	0	0	SP	2	LT
1522	Luna	Sarah	8	0	Threshold	4000	port1	port1	6.14899373054504	1	0	0	4001	0	0	port1	02_09_22_14_20_37	SP	None	None	21.18	HH	90.76	['port1']	[4001]	0.01	3	34	1	1	SP	2	LT
1523	Luna	Sarah	8	0	Threshold	4000	port1	all clear	3.89734077453613	1	0	0	1586	0	0	0	02_09_22_14_21_21	SP	None	None	21.18	HH	90.76	['port1']	[1586]	0.01	3	35	0	1	SP	2	LT
1524	Luna	Sarah	8	0	Threshold	4000	port1	port1	6.66665244102478	1	0	0	4001	0	0	port1	02_09_22_14_22_05	SP	None	None	21.18	HH	90.76	['port1']	[4001]	0.01	3	36	1	1	SP	2	LT
1525	Luna	Sarah	8	0	Threshold	4000	port1	all clear	2.82469320297241	1	0	0	451	0	0	0	02_09_22_14_22_48	SP	None	None	21.18	HH	90.76	['port1']	[451]	0.00316	4	37	0	1	SP	2	LT
1526	Luna	Sarah	8	0	Threshold	4000	port1	all clear	2.50008845329285	1	0	0	570	0	0	0	02_09_22_14_23_31	SP	None	None	21.18	HH	90.76	['port1']	[570]	0.00316	4	38	0	1	SP	2	LT
1527	Luna	Sarah	8	0	Threshold	4000	port1	port1	9.68760085105896	1	0	0	4001	0	0	port1	02_09_22_14_24_18	SP	None	None	21.18	HH	90.76	['port1']	[4001]	0.00316	4	39	1	1	SP	2	LT
1528	Luna	Sarah	8	0	Threshold	4000	port1	all clear	5.81467795372009	1	0	0	251	0	0	0	02_09_22_14_25_04	SP	None	None	21.18	HH	90.76	['port1']	[251]	0.001	4	40	0	1	SP	2	LT
1529	Luna	Sarah	8	0	Threshold	4000	port1	all clear	2.3267776966095	1	0	0	307	0	0	0	02_09_22_14_25_48	SP	None	None	21.18	HH	90.76	['port1']	[307]	0.001	4	41	1	0	SP	2	LT
1530	Luna	Sarah	8	0	Threshold	4000	port1	all clear	6.80625152587891	1	0	0	3693	0	0	0	02_09_22_14_26_36	SP	None	None	21.18	HH	90.76	['port1']	[3693]	0.00316	5	42	0	1	SP	2	LT
1531	Luna	Sarah	8	0	Threshold	4000	port1	port1	6.57986068725586	1	0	0	4001	0	0	port1	02_09_22_14_27_20	SP	None	None	21.18	HH	90.76	['port1']	[4001]	0.00316	5	43	0	0	SP	2	LT
1532	Luna	Sarah	8	0	Threshold	4000	port1	all clear	2.48386716842651	1	0	0	560	0	0	0	02_09_22_14_28_03	SP	None	None	21.18	HH	90.76	['port1']	[560]	0.01	5	44	0	1	SP	2	LT
1533	Luna	Sarah	8	0	Threshold	4000	port1	port1	6.34272789955139	1	0	0	4001	0	0	port1	02_09_22_14_28_46	SP	None	None	21.18	HH	90.76	['port1']	[4001]	0.01	5	45	1	1	SP	2	LT
1534	Luna	Sarah	8	0	Threshold	4000	port1	port1	6.55250239372253	1	0	0	4001	0	0	port1	02_09_22_14_29_30	SP	None	None	21.18	HH	90.76	['port1']	[4001]	0.01	5	46	1	1	SP	2	LT
1535	Luna	Sarah	8	0	Threshold	4000	port1	all clear	3.01526784896851	1	0	0	642	0	0	0	02_09_22_14_30_14	SP	None	None	21.18	HH	90.76	['port1']	[642]	0.00316	6	47	1	0	SP	2	LT
1536	Luna	Sarah	8	0	Threshold	4000	port1	all clear	2.23437213897705	1	0	0	395	0	0	0	02_09_22_14_30_57	SP	None	None	21.18	HH	90.76	['port1']	[395]	0.01	7	48	0	1	SP	2	LT
1537	Luna	Sarah	8	0	Threshold	4000	port1	port1	6.10503005981445	1	0	0	4001	0	0	port1	02_09_22_14_31_40	SP	None	None	21.18	HH	90.76	['port1']	[4001]	0.01	7	49	1	1	SP	2	LT
1538	Luna	Sarah	8	0	Threshold	4000	port1	port1	8.46361780166626	1	0	0	4001	0	0	port1	02_09_22_14_32_25	SP	None	None	21.18	HH	90.76	['port1']	[4001]	0.01	7	50	1	1	SP	2	LT
1539	Moni	Sarah	8	0	Threshold	4000	port1	all clear	8.86897897720337	1	0	0	2631	0	0	0	02_09_22_09_56_26	SP	None	None	17.16	HH	91.05	['port1']	[2631]	0.01	0	1	1	0	SP	2	LT
1540	Moni	Sarah	8	0	Threshold	4000	port1	all clear	1.91628694534302	2	0	0	557	0	0	0	02_09_22_09_57_09	SP	None	None	17.16	HH	91.05	['port1', 'port1']	[543, 14]	0.01	0	2	0	1	SP	2	LT
1541	Moni	Sarah	8	0	Threshold	4000	port1	all clear	2.52521657943726	1	0	0	1149	0	0	0	02_09_22_09_57_53	SP	None	None	17.16	HH	91.05	['port1']	[1149]	0.01	0	3	1	0	SP	2	LT
1542	Moni	Sarah	8	0	Threshold	4000	port1	port1	5.27622056007385	1	0	0	4001	0	0	port1	02_09_22_09_58_35	SP	None	None	17.16	HH	91.05	['port1']	[4001]	0.01	0	4	1	1	SP	2	LT
1543	Moni	Sarah	8	0	Threshold	4000	port1	all clear	1.4900324344635	1	0	0	590	0	0	0	02_09_22_09_59_17	SP	None	None	17.16	HH	91.05	['port1']	[590]	0.01	0	5	0	1	SP	2	LT
1544	Moni	Sarah	8	0	Threshold	4000	port1	all clear	1.33778500556946	1	0	0	402	0	0	0	02_09_22_09_59_59	SP	None	None	17.16	HH	91.05	['port1']	[402]	0.01	0	6	0	1	SP	2	LT
1545	Moni	Sarah	8	0	Threshold	4000	port1	all clear	3.98486423492432	1	0	0	3052	0	0	0	02_09_22_10_00_45	SP	None	None	17.16	HH	91.05	['port1']	[3052]	0.00316	0	7	1	0	SP	2	LT
1546	Moni	Sarah	8	0	Threshold	4000	port1	all clear	1.61582684516907	1	0	0	603	0	0	0	02_09_22_10_01_27	SP	None	None	17.16	HH	91.05	['port1']	[603]	0.01	1	8	0	1	SP	2	LT
1547	Moni	Sarah	8	0	Threshold	4000	port1	all clear	1.66660189628601	1	0	0	491	0	0	0	02_09_22_10_02_10	SP	None	None	17.16	HH	91.05	['port1']	[491]	0.01	1	9	0	1	SP	2	LT
1548	Moni	Sarah	8	0	Threshold	4000	port1	port1	4.76075148582458	1	0	0	4001	0	0	port1	02_09_22_10_02_51	SP	None	None	17.16	HH	91.05	['port1']	[4001]	0.01	1	10	1	1	SP	2	LT
1549	Moni	Sarah	8	0	Threshold	4000	port1	all clear	6.7769615650177	1	0	0	1594	0	0	0	02_09_22_10_03_40	SP	None	None	17.16	HH	91.05	['port1']	[1594]	0.00316	2	11	1	0	SP	2	LT
1550	Moni	Sarah	8	0	Threshold	4000	port1	all clear	1.69756841659546	1	0	0	436	0	0	0	02_09_22_10_04_22	SP	None	None	17.16	HH	91.05	['port1']	[436]	0.01	3	12	0	1	SP	2	LT
1551	Moni	Sarah	8	0	Threshold	4000	port1	all clear	1.69801497459412	1	0	0	410	0	0	0	02_09_22_10_05_04	SP	None	None	17.16	HH	91.05	['port1']	[410]	0.01	3	13	0	1	SP	2	LT
1552	Moni	Sarah	8	0	Threshold	4000	port1	port1	5.00106143951416	1	0	0	4001	0	0	port1	02_09_22_10_05_46	SP	None	None	17.16	HH	91.05	['port1']	[4001]	0.01	3	14	1	1	SP	2	LT
1553	Moni	Sarah	8	0	Threshold	4000	port1	all clear	1.81285262107849	1	0	0	799	0	0	0	02_09_22_10_06_29	SP	None	None	17.16	HH	91.05	['port1']	[799]	0.00316	4	15	1	0	SP	2	LT
1554	Moni	Sarah	8	0	Threshold	4000	port1	port1	5.28698921203613	1	0	0	4001	0	0	port1	02_09_22_10_07_11	SP	None	None	17.16	HH	91.05	['port1']	[4001]	0.01	5	16	1	1	SP	2	LT
1555	Moni	Sarah	8	0	Threshold	4000	port1	all clear	1.73409461975098	1	0	0	383	0	0	0	02_09_22_10_07_54	SP	None	None	17.16	HH	91.05	['port1']	[383]	0.01	5	17	0	1	SP	2	LT
1556	Moni	Sarah	8	0	Threshold	4000	port1	all clear	1.94910931587219	1	0	0	478	0	0	0	02_09_22_10_08_36	SP	None	None	17.16	HH	91.05	['port1']	[478]	0.01	5	18	0	1	SP	2	LT
1557	Moni	Sarah	8	0	Threshold	4000	port1	all clear	3.47063326835632	1	0	0	2370	0	0	0	02_09_22_10_09_22	SP	None	None	17.16	HH	91.05	['port1']	[2370]	0.00316	6	19	1	0	SP	2	LT
1558	Moni	Sarah	8	0	Threshold	4000	port1	all clear	2.09322094917297	2	0	0	666	0	0	0	02_09_22_10_10_05	SP	None	None	17.16	HH	91.05	['port1', 'port1']	[648, 18]	0.01	7	20	0	1	SP	2	LT
1559	Moni	Sarah	8	0	Threshold	4000	port1	port1	5.09743785858154	1	0	0	4001	0	0	port1	02_09_22_10_10_46	SP	None	None	17.16	HH	91.05	['port1']	[4001]	0.01	7	21	1	1	SP	2	LT
1560	Moni	Sarah	8	0	Threshold	4000	port1	port1	5.05620241165161	1	0	0	4001	0	0	port1	02_09_22_10_11_28	SP	None	None	17.16	HH	91.05	['port1']	[4001]	0.01	7	22	1	1	SP	2	LT
1561	Rocket	Sarah	6	0	Threshold	4000	port1	port1	11.4825603961945	1	0	0	4001	0	0	port1	02_09_22_11_04_54	SP	None	None	18.28	HH	91.02	['port1']	[4001]	0.01	0	1	0	0	SP	2	LT
1562	Rocket	Sarah	6	0	Threshold	4000	port1	port1	7.65229988098145	1	0	0	4001	0	0	port1	02_09_22_11_05_38	SP	None	None	18.28	HH	91.02	['port1']	[4001]	0.01	0	2	1	1	SP	2	LT
1563	Rocket	Sarah	6	0	Threshold	4000	port1	all clear	8.88476157188416	1	0	0	970	0	0	0	02_09_22_11_06_27	SP	None	None	18.28	HH	91.02	['port1']	[970]	0.01	0	3	0	1	SP	2	LT
1564	Rocket	Sarah	6	0	Threshold	4000	port1	all clear	6.12176489830017	1	0	0	465	0	0	0	02_09_22_11_07_14	SP	None	None	18.28	HH	91.02	['port1']	[465]	0.01	0	4	0	1	SP	2	LT
1565	Rocket	Sarah	6	0	Threshold	4000	port1	all clear	7.24312829971313	1	0	0	470	0	0	0	02_09_22_11_08_03	SP	None	None	18.28	HH	91.02	['port1']	[470]	0.00316	0	5	1	0	SP	2	LT
1566	Rocket	Sarah	6	0	Threshold	4000	port1	port1	6.58965373039246	1	0	0	4001	0	0	port1	02_09_22_11_08_47	SP	None	None	18.28	HH	91.02	['port1']	[4001]	0.01	1	6	1	1	SP	2	LT
1567	Rocket	Sarah	6	0	Threshold	4000	port1	all clear	13.8000881671906	1	0	0	428	0	0	0	02_09_22_11_09_41	SP	None	None	18.28	HH	91.02	['port1']	[428]	0.01	1	7	0	1	SP	2	LT
1568	Rocket	Sarah	6	0	Threshold	4000	port1	port1	13.5395176410675	1	0	0	4001	0	0	port1	02_09_22_11_10_31	SP	None	None	18.28	HH	91.02	['port1']	[4001]	0.01	1	8	1	1	SP	2	LT
1569	Rocket	Sarah	6	0	Threshold	4000	port1	all clear	10.9015378952026	1	0	0	457	0	0	0	02_09_22_11_11_23	SP	None	None	18.28	HH	91.02	['port1']	[457]	0.00316	2	9	0	1	SP	2	LT
1570	Rocket	Sarah	6	0	Threshold	4000	port1	all clear	5.86447024345398	1	0	0	635	0	0	0	02_09_22_11_12_09	SP	None	None	18.28	HH	91.02	['port1']	[635]	0.00316	2	10	0	1	SP	2	LT
1571	Rocket	Sarah	6	0	Threshold	4000	port1	all clear	12.0143358707428	1	0	0	1237	0	0	0	02_09_22_11_13_03	SP	None	None	18.28	HH	91.02	['port1']	[1237]	0.00316	2	11	1	0	SP	2	LT
1572	Rocket	Sarah	6	0	Threshold	4000	port1	port1	10.7044115066528	1	0	0	4001	0	0	port1	02_09_22_11_13_50	SP	None	None	18.28	HH	91.02	['port1']	[4001]	0.01	3	12	1	1	SP	2	LT
1573	Rocket	Sarah	6	0	Threshold	4000	port1	port1	10.9166016578674	1	0	0	4001	0	0	port1	02_09_22_11_14_39	SP	None	None	18.28	HH	91.02	['port1']	[4001]	0.01	3	13	0	0	SP	2	LT
1574	Rocket	Sarah	6	0	Threshold	4000	port1	port1	7.93014931678772	1	0	0	4001	0	0	port1	02_09_22_11_15_24	SP	None	None	18.28	HH	91.02	['port1']	[4001]	0.01	3	14	1	1	SP	2	LT
1575	Rocket	Sarah	6	0	Threshold	4000	port1	port1	13.6949880123138	1	0	0	4001	0	0	port1	02_09_22_11_16_14	SP	None	None	18.28	HH	91.02	['port1']	[4001]	0.01	3	15	1	1	SP	2	LT
1576	Rocket	Sarah	6	0	Threshold	4000	port1	all clear	6.41561436653137	1	0	0	403	0	0	0	02_09_22_11_17_01	SP	None	None	18.28	HH	91.02	['port1']	[403]	0.01	3	16	0	1	SP	2	LT
1577	Rocket	Sarah	6	0	Threshold	4000	port1	all clear	10.8883247375488	1	0	0	520	0	0	0	02_09_22_11_17_53	SP	None	None	18.28	HH	91.02	['port1']	[520]	0.00316	4	17	0	1	SP	2	LT
1578	Rocket	Sarah	6	0	Threshold	4000	port1	all clear	8.30343961715698	1	0	0	484	0	0	0	02_09_22_11_18_43	SP	None	None	18.28	HH	91.02	['port1']	[484]	0.00316	4	18	1	0	SP	2	LT
1579	Rocket	Sarah	6	0	Threshold	4000	port1	all clear	8.72128534317017	1	0	0	686	0	0	0	02_09_22_11_19_32	SP	None	None	18.28	HH	91.02	['port1']	[686]	0.01	5	19	0	1	SP	2	LT
1580	Rocket	Sarah	6	0	Threshold	4000	port1	port1	12.7772991657257	1	0	0	4001	0	0	port1	02_09_22_11_20_23	SP	None	None	18.28	HH	91.02	['port1']	[4001]	0.01	5	20	0	0	SP	2	LT
1581	Rocket	Sarah	6	0	Threshold	4000	port1	port1	14.3300008773804	1	0	0	4001	0	0	port1	02_09_22_11_21_15	SP	None	None	18.28	HH	91.02	['port1']	[4001]	0.01	5	21	0	0	SP	2	LT
1582	Rocket	Sarah	6	0	Threshold	4000	port1	all clear	7.51271677017212	1	0	0	463	0	0	0	02_09_22_11_22_03	SP	None	None	18.28	HH	91.02	['port1']	[463]	0.01	5	22	0	1	SP	2	LT
1583	Rocket	Sarah	6	0	Threshold	4000	port1	port1	19.6044268608093	1	0	0	4001	0	0	port1	02_09_22_11_23_00	SP	None	None	18.28	HH	91.02	['port1']	[4001]	0.01	5	23	1	1	SP	2	LT
1584	Rocket	Sarah	6	0	Threshold	4000	port1	all clear	6.36926317214966	1	0	0	437	0	0	0	02_09_22_11_23_46	SP	None	None	18.28	HH	91.02	['port1']	[437]	0.01	5	24	0	1	SP	2	LT
1585	Rocket	Sarah	6	0	Threshold	4000	port1	all clear	6.07975482940674	1	0	0	1364	0	0	0	02_09_22_11_24_33	SP	None	None	18.28	HH	91.02	['port1']	[1364]	0.00316	6	25	0	1	SP	2	LT
1586	Rocket	Sarah	6	0	Threshold	4000	port1	port1	4.84576082229614	2	0	0	4587	0	0	port1	02_09_22_11_25_19	SP	None	None	18.28	HH	91.02	['port1', 'port1']	[586, 4001]	0.00316	6	26	1	1	SP	2	LT
1587	Rocket	Sarah	6	0	Threshold	4000	port1	port1	8.33896350860596	1	0	0	4001	0	0	port1	02_09_22_11_26_04	SP	None	None	18.28	HH	91.02	['port1']	[4001]	0.00316	6	27	1	1	SP	2	LT
1588	Rocket	Sarah	6	0	Threshold	4000	port1	all clear	8.59130191802979	1	0	0	339	0	0	0	02_09_22_11_26_55	SP	None	None	18.28	HH	91.02	['port1']	[339]	0.001	6	28	1	0	SP	2	LT
1589	Rocket	Sarah	6	0	Threshold	4000	port1	all clear	4.22275424003601	1	0	0	533	0	0	0	02_09_22_11_27_40	SP	None	None	18.28	HH	91.02	['port1']	[533]	0.00316	7	29	0	1	SP	2	LT
1590	Rocket	Sarah	6	0	Threshold	4000	port1	port1	8.21168923377991	1	0	0	4001	0	0	port1	02_09_22_11_28_26	SP	None	None	18.28	HH	91.02	['port1']	[4001]	0.00316	7	30	0	0	SP	2	LT
1591	Rocket	Sarah	6	0	Threshold	4000	port1	port1	10.8930883407593	1	0	0	4001	0	0	port1	02_09_22_11_29_15	SP	None	None	18.28	HH	91.02	['port1']	[4001]	0.01	7	31	0	0	SP	2	LT
1592	Rocket	Sarah	6	0	Threshold	4000	port1	all clear	12.6266527175903	1	0	0	608	0	0	0	02_09_22_11_30_08	SP	None	None	18.28	HH	91.02	['port1']	[608]	0.01	7	32	0	1	SP	2	LT
1593	Rocket	Sarah	6	0	Threshold	4000	port1	all clear	7.5043797492981	1	0	0	574	0	0	0	02_09_22_11_30_56	SP	None	None	18.28	HH	91.02	['port1']	[574]	0.01	7	33	0	1	SP	2	LT
1594	Rocket	Sarah	6	0	Threshold	4000	port1	port1	9.5461573600769	1	0	0	4001	0	0	port1	02_09_22_11_31_42	SP	None	None	18.28	HH	91.02	['port1']	[4001]	0.01	7	34	1	1	SP	2	LT
1595	Zulu	Sarah	6	0	Threshold	4000	port1	all clear	7.2274694442749	1	0	0	311	0	0	0	02_09_22_13_01_41	SP	None	None	20.49	HH	90.84	['port1']	[311]	0.01	0	1	1	0	SP	2	LT
1596	Zulu	Sarah	6	0	Threshold	4000	port1	all clear	1.26068735122681	1	0	0	281	0	0	0	02_09_22_13_02_23	SP	None	None	20.49	HH	90.84	['port1']	[281]	0.01	0	2	0	1	SP	2	LT
1597	Zulu	Sarah	6	0	Threshold	4000	port1	all clear	4.11908936500549	2	0	0	4026	0	0	0	02_09_22_13_03_10	SP	None	None	20.49	HH	90.84	['port1', 'port1']	[3258, 768]	0.01	0	3	1	0	SP	2	LT
1598	Zulu	Sarah	6	0	Threshold	4000	port1	all clear	1.41058659553528	1	0	0	441	0	0	0	02_09_22_13_03_52	SP	None	None	20.49	HH	90.84	['port1']	[441]	0.01	0	4	0	1	SP	2	LT
1599	Zulu	Sarah	6	0	Threshold	4000	port1	port1	5.05648016929626	1	0	0	4001	0	0	port1	02_09_22_13_04_34	SP	None	None	20.49	HH	90.84	['port1']	[4001]	0.01	0	5	1	1	SP	2	LT
1600	Zulu	Sarah	6	0	Threshold	4000	port1	port1	4.81053829193115	1	0	0	4001	0	0	port1	02_09_22_13_05_16	SP	None	None	20.49	HH	90.84	['port1']	[4001]	0.01	0	6	0	0	SP	2	LT
1601	Zulu	Sarah	6	0	Threshold	4000	port1	all clear	1.58964610099792	1	0	0	459	0	0	0	02_09_22_13_05_59	SP	None	None	20.49	HH	90.84	['port1']	[459]	0.01	0	7	0	1	SP	2	LT
1602	Zulu	Sarah	6	0	Threshold	4000	port1	all clear	1.74943852424622	1	0	0	548	0	0	0	02_09_22_13_06_41	SP	None	None	20.49	HH	90.84	['port1']	[548]	0.01	0	8	0	1	SP	2	LT
1603	Zulu	Sarah	6	0	Threshold	4000	port1	port1	5.97729182243347	1	0	0	4001	0	0	port1	02_09_22_13_07_24	SP	None	None	20.49	HH	90.84	['port1']	[4001]	0.01	0	9	1	1	SP	2	LT
1604	Zulu	Sarah	6	0	Threshold	4000	port1	all clear	1.30777716636658	1	0	0	414	0	0	0	02_09_22_13_08_06	SP	None	None	20.49	HH	90.84	['port1']	[414]	0.00316	0	10	0	1	SP	2	LT
1605	Zulu	Sarah	6	0	Threshold	4000	port1	all clear	3.10405659675598	3	0	0	4384	0	0	0	02_09_22_13_08_53	SP	None	None	20.49	HH	90.84	['port1', 'port1', 'port1']	[2255, 140, 1989]	0.00316	0	11	1	0	SP	2	LT
1606	Zulu	Sarah	6	0	Threshold	4000	port1	all clear	1.32365989685059	1	0	0	390	0	0	0	02_09_22_13_09_35	SP	None	None	20.49	HH	90.84	['port1']	[390]	0.01	1	12	0	1	SP	2	LT
1607	Zulu	Sarah	6	0	Threshold	4000	port1	all clear	3.47014260292053	3	0	0	5677	0	0	0	02_09_22_13_10_23	SP	None	None	20.49	HH	90.84	['port1', 'port1', 'port1']	[2544, 3077, 56]	0.01	1	13	1	0	SP	2	LT
1608	Zulu	Sarah	6	0	Threshold	4000	port1	all clear	1.54133200645447	1	0	0	466	0	0	0	02_09_22_13_11_07	SP	None	None	20.49	HH	90.84	['port1']	[466]	0.01	1	14	1	0	SP	2	LT
1609	Zulu	Sarah	6	0	Threshold	4000	port1	all clear	1.53164601325989	1	0	0	393	0	0	0	02_09_22_13_11_50	SP	None	None	20.49	HH	90.84	['port1']	[393]	0.01	1	15	1	0	SP	2	LT
1610	Zulu	Sarah	6	0	Threshold	4000	port1	all clear	1.54661774635315	1	0	0	397	0	0	0	02_09_22_13_12_34	SP	None	None	20.49	HH	90.84	['port1']	[397]	0.01	1	16	1	0	SP	2	LT
1611	Zulu	Sarah	6	0	Threshold	4000	port1	all clear	6.94867515563965	2	0	0	796	0	0	0	02_09_22_13_13_23	SP	None	None	20.49	HH	90.84	['port1', 'port1']	[679, 117]	0.01	1	17	1	0	SP	2	LT
1612	Zulu	Sarah	6	0	Threshold	4000	port1	all clear	1.38513207435608	1	0	0	166	0	0	0	02_09_22_13_14_05	SP	None	None	20.49	HH	90.84	['port1']	[166]	0.01	1	18	0	1	SP	2	LT
1613	Zulu	Sarah	6	0	Threshold	4000	port1	all clear	2.32835054397583	1	0	0	1435	0	0	0	02_09_22_13_14_49	SP	None	None	20.49	HH	90.84	['port1']	[1435]	0.01	1	19	1	0	SP	2	LT
1614	Zulu	Sarah	6	0	Threshold	4000	port1	all clear	2.29712533950806	2	0	0	2010	0	0	0	02_09_22_13_15_34	SP	None	None	20.49	HH	90.84	['port1', 'port1']	[1439, 571]	0.01	1	20	1	0	SP	2	LT
1615	Zulu	Sarah	6	0	Threshold	4000	port1	all clear	1.58869647979736	1	0	0	615	0	0	0	02_09_22_13_16_16	SP	None	None	20.49	HH	90.84	['port1']	[615]	0.01	1	21	0	1	SP	2	LT
1616	Zulu	Sarah	6	0	Threshold	4000	port1	all clear	1.81567788124084	1	0	0	873	0	0	0	02_09_22_13_17_00	SP	None	None	20.49	HH	90.84	['port1']	[873]	0.01	1	22	1	0	SP	2	LT
1617	Zulu	Sarah	6	0	Threshold	4000	port1	all clear	1.48195385932922	1	0	0	400	0	0	0	02_09_22_13_17_42	SP	None	None	20.49	HH	90.84	['port1']	[400]	0.01	1	23	0	1	SP	2	LT
1618	Zulu	Sarah	6	0	Threshold	4000	port1	all clear	2.22215747833252	7	0	0	3906	0	0	0	02_09_22_13_18_30	SP	None	None	20.49	HH	90.84	['port1', 'port1', 'port1', 'port1', 'port1', 'port1', 'port1']	[1445, 356, 36, 227, 18, 1747, 77]	0.01	1	24	1	0	SP	2	LT
1619	Zulu	Sarah	6	0	Threshold	4000	port1	all clear	3.90206408500671	2	0	0	6441	0	0	0	02_09_22_13_19_20	SP	None	None	20.49	HH	90.84	['port1', 'port1']	[2747, 3694]	0.01	1	25	1	0	SP	2	LT
1620	Zulu	Sarah	6	0	Threshold	4000	port1	all clear	1.44334673881531	2	0	0	1371	0	0	0	02_09_22_13_20_04	SP	None	None	20.49	HH	90.84	['port1', 'port1']	[578, 793]	0.01	1	26	1	0	SP	2	LT
1621	Zulu	Sarah	6	0	Threshold	4000	port1	all clear	10.338579416275	1	0	0	368	0	0	0	02_09_22_13_20_55	SP	None	None	20.49	HH	90.84	['port1']	[368]	0.01	1	27	0	1	SP	2	LT
1622	Zulu	Sarah	6	0	Threshold	4000	port1	all clear	19.0950410366058	1	0	0	212	0	0	0	02_09_22_13_21_55	SP	None	None	20.49	HH	90.84	['port1']	[212]	0.01	1	28	0	1	SP	2	LT
1623	Zulu	Sarah	6	0	Threshold	4000	port1	all clear	1.59018850326538	1	0	0	381	0	0	0	02_09_22_13_22_38	SP	None	None	20.49	HH	90.84	['port1']	[381]	0.01	1	29	1	0	SP	2	LT
1624	Zulu	Sarah	6	0	Threshold	4000	port1	all clear	1.32313346862793	1	0	0	561	0	0	0	02_09_22_13_23_20	SP	None	None	20.49	HH	90.84	['port1']	[561]	0.01	1	30	0	1	SP	2	LT
1625	Zulu	Sarah	6	0	Threshold	4000	port1	port1	4.89642643928528	1	0	0	4001	0	0	port1	02_09_22_13_24_02	SP	None	None	20.49	HH	90.84	['port1']	[4001]	0.01	1	31	1	1	SP	2	LT
1626	Zulu	Sarah	6	0	Threshold	4000	port1	all clear	1.31218814849854	1	0	0	564	0	0	0	02_09_22_13_24_45	SP	None	None	20.49	HH	90.84	['port1']	[564]	0.01	1	32	1	0	SP	2	LT
1627	Zulu	Sarah	6	0	Threshold	4000	port1	all clear	1.51558780670166	1	0	0	513	0	0	0	02_09_22_13_25_27	SP	None	None	20.49	HH	90.84	['port1']	[513]	0.01	1	33	0	1	SP	2	LT
1628	Zulu	Sarah	6	0	Threshold	4000	port1	all clear	1.21925854682922	1	0	0	407	0	0	0	02_09_22_13_26_09	SP	None	None	20.49	HH	90.84	['port1']	[407]	0.01	1	34	0	1	SP	2	LT
1629	Zulu	Sarah	6	0	Threshold	4000	port1	port1	4.97399520874023	1	0	0	4001	0	0	port1	02_09_22_13_26_50	SP	None	None	20.49	HH	90.84	['port1']	[4001]	0.01	1	35	1	1	SP	2	LT
1630	Zulu	Sarah	6	0	Threshold	4000	port1	all clear	1.14981818199158	1	0	0	359	0	0	0	02_09_22_13_27_33	SP	None	None	20.49	HH	90.84	['port1']	[359]	0.00316	2	36	1	0	SP	2	LT
1631	Zulu	Sarah	6	0	Threshold	4000	port1	port1	5.10411310195923	1	0	0	4001	0	0	port1	02_09_22_13_28_15	SP	None	None	20.49	HH	90.84	['port1']	[4001]	0.01	3	37	1	1	SP	2	LT
1632	Zulu	Sarah	6	0	Threshold	4000	port1	all clear	1.36071038246155	1	0	0	400	0	0	0	02_09_22_13_28_57	SP	None	None	20.49	HH	90.84	['port1']	[400]	0.01	3	38	0	1	SP	2	LT
1633	Zulu	Sarah	6	0	Threshold	4000	port1	port1	4.89514684677124	1	0	0	4001	0	0	port1	02_09_22_13_29_38	SP	None	None	20.49	HH	90.84	['port1']	[4001]	0.01	3	39	1	1	SP	2	LT
1634	Zulu	Sarah	6	0	Threshold	4000	port1	all clear	2.11686015129089	1	0	0	1060	0	0	0	02_09_22_13_30_21	SP	None	None	20.49	HH	90.84	['port1']	[1060]	0.00316	4	40	0	1	SP	2	LT
1635	Zulu	Sarah	6	0	Threshold	4000	port1	all clear	3.50914621353149	1	0	0	485	0	0	0	02_09_22_13_31_07	SP	None	None	20.49	HH	90.84	['port1']	[485]	0.00316	4	41	1	0	SP	2	LT
1636	Zulu	Sarah	6	0	Threshold	4000	port1	all clear	1.33776354789734	1	0	0	518	0	0	0	02_09_22_13_31_49	SP	None	None	20.49	HH	90.84	['port1']	[518]	0.01	5	42	0	1	SP	2	LT
1637	Zulu	Sarah	6	0	Threshold	4000	port1	port1	4.87061166763306	1	0	0	4001	0	0	port1	02_09_22_13_32_30	SP	None	None	20.49	HH	90.84	['port1']	[4001]	0.01	5	43	1	1	SP	2	LT
1638	Zulu	Sarah	6	0	Threshold	4000	port1	all clear	1.08799386024475	1	0	0	486	0	0	0	02_09_22_13_33_12	SP	None	None	20.49	HH	90.84	['port1']	[486]	0.01	5	44	0	1	SP	2	LT
1639	Zulu	Sarah	6	0	Threshold	4000	port1	all clear	1.25148034095764	1	0	0	509	0	0	0	02_09_22_13_33_54	SP	None	None	20.49	HH	90.84	['port1']	[509]	0.00316	6	45	0	1	SP	2	LT
1640	Zulu	Sarah	6	0	Threshold	4000	port1	port1	4.60907292366028	1	0	0	4001	0	0	port1	02_09_22_13_34_35	SP	None	None	20.49	HH	90.84	['port1']	[4001]	0.00316	6	46	1	1	SP	2	LT
1641	Zulu	Sarah	6	0	Threshold	4000	port1	port1	4.86816263198853	1	0	0	4001	0	0	port1	02_09_22_13_35_18	SP	None	None	20.49	HH	90.84	['port1']	[4001]	0.00316	6	47	0	0	SP	2	LT
1642	Zulu	Sarah	6	0	Threshold	4000	port1	port1	4.75081706047058	1	0	0	4001	0	0	port1	02_09_22_13_35_59	SP	None	None	20.49	HH	90.84	['port1']	[4001]	0.01	7	48	1	1	SP	2	LT
1643	Zulu	Sarah	6	0	Threshold	4000	port1	all clear	1.79721403121948	2	0	0	2447	0	0	0	02_09_22_13_36_44	SP	None	None	20.49	HH	90.84	['port1', 'port1']	[956, 1491]	0.01	7	49	0	1	SP	2	LT
1644	Zulu	Sarah	6	0	Threshold	4000	port1	all clear	1.2973473072052	1	0	0	354	0	0	0	02_09_22_13_37_25	SP	None	None	20.49	HH	90.84	['port1']	[354]	0.01	7	50	0	1	SP	2	LT
1645	Bello	Sarah	3	0	Threshold	4000	port1	all clear	2.44745826721191	1	0	0	753	0	0	0	02_02_22_10_11_54	SP	None	None	17.54	LH	90.44	['port1']	[753]	0.01	0	1	0	1	SP	1	LT
1646	Bello	Sarah	3	0	Threshold	4000	port1	port1	9.97922325134277	1	0	0	4001	0	0	port1	02_02_22_10_12_41	SP	None	None	17.54	LH	90.44	['port1']	[4001]	0.01	0	2	1	1	SP	1	LT
1647	Bello	Sarah	3	0	Threshold	4000	port1	all clear	8.71381974220276	1	0	0	428	0	0	0	02_02_22_10_13_31	SP	None	None	17.54	LH	90.44	['port1']	[428]	0.01	0	3	1	0	SP	1	LT
1648	Bello	Sarah	3	0	Threshold	4000	port1	all clear	1.75567960739136	1	0	0	406	0	0	0	02_02_22_10_14_13	SP	None	None	17.54	LH	90.44	['port1']	[406]	0.01	0	4	0	1	SP	1	LT
1649	Bello	Sarah	3	0	Threshold	4000	port1	all clear	2.44924879074097	2	0	0	2519	0	0	0	02_02_22_10_15_01	SP	None	None	17.54	LH	90.44	['port1', 'port1']	[362, 2157]	0.01	0	5	1	0	SP	1	LT
1650	Bello	Sarah	3	0	Threshold	4000	port1	all clear	1.86985611915588	1	0	0	149	0	0	0	02_02_22_10_15_43	SP	None	None	17.54	LH	90.44	['port1']	[149]	0.01	0	6	0	1	SP	1	LT
1651	Bello	Sarah	3	0	Threshold	4000	port1	port1	16.9019837379456	1	0	0	4001	0	0	port1	02_02_22_10_16_37	SP	None	None	17.54	LH	90.44	['port1']	[4001]	0.01	0	7	1	1	SP	1	LT
1652	Bello	Sarah	3	0	Threshold	4000	port1	all clear	5.35054135322571	1	0	0	505	0	0	0	02_02_22_10_17_24	SP	None	None	17.54	LH	90.44	['port1']	[505]	0.01	0	8	1	0	SP	1	LT
1653	Bello	Sarah	3	0	Threshold	4000	port1	all clear	3.82798171043396	1	0	0	397	0	0	0	02_02_22_10_18_09	SP	None	None	17.54	LH	90.44	['port1']	[397]	0.01	0	9	0	1	SP	1	LT
1654	Bello	Sarah	3	0	Threshold	4000	port1	all clear	3.14062666893005	1	0	0	282	0	0	0	02_02_22_10_18_52	SP	None	None	17.54	LH	90.44	['port1']	[282]	0.01	0	10	0	1	SP	1	LT
1655	Bello	Sarah	3	0	Threshold	4000	port1	port1	11.9764125347137	1	0	0	4001	0	0	port1	02_02_22_10_19_41	SP	None	None	17.54	LH	90.44	['port1']	[4001]	0.01	0	11	1	1	SP	1	LT
1656	Bello	Sarah	3	0	Threshold	4000	port1	all clear	3.13479804992676	1	0	0	800	0	0	0	02_02_22_10_20_25	SP	None	None	17.54	LH	90.44	['port1']	[800]	0.00316	0	12	0	1	SP	1	LT
1657	Bello	Sarah	3	0	Threshold	4000	port1	port1	6.17948317527771	1	0	0	4001	0	0	port1	02_02_22_10_21_08	SP	None	None	17.54	LH	90.44	['port1']	[4001]	0.00316	0	13	1	1	SP	1	LT
1658	Bello	Sarah	3	0	Threshold	4000	port1	all clear	9.61528658866882	1	0	0	630	0	0	0	02_02_22_10_21_58	SP	None	None	17.54	LH	90.44	['port1']	[630]	0.00316	0	14	0	1	SP	1	LT
1659	Bello	Sarah	3	0	Threshold	4000	port1	all clear	2.49960327148438	1	0	0	431	0	0	0	02_02_22_10_22_41	SP	None	None	17.54	LH	90.44	['port1']	[431]	0.001	0	15	0	1	SP	1	LT
1660	Bello	Sarah	3	0	Threshold	4000	port1	all clear	2.68309593200684	1	0	0	384	0	0	0	02_02_22_10_23_24	SP	None	None	17.54	LH	90.44	['port1']	[384]	0.001	0	16	0	1	SP	1	LT
1661	Bello	Sarah	3	0	Threshold	4000	port1	all clear	2.78109192848206	1	0	0	502	0	0	0	02_02_22_10_24_09	SP	None	None	17.54	LH	90.44	['port1']	[502]	0.001	0	17	1	0	SP	1	LT
1662	Bello	Sarah	3	0	Threshold	4000	port1	all clear	2.62192821502686	2	0	0	1984	0	0	0	02_02_22_10_24_54	SP	None	None	17.54	LH	90.44	['port1', 'port1']	[623, 1361]	0.00316	1	18	0	1	SP	1	LT
1663	Bello	Sarah	3	0	Threshold	4000	port1	port1	20.5901823043823	1	0	0	4001	0	0	port1	02_02_22_10_25_51	SP	None	None	17.54	LH	90.44	['port1']	[4001]	0.00316	1	19	1	1	SP	1	LT
1664	Bello	Sarah	3	0	Threshold	4000	port1	all clear	3.09762263298035	1	0	0	823	0	0	0	02_02_22_10_26_35	SP	None	None	17.54	LH	90.44	['port1']	[823]	0.00316	1	20	0	1	SP	1	LT
1665	Bello	Sarah	3	0	Threshold	4000	port1	all clear	2.86152672767639	1	0	0	156	0	0	0	02_02_22_10_27_18	SP	None	None	17.54	LH	90.44	['port1']	[156]	0.001	2	21	0	1	SP	1	LT
1666	Bello	Sarah	3	0	Threshold	4000	port1	all clear	11.1251738071442	1	0	0	471	0	0	0	02_02_22_10_28_11	SP	None	None	17.54	LH	90.44	['port1']	[471]	0.001	2	22	1	0	SP	1	LT
1667	Bello	Sarah	3	0	Threshold	4000	port1	port1	6.13948321342468	1	0	0	4001	0	0	port1	02_02_22_10_28_54	SP	None	None	17.54	LH	90.44	['port1']	[4001]	0.00316	3	23	1	1	SP	1	LT
1668	Bello	Sarah	3	0	Threshold	4000	port1	all clear	11.4361929893494	1	0	0	919	0	0	0	02_02_22_10_29_46	SP	None	None	17.54	LH	90.44	['port1']	[919]	0.00316	3	24	0	1	SP	1	LT
1669	Bello	Sarah	3	0	Threshold	4000	port1	all clear	3.28126001358032	2	0	0	2618	0	0	0	02_02_22_10_30_33	SP	None	None	17.54	LH	90.44	['port1', 'port1']	[407, 2211]	0.00316	3	25	0	1	SP	1	LT
1670	Bello	Sarah	3	0	Threshold	4000	port1	all clear	3.09178829193115	1	0	0	516	0	0	0	02_02_22_10_31_18	SP	None	None	17.54	LH	90.44	['port1']	[516]	0.001	4	26	1	0	SP	1	LT
1671	Bello	Sarah	3	0	Threshold	4000	port1	port1	6.12914943695068	1	0	0	4001	0	0	port1	02_02_22_10_32_02	SP	None	None	17.54	LH	90.44	['port1']	[4001]	0.00316	5	27	0	0	SP	1	LT
1672	Bello	Sarah	3	0	Threshold	4000	port1	port1	6.09214186668396	1	0	0	4001	0	0	port1	02_02_22_10_32_44	SP	None	None	17.54	LH	90.44	['port1']	[4001]	0.01	5	28	1	1	SP	1	LT
1673	Bello	Sarah	3	0	Threshold	4000	port1	port1	6.06900477409363	1	0	0	4001	0	0	port1	02_02_22_10_33_27	SP	None	None	17.54	LH	90.44	['port1']	[4001]	0.01	5	29	1	1	SP	1	LT
1674	Bello	Sarah	3	0	Threshold	4000	port1	all clear	10.4055759906769	1	0	0	445	0	0	0	02_02_22_10_34_18	SP	None	None	17.54	LH	90.44	['port1']	[445]	0.01	5	30	0	1	SP	1	LT
1675	Bello	Sarah	3	0	Threshold	4000	port1	port1	9.91217041015625	1	0	0	4001	0	0	port1	02_02_22_10_35_05	SP	None	None	17.54	LH	90.44	['port1']	[4001]	0.00316	6	31	1	1	SP	1	LT
1676	Bello	Sarah	3	0	Threshold	4000	port1	port1	22.0034215450287	1	0	0	4001	0	0	port1	02_02_22_10_36_04	SP	None	None	17.54	LH	90.44	['port1']	[4001]	0.00316	6	32	1	1	SP	1	LT
1677	Bello	Sarah	3	0	Threshold	4000	port1	port1	6.28340148925781	1	0	0	4001	0	0	port1	02_02_22_10_36_48	SP	None	None	17.54	LH	90.44	['port1']	[4001]	0.00316	6	33	0	0	SP	1	LT
1678	Bello	Sarah	3	0	Threshold	4000	port1	all clear	2.62833642959595	1	0	0	501	0	0	0	02_02_22_10_37_31	SP	None	None	17.54	LH	90.44	['port1']	[501]	0.01	7	34	0	1	SP	1	LT
1679	Bello	Sarah	3	0	Threshold	4000	port1	all clear	2.82700634002686	1	0	0	469	0	0	0	02_02_22_10_38_14	SP	None	None	17.54	LH	90.44	['port1']	[469]	0.01	7	35	0	1	SP	1	LT
1680	Bello	Sarah	3	0	Threshold	4000	port1	port1	5.62811231613159	1	0	0	4001	0	0	port1	02_02_22_10_38_57	SP	None	None	17.54	LH	90.44	['port1']	[4001]	0.01	7	36	1	1	SP	1	LT
1681	Dalton	Sarah	3	0	Threshold	4000	port1	port1	9.43185997009277	1	0	0	4001	0	0	port1	02_02_22_09_31_15	SP	None	None	15.92	LH	90.41	['port1']	[4001]	0.01	0	1	1	1	SP	1	LT
1682	Dalton	Sarah	3	0	Threshold	4000	port1	all clear	2.83734083175659	1	0	0	377	0	0	0	02_02_22_09_31_58	SP	None	None	15.92	LH	90.41	['port1']	[377]	0.01	0	2	0	1	SP	1	LT
1683	Dalton	Sarah	3	0	Threshold	4000	port1	port1	7.54546856880188	1	0	0	4001	0	0	port1	02_02_22_09_32_43	SP	None	None	15.92	LH	90.41	['port1']	[4001]	0.01	0	3	1	1	SP	1	LT
1684	Dalton	Sarah	3	0	Threshold	4000	port1	all clear	2.21943116188049	1	0	0	314	0	0	0	02_02_22_09_33_25	SP	None	None	15.92	LH	90.41	['port1']	[314]	0.00316	0	4	0	1	SP	1	LT
1685	Dalton	Sarah	3	0	Threshold	4000	port1	all clear	6.01704525947571	1	0	0	2984	0	0	0	02_02_22_09_34_12	SP	None	None	15.92	LH	90.41	['port1']	[2984]	0.00316	0	5	0	1	SP	1	LT
1686	Dalton	Sarah	3	0	Threshold	4000	port1	port1	6.00390100479126	1	0	0	4001	0	0	port1	02_02_22_09_34_55	SP	None	None	15.92	LH	90.41	['port1']	[4001]	0.00316	0	6	1	1	SP	1	LT
1687	Dalton	Sarah	3	0	Threshold	4000	port1	all clear	2.22710371017456	2	0	0	232	0	0	0	02_02_22_09_35_39	SP	None	None	15.92	LH	90.41	['port1', 'port1']	[220, 12]	0.001	0	7	0	1	SP	1	LT
1688	Dalton	Sarah	3	0	Threshold	4000	port1	all clear	2.41852307319641	1	0	0	416	0	0	0	02_02_22_09_36_23	SP	None	None	15.92	LH	90.41	['port1']	[416]	0.001	0	8	1	0	SP	1	LT
1689	Dalton	Sarah	3	0	Threshold	4000	port1	port1	5.61746191978455	1	0	0	4001	0	0	port1	02_02_22_09_37_05	SP	None	None	15.92	LH	90.41	['port1']	[4001]	0.00316	1	9	1	1	SP	1	LT
1690	Dalton	Sarah	3	0	Threshold	4000	port1	port1	5.53821516036987	1	0	0	4001	0	0	port1	02_02_22_09_37_48	SP	None	None	15.92	LH	90.41	['port1']	[4001]	0.00316	1	10	1	1	SP	1	LT
1691	Dalton	Sarah	3	0	Threshold	4000	port1	all clear	2.1672203540802	1	0	0	424	0	0	0	02_02_22_09_38_30	SP	None	None	15.92	LH	90.41	['port1']	[424]	0.00316	1	11	0	1	SP	1	LT
1692	Dalton	Sarah	3	0	Threshold	4000	port1	all clear	2.09420299530029	2	0	0	300	0	0	0	02_02_22_09_39_15	SP	None	None	15.92	LH	90.41	['port1', 'port1']	[299, 1]	0.001	2	12	1	0	SP	1	LT
1693	Dalton	Sarah	3	0	Threshold	4000	port1	port1	6.16367197036743	1	0	0	4001	0	0	port1	02_02_22_09_39_59	SP	None	None	15.92	LH	90.41	['port1']	[4001]	0.00316	3	13	0	0	SP	1	LT
1694	Dalton	Sarah	3	0	Threshold	4000	port1	port1	5.67458438873291	1	0	0	4001	0	0	port1	02_02_22_09_40_41	SP	None	None	15.92	LH	90.41	['port1']	[4001]	0.01	3	14	1	1	SP	1	LT
1695	Dalton	Sarah	3	0	Threshold	4000	port1	all clear	2.49966144561768	1	0	0	298	0	0	0	02_02_22_09_41_24	SP	None	None	15.92	LH	90.41	['port1']	[298]	0.01	3	15	0	1	SP	1	LT
1696	Dalton	Sarah	3	0	Threshold	4000	port1	port1	6.10999989509583	1	0	0	4001	0	0	port1	02_02_22_09_42_07	SP	None	None	15.92	LH	90.41	['port1']	[4001]	0.01	3	16	1	1	SP	1	LT
1697	Dalton	Sarah	3	0	Threshold	4000	port1	all clear	2.11929559707642	2	0	0	316	0	0	0	02_02_22_09_42_51	SP	None	None	15.92	LH	90.41	['port1', 'port1']	[271, 45]	0.00316	4	17	0	1	SP	1	LT
1698	Dalton	Sarah	3	0	Threshold	4000	port1	port1	6.21407890319824	1	0	0	4001	0	0	port1	02_02_22_09_43_34	SP	None	None	15.92	LH	90.41	['port1']	[4001]	0.00316	4	18	1	1	SP	1	LT
1699	Dalton	Sarah	3	0	Threshold	4000	port1	all clear	3.88021230697632	1	0	0	539	0	0	0	02_02_22_09_44_18	SP	None	None	15.92	LH	90.41	['port1']	[539]	0.00316	4	19	0	1	SP	1	LT
1700	Dalton	Sarah	3	0	Threshold	4000	port1	all clear	2.29666614532471	1	0	0	319	0	0	0	02_02_22_09_45_01	SP	None	None	15.92	LH	90.41	['port1']	[319]	0.001	4	20	0	1	SP	1	LT
1701	Dalton	Sarah	3	0	Threshold	4000	port1	all clear	2.31082916259766	1	0	0	298	0	0	0	02_02_22_09_45_45	SP	None	None	15.92	LH	90.41	['port1']	[298]	0.001	4	21	1	0	SP	1	LT
1702	Dalton	Sarah	3	0	Threshold	4000	port1	all clear	7.84551191329956	3	0	0	839	0	0	0	02_02_22_09_46_38	SP	None	None	15.92	LH	90.41	['port1', 'port1', 'port1']	[302, 533, 4]	0.00316	5	22	1	0	SP	1	LT
1703	Dalton	Sarah	3	0	Threshold	4000	port1	port1	5.99832940101624	1	0	0	4001	0	0	port1	02_02_22_09_47_21	SP	None	None	15.92	LH	90.41	['port1']	[4001]	0.01	5	23	0	0	SP	1	LT
1704	Dalton	Sarah	3	0	Threshold	4000	port1	port1	5.90676236152649	1	0	0	4001	0	0	port1	02_02_22_09_48_04	SP	None	None	15.92	LH	90.41	['port1']	[4001]	0.01	5	24	1	1	SP	1	LT
1705	Dalton	Sarah	3	0	Threshold	4000	port1	all clear	2.28106188774109	2	0	0	381	0	0	0	02_02_22_09_48_48	SP	None	None	15.92	LH	90.41	['port1', 'port1']	[352, 29]	0.01	5	25	0	1	SP	1	LT
1706	Dalton	Sarah	3	0	Threshold	4000	port1	all clear	2.27559590339661	2	0	0	404	0	0	0	02_02_22_09_49_31	SP	None	None	15.92	LH	90.41	['port1', 'port1']	[360, 44]	0.01	5	26	0	1	SP	1	LT
1707	Dalton	Sarah	3	0	Threshold	4000	port1	port1	6.25221276283264	1	0	0	4001	0	0	port1	02_02_22_09_50_14	SP	None	None	15.92	LH	90.41	['port1']	[4001]	0.00316	6	27	1	1	SP	1	LT
1708	Dalton	Sarah	3	0	Threshold	4000	port1	port1	6.25364995002747	1	0	0	4001	0	0	port1	02_02_22_09_50_58	SP	None	None	15.92	LH	90.41	['port1']	[4001]	0.00316	6	28	0	0	SP	1	LT
1709	Dalton	Sarah	3	0	Threshold	4000	port1	port1	6.07293319702148	2	0	0	4320	0	0	port1	02_02_22_09_51_46	SP	None	None	15.92	LH	90.41	['port1', 'port1']	[319, 4001]	0.01	7	29	1	1	SP	1	LT
1710	Dalton	Sarah	3	0	Threshold	4000	port1	all clear	2.47865009307861	1	0	0	337	0	0	0	02_02_22_09_52_29	SP	None	None	15.92	LH	90.41	['port1']	[337]	0.01	7	30	0	1	SP	1	LT
1711	Dalton	Sarah	3	0	Threshold	4000	port1	all clear	2.66537833213806	1	0	0	476	0	0	0	02_02_22_09_53_12	SP	None	None	15.92	LH	90.41	['port1']	[476]	0.01	7	31	0	1	SP	1	LT
1712	Dasty	Lauren	9	0	Threshold	4000	port1	port1	27.8864896297455	1	0	0	4001	0	0	port1	02_11_22_10_55_25	SP	None	None	19.05	LH	90.06	['port1']	[4001]	0.01	0	1	1	1	SP	1	LT
1713	Dasty	Lauren	9	0	Threshold	4000	port1	all clear	3.24443769454956	1	0	0	398	0	0	0	02_11_22_10_56_09	SP	None	None	19.05	LH	90.06	['port1']	[398]	0.01	0	2	0	1	SP	1	LT
1714	Dasty	Lauren	9	0	Threshold	4000	port1	all clear	3.36451005935669	1	0	0	403	0	0	0	02_11_22_10_56_53	SP	None	None	19.05	LH	90.06	['port1']	[403]	0.01	0	3	0	1	SP	1	LT
1715	Dasty	Lauren	9	0	Threshold	4000	port1	all clear	7.35242652893066	1	0	0	434	0	0	0	02_11_22_10_57_41	SP	None	None	19.05	LH	90.06	['port1']	[434]	0.00316	0	4	0	1	SP	1	LT
1716	Dasty	Lauren	9	0	Threshold	4000	port1	port1	6.03630185127258	1	0	0	4001	0	0	port1	02_11_22_10_58_24	SP	None	None	19.05	LH	90.06	['port1']	[4001]	0.00316	0	5	1	1	SP	1	LT
1717	Dasty	Lauren	9	0	Threshold	4000	port1	all clear	2.45207476615906	1	0	0	481	0	0	0	02_11_22_10_59_07	SP	None	None	19.05	LH	90.06	['port1']	[481]	0.00316	0	6	0	1	SP	1	LT
1718	Dasty	Lauren	9	0	Threshold	4000	port1	all clear	2.40030360221863	1	0	0	326	0	0	0	02_11_22_10_59_50	SP	None	None	19.05	LH	90.06	['port1']	[326]	0.001	0	7	0	1	SP	1	LT
1719	Dasty	Lauren	9	0	Threshold	4000	port1	all clear	2.46494722366333	1	0	0	341	0	0	0	02_11_22_11_00_33	SP	None	None	19.05	LH	90.06	['port1']	[341]	0.001	0	8	0	1	SP	1	LT
1720	Dasty	Lauren	9	0	Threshold	4000	port1	all clear	2.53064656257629	1	0	0	452	0	0	0	02_11_22_11_01_17	SP	None	None	19.05	LH	90.06	['port1']	[452]	0.001	0	9	1	0	SP	1	LT
1721	Dasty	Lauren	9	0	Threshold	4000	port1	all clear	2.88526105880737	1	0	0	736	0	0	0	02_11_22_11_02_01	SP	None	None	19.05	LH	90.06	['port1']	[736]	0.00316	1	10	0	1	SP	1	LT
1722	Dasty	Lauren	9	0	Threshold	4000	port1	port1	6.20292448997498	1	0	0	4001	0	0	port1	02_11_22_11_02_44	SP	None	None	19.05	LH	90.06	['port1']	[4001]	0.00316	1	11	1	1	SP	1	LT
1723	Dasty	Lauren	9	0	Threshold	4000	port1	all clear	2.51431703567505	1	0	0	564	0	0	0	02_11_22_11_03_28	SP	None	None	19.05	LH	90.06	['port1']	[564]	0.00316	1	12	1	0	SP	1	LT
1724	Dasty	Lauren	9	0	Threshold	4000	port1	port1	6.0336446762085	1	0	0	4001	0	0	port1	02_11_22_11_04_11	SP	None	None	19.05	LH	90.06	['port1']	[4001]	0.01	1	13	1	1	SP	1	LT
1725	Dasty	Lauren	9	0	Threshold	4000	port1	all clear	2.93415021896362	1	0	0	389	0	0	0	02_11_22_11_04_54	SP	None	None	19.05	LH	90.06	['port1']	[389]	0.01	1	14	0	1	SP	1	LT
1726	Dasty	Lauren	9	0	Threshold	4000	port1	port1	9.68055987358093	1	0	0	4001	0	0	port1	02_11_22_11_05_41	SP	None	None	19.05	LH	90.06	['port1']	[4001]	0.01	1	15	1	1	SP	1	LT
1727	Dasty	Lauren	9	0	Threshold	4000	port1	all clear	2.16538047790527	1	0	0	293	0	0	0	02_11_22_11_06_25	SP	None	None	19.05	LH	90.06	['port1']	[293]	0.00316	2	16	1	0	SP	1	LT
1728	Dasty	Lauren	9	0	Threshold	4000	port1	all clear	4.19322681427002	1	0	0	1253	0	0	0	02_11_22_11_07_11	SP	None	None	19.05	LH	90.06	['port1']	[1253]	0.01	3	17	1	0	SP	1	LT
1729	Dasty	Lauren	9	0	Threshold	4000	port1	all clear	3.06299734115601	1	0	0	859	0	0	0	02_11_22_11_07_55	SP	None	None	19.05	LH	90.06	['port1']	[859]	0.01	3	18	1	0	SP	1	LT
1730	Dasty	Lauren	9	0	Threshold	4000	port1	all clear	2.42415547370911	1	0	0	616	0	0	0	02_11_22_11_08_40	SP	None	None	19.05	LH	90.06	['port1']	[616]	0.01	3	19	1	0	SP	1	LT
1731	Dasty	Lauren	9	0	Threshold	4000	port1	port1	6.04029846191406	1	0	0	4001	0	0	port1	02_11_22_11_09_22	SP	None	None	19.05	LH	90.06	['port1']	[4001]	0.01	3	20	1	1	SP	1	LT
1732	Dasty	Lauren	9	0	Threshold	4000	port1	all clear	3.94751453399658	1	0	0	383	0	0	0	02_11_22_11_10_07	SP	None	None	19.05	LH	90.06	['port1']	[383]	0.01	3	21	0	1	SP	1	LT
1733	Dasty	Lauren	9	0	Threshold	4000	port1	all clear	2.47048377990723	1	0	0	751	0	0	0	02_11_22_11_10_51	SP	None	None	19.05	LH	90.06	['port1']	[751]	0.01	3	22	1	0	SP	1	LT
1734	Dasty	Lauren	9	0	Threshold	4000	port1	all clear	2.53302550315857	1	0	0	483	0	0	0	02_11_22_11_11_34	SP	None	None	19.05	LH	90.06	['port1']	[483]	0.01	3	23	0	1	SP	1	LT
1735	Dasty	Lauren	9	0	Threshold	4000	port1	all clear	11.8463661670685	1	0	0	756	0	0	0	02_11_22_11_12_28	SP	None	None	19.05	LH	90.06	['port1']	[756]	0.01	3	24	1	0	SP	1	LT
1736	Dasty	Lauren	9	0	Threshold	4000	port1	port1	6.05340671539307	1	0	0	4001	0	0	port1	02_11_22_11_13_11	SP	None	None	19.05	LH	90.06	['port1']	[4001]	0.01	3	25	1	1	SP	1	LT
1737	Dasty	Lauren	9	0	Threshold	4000	port1	all clear	2.78903937339783	1	0	0	419	0	0	0	02_11_22_11_13_54	SP	None	None	19.05	LH	90.06	['port1']	[419]	0.01	3	26	0	1	SP	1	LT
1738	Dasty	Lauren	9	0	Threshold	4000	port1	all clear	2.30405640602112	1	0	0	415	0	0	0	02_11_22_11_14_37	SP	None	None	19.05	LH	90.06	['port1']	[415]	0.01	3	27	0	1	SP	1	LT
1739	Dasty	Lauren	9	0	Threshold	4000	port1	all clear	4.67843437194824	1	0	0	378	0	0	0	02_11_22_11_15_24	SP	None	None	19.05	LH	90.06	['port1']	[378]	0.00316	4	28	1	0	SP	1	LT
1740	Dasty	Lauren	9	0	Threshold	4000	port1	timeout	0	0	0	0	0	0	0	0	02_11_22_11_17_02	SP	None	None	19.05	LH	90.06	[]	[]	0.01	5	29	1	0	SP	1	LT
1741	Dasty	Lauren	9	0	Threshold	4000	port1	port1	5.93639755249023	1	0	0	4001	0	0	port1	02_11_22_11_17_44	SP	None	None	19.05	LH	90.06	['port1']	[4001]	0.01	5	30	1	1	SP	1	LT
1742	Dasty	Lauren	9	0	Threshold	4000	port1	all clear	2.35681939125061	1	0	0	492	0	0	0	02_11_22_11_18_27	SP	None	None	19.05	LH	90.06	['port1']	[492]	0.01	5	31	0	1	SP	1	LT
1743	Dasty	Lauren	9	0	Threshold	4000	port1	port1	5.71912908554077	1	0	0	4001	0	0	port1	02_11_22_11_19_10	SP	None	None	19.05	LH	90.06	['port1']	[4001]	0.01	5	32	1	1	SP	1	LT
1744	Dasty	Lauren	9	0	Threshold	4000	port1	all clear	2.87551307678223	1	0	0	373	0	0	0	02_11_22_11_19_53	SP	None	None	19.05	LH	90.06	['port1']	[373]	0.00316	6	33	0	1	SP	1	LT
1745	Dasty	Lauren	9	0	Threshold	4000	port1	all clear	2.4823911190033	1	0	0	456	0	0	0	02_11_22_11_20_36	SP	None	None	19.05	LH	90.06	['port1']	[456]	0.00316	6	34	0	1	SP	1	LT
1746	Dasty	Lauren	9	0	Threshold	4000	port1	all clear	2.88219356536865	1	0	0	694	0	0	0	02_11_22_11_21_21	SP	None	None	19.05	LH	90.06	['port1']	[694]	0.00316	6	35	1	0	SP	1	LT
1747	Dasty	Lauren	9	0	Threshold	4000	port1	port1	6.00617337226868	1	0	0	4001	0	0	port1	02_11_22_11_22_03	SP	None	None	19.05	LH	90.06	['port1']	[4001]	0.01	7	36	1	1	SP	1	LT
1748	Dasty	Lauren	9	0	Threshold	4000	port1	all clear	2.55362176895142	1	0	0	650	0	0	0	02_11_22_11_22_48	SP	None	None	19.05	LH	90.06	['port1']	[650]	0.01	7	37	1	0	SP	1	LT
1749	Dasty	Lauren	9	0	Threshold	4000	port1	all clear	2.34595274925232	1	0	0	533	0	0	0	02_11_22_11_23_31	SP	None	None	19.05	LH	90.06	['port1']	[533]	0.01	7	38	0	1	SP	1	LT
1750	Dasty	Lauren	9	0	Threshold	4000	port1	port1	5.85819625854492	1	0	0	4001	0	0	port1	02_11_22_11_24_13	SP	None	None	19.05	LH	90.06	['port1']	[4001]	0.01	7	39	1	1	SP	1	LT
1751	Dasty	Lauren	9	0	Threshold	4000	port1	port1	5.61967825889587	1	0	0	4001	0	0	port1	02_11_22_11_24_56	SP	None	None	19.05	LH	90.06	['port1']	[4001]	0.01	7	40	1	1	SP	1	LT
1752	Jack	Edgar	9	0	Threshold	4000	port1	all clear	2.87410855293274	1	0	0	437	0	0	0	02_11_22_13_22_17	SP	None	None	21.69	LH	90.08	['port1']	[437]	0.01	0	1	0	1	SP	1	LT
1753	Jack	Edgar	9	0	Threshold	4000	port1	port1	5.54210591316223	1	0	0	4001	0	0	port1	02_11_22_13_22_59	SP	None	None	21.69	LH	90.08	['port1']	[4001]	0.01	0	2	1	1	SP	1	LT
1754	Jack	Edgar	9	0	Threshold	4000	port1	all clear	1.93179631233215	1	0	0	494	0	0	0	02_11_22_13_23_42	SP	None	None	21.69	LH	90.08	['port1']	[494]	0.01	0	3	0	1	SP	1	LT
1755	Jack	Edgar	9	0	Threshold	4000	port1	all clear	2.15008044242859	1	0	0	757	0	0	0	02_11_22_13_24_24	SP	None	None	21.69	LH	90.08	['port1']	[757]	0.00316	0	4	0	1	SP	1	LT
1756	Jack	Edgar	9	0	Threshold	4000	port1	port1	5.22193789482117	1	0	0	4001	0	0	port1	02_11_22_13_25_06	SP	None	None	21.69	LH	90.08	['port1']	[4001]	0.00316	0	5	1	1	SP	1	LT
1757	Jack	Edgar	9	0	Threshold	4000	port1	port1	5.47395539283752	1	0	0	4001	0	0	port1	02_11_22_13_25_48	SP	None	None	21.69	LH	90.08	['port1']	[4001]	0.00316	0	6	1	1	SP	1	LT
1758	Jack	Edgar	9	0	Threshold	4000	port1	all clear	2.12663793563843	1	0	0	738	0	0	0	02_11_22_13_26_31	SP	None	None	21.69	LH	90.08	['port1']	[738]	0.001	0	7	0	1	SP	1	LT
1759	Jack	Edgar	9	0	Threshold	4000	port1	all clear	2.32811427116394	1	0	0	879	0	0	0	02_11_22_13_27_15	SP	None	None	21.69	LH	90.08	['port1']	[879]	0.001	0	8	1	0	SP	1	LT
1760	Jack	Edgar	9	0	Threshold	4000	port1	port1	5.56863307952881	1	0	0	4001	0	0	port1	02_11_22_13_27_59	SP	None	None	21.69	LH	90.08	['port1']	[4001]	0.00316	1	9	0	0	SP	1	LT
1761	Jack	Edgar	9	0	Threshold	4000	port1	port1	5.54630947113037	1	0	0	4001	0	0	port1	02_11_22_13_28_41	SP	None	None	21.69	LH	90.08	['port1']	[4001]	0.01	1	10	1	1	SP	1	LT
1762	Jack	Edgar	9	0	Threshold	4000	port1	port1	5.55584692955017	1	0	0	4001	0	0	port1	02_11_22_13_29_23	SP	None	None	21.69	LH	90.08	['port1']	[4001]	0.01	1	11	1	1	SP	1	LT
1763	Jack	Edgar	9	0	Threshold	4000	port1	all clear	2.46230554580688	1	0	0	791	0	0	0	02_11_22_13_30_06	SP	None	None	21.69	LH	90.08	['port1']	[791]	0.01	1	12	0	1	SP	1	LT
1764	Jack	Edgar	9	0	Threshold	4000	port1	port1	5.57561779022217	1	0	0	4001	0	0	port1	02_11_22_13_30_48	SP	None	None	21.69	LH	90.08	['port1']	[4001]	0.00316	2	13	1	1	SP	1	LT
1765	Jack	Edgar	9	0	Threshold	4000	port1	port1	5.62538266181946	1	0	0	4001	0	0	port1	02_11_22_13_31_32	SP	None	None	21.69	LH	90.08	['port1']	[4001]	0.00316	2	14	0	0	SP	1	LT
1766	Jack	Edgar	9	0	Threshold	4000	port1	all clear	2.13545083999634	1	0	0	470	0	0	0	02_11_22_13_32_15	SP	None	None	21.69	LH	90.08	['port1']	[470]	0.01	3	15	0	1	SP	1	LT
1767	Jack	Edgar	9	0	Threshold	4000	port1	port1	5.95014095306396	1	0	0	4001	0	0	port1	02_11_22_13_32_57	SP	None	None	21.69	LH	90.08	['port1']	[4001]	0.01	3	16	1	1	SP	1	LT
1768	Jack	Edgar	9	0	Threshold	4000	port1	all clear	1.98467230796814	1	0	0	474	0	0	0	02_11_22_13_33_40	SP	None	None	21.69	LH	90.08	['port1']	[474]	0.01	3	17	0	1	SP	1	LT
1769	Jack	Edgar	9	0	Threshold	4000	port1	all clear	2.71297550201416	1	0	0	1178	0	0	0	02_11_22_13_34_23	SP	None	None	21.69	LH	90.08	['port1']	[1178]	0.00316	4	18	0	1	SP	1	LT
1770	Jack	Edgar	9	0	Threshold	4000	port1	port1	5.53689908981323	1	0	0	4001	0	0	port1	02_11_22_13_35_05	SP	None	None	21.69	LH	90.08	['port1']	[4001]	0.00316	4	19	1	1	SP	1	LT
1771	Jack	Edgar	9	0	Threshold	4000	port1	all clear	2.93974637985229	1	0	0	1259	0	0	0	02_11_22_13_35_49	SP	None	None	21.69	LH	90.08	['port1']	[1259]	0.00316	4	20	0	1	SP	1	LT
1772	Jack	Edgar	9	0	Threshold	4000	port1	all clear	2.36933946609497	1	0	0	730	0	0	0	02_11_22_13_36_33	SP	None	None	21.69	LH	90.08	['port1']	[730]	0.001	4	21	1	0	SP	1	LT
1773	Jack	Edgar	9	0	Threshold	4000	port1	port1	5.66775512695312	1	0	0	4001	0	0	port1	02_11_22_13_37_16	SP	None	None	21.69	LH	90.08	['port1']	[4001]	0.00316	5	22	1	1	SP	1	LT
1774	Jack	Edgar	9	0	Threshold	4000	port1	port1	5.75983691215515	1	0	0	4001	0	0	port1	02_11_22_13_37_59	SP	None	None	21.69	LH	90.08	['port1']	[4001]	0.00316	5	23	0	0	SP	1	LT
1775	Jack	Edgar	9	0	Threshold	4000	port1	all clear	2.50287914276123	1	0	0	859	0	0	0	02_11_22_13_38_42	SP	None	None	21.69	LH	90.08	['port1']	[859]	0.01	5	24	0	1	SP	1	LT
1776	Jack	Edgar	9	0	Threshold	4000	port1	port1	5.66412305831909	1	0	0	4001	0	0	port1	02_11_22_13_39_26	SP	None	None	21.69	LH	90.08	['port1']	[4001]	0.01	5	25	0	0	SP	1	LT
1777	Jack	Edgar	9	0	Threshold	4000	port1	all clear	2.53559398651123	1	0	0	997	0	0	0	02_11_22_13_40_09	SP	None	None	21.69	LH	90.08	['port1']	[997]	0.01	5	26	0	1	SP	1	LT
1778	Jack	Edgar	9	0	Threshold	4000	port1	all clear	3.28851056098938	1	0	0	1269	0	0	0	02_11_22_13_40_53	SP	None	None	21.69	LH	90.08	['port1']	[1269]	0.01	5	27	0	1	SP	1	LT
1779	Jack	Edgar	9	0	Threshold	4000	port1	port1	5.55789279937744	1	0	0	4001	0	0	port1	02_11_22_13_41_35	SP	None	None	21.69	LH	90.08	['port1']	[4001]	0.01	5	28	1	1	SP	1	LT
1780	Jack	Edgar	9	0	Threshold	4000	port1	all clear	6.57276821136475	1	0	0	1343	0	0	0	02_11_22_13_42_24	SP	None	None	21.69	LH	90.08	['port1']	[1343]	0.00316	6	29	1	0	SP	1	LT
1781	Jack	Edgar	9	0	Threshold	4000	port1	port1	5.37547183036804	1	0	0	4001	0	0	port1	02_11_22_13_43_06	SP	None	None	21.69	LH	90.08	['port1']	[4001]	0.01	7	30	1	1	SP	1	LT
1782	Jack	Edgar	9	0	Threshold	4000	port1	all clear	1.91673874855042	1	0	0	450	0	0	0	02_11_22_13_43_48	SP	None	None	21.69	LH	90.08	['port1']	[450]	0.01	7	31	0	1	SP	1	LT
1783	Jack	Edgar	9	0	Threshold	4000	port1	all clear	2.51037049293518	1	0	0	1003	0	0	0	02_11_22_13_44_31	SP	None	None	21.69	LH	90.08	['port1']	[1003]	0.01	7	32	0	1	SP	1	LT
1784	Luna	Lauren	9	0	Threshold	4000	port1	all clear	16.0781283378601	1	0	0	271	0	0	0	02_11_22_12_18_49	SP	None	None	20.67	LH	90.1	['port1']	[271]	0.01	0	1	0	1	SP	1	LT
1785	Luna	Lauren	9	0	Threshold	4000	port1	all clear	2.24387407302856	1	0	0	212	0	0	0	02_11_22_12_19_33	SP	None	None	20.67	LH	90.1	['port1']	[212]	0.01	0	2	1	0	SP	1	LT
1786	Luna	Lauren	9	0	Threshold	4000	port1	all clear	3.76459884643555	1	0	0	231	0	0	0	02_11_22_12_20_18	SP	None	None	20.67	LH	90.1	['port1']	[231]	0.01	0	3	0	1	SP	1	LT
1787	Luna	Lauren	9	0	Threshold	4000	port1	all clear	7.73044657707214	1	0	0	2235	0	0	0	02_11_22_12_21_07	SP	None	None	20.67	LH	90.1	['port1']	[2235]	0.01	0	4	1	0	SP	1	LT
1788	Luna	Lauren	9	0	Threshold	4000	port1	all clear	2.51022434234619	1	0	0	261	0	0	0	02_11_22_12_21_52	SP	None	None	20.67	LH	90.1	['port1']	[261]	0.01	0	5	1	0	SP	1	LT
1789	Luna	Lauren	9	0	Threshold	4000	port1	all clear	1.9903199672699	1	0	0	311	0	0	0	02_11_22_12_22_34	SP	None	None	20.67	LH	90.1	['port1']	[311]	0.01	0	6	0	1	SP	1	LT
1790	Luna	Lauren	9	0	Threshold	4000	port1	all clear	15.7306628227234	1	0	0	338	0	0	0	02_11_22_12_23_32	SP	None	None	20.67	LH	90.1	['port1']	[338]	0.01	0	7	1	0	SP	1	LT
1791	Luna	Lauren	9	0	Threshold	4000	port1	all clear	3.76507902145386	1	0	0	340	0	0	0	02_11_22_12_24_17	SP	None	None	20.67	LH	90.1	['port1']	[340]	0.01	0	8	1	0	SP	1	LT
1792	Luna	Lauren	9	0	Threshold	4000	port1	all clear	2.46352672576904	1	0	0	290	0	0	0	02_11_22_12_25_00	SP	None	None	20.67	LH	90.1	['port1']	[290]	0.01	0	9	0	1	SP	1	LT
1793	Luna	Lauren	9	0	Threshold	4000	port1	all clear	1.80836796760559	1	0	0	134	0	0	0	02_11_22_12_25_44	SP	None	None	20.67	LH	90.1	['port1']	[134]	0.01	0	10	1	0	SP	1	LT
1794	Luna	Lauren	9	0	Threshold	4000	port1	all clear	19.0792546272278	2	0	0	813	0	0	0	02_11_22_12_26_46	SP	None	None	20.67	LH	90.1	['port1', 'port1']	[401, 412]	0.01	0	11	1	0	SP	1	LT
1795	Luna	Lauren	9	0	Threshold	4000	port1	all clear	3.1250114440918	1	0	0	306	0	0	0	02_11_22_12_27_30	SP	None	None	20.67	LH	90.1	['port1']	[306]	0.01	0	12	0	1	SP	1	LT
1796	Luna	Lauren	9	0	Threshold	4000	port1	all clear	2.1280689239502	1	0	0	200	0	0	0	02_11_22_12_28_14	SP	None	None	20.67	LH	90.1	['port1']	[200]	0.01	0	13	1	0	SP	1	LT
1797	Luna	Lauren	9	0	Threshold	4000	port1	all clear	2.77092552185059	1	0	0	497	0	0	0	02_11_22_12_28_58	SP	None	None	20.67	LH	90.1	['port1']	[497]	0.01	0	14	1	0	SP	1	LT
1798	Luna	Lauren	9	0	Threshold	4000	port1	all clear	2.42656898498535	1	0	0	407	0	0	0	02_11_22_12_29_42	SP	None	None	20.67	LH	90.1	['port1']	[407]	0.01	0	15	0	1	SP	1	LT
1799	Luna	Lauren	9	0	Threshold	4000	port1	all clear	3.86896395683289	1	0	0	276	0	0	0	02_11_22_12_30_27	SP	None	None	20.67	LH	90.1	['port1']	[276]	0.01	0	16	1	0	SP	1	LT
1800	Luna	Lauren	9	0	Threshold	4000	port1	all clear	2.54636526107788	1	0	0	394	0	0	0	02_11_22_12_31_12	SP	None	None	20.67	LH	90.1	['port1']	[394]	0.01	0	17	1	0	SP	1	LT
1801	Luna	Lauren	9	0	Threshold	4000	port1	port1	2.15193247795105	2	0	0	4451	0	0	port1	02_11_22_12_31_55	SP	None	None	20.67	LH	90.1	['port1', 'port1']	[450, 4001]	0.01	0	18	1	1	SP	1	LT
1802	Luna	Lauren	9	0	Threshold	4000	port1	all clear	3.23409819602966	1	0	0	151	0	0	0	02_11_22_12_32_39	SP	None	None	20.67	LH	90.1	['port1']	[151]	0.01	0	19	0	1	SP	1	LT
1803	Luna	Lauren	9	0	Threshold	4000	port1	all clear	1.93195939064026	4	0	0	1349	0	0	0	02_11_22_12_33_25	SP	None	None	20.67	LH	90.1	['port1', 'port1', 'port1', 'port1']	[168, 533, 409, 239]	0.01	0	20	1	0	SP	1	LT
1804	Luna	Lauren	9	0	Threshold	4000	port1	all clear	44.7312848567963	1	0	0	387	0	0	0	02_11_22_12_34_50	SP	None	None	20.67	LH	90.1	['port1']	[387]	0.01	0	21	0	1	SP	1	LT
1805	Luna	Lauren	9	0	Threshold	4000	port1	port1	1.627605676651	2	0	0	4409	0	0	port1	02_11_22_12_35_33	SP	None	None	20.67	LH	90.1	['port1', 'port1']	[408, 4001]	0.01	0	22	1	1	SP	1	LT
1806	Luna	Lauren	9	0	Threshold	4000	port1	all clear	2.17511749267578	1	0	0	245	0	0	0	02_11_22_12_36_16	SP	None	None	20.67	LH	90.1	['port1']	[245]	0.01	0	23	0	1	SP	1	LT
1807	Luna	Lauren	9	0	Threshold	4000	port1	all clear	2.09797501564026	1	0	0	210	0	0	0	02_11_22_12_36_59	SP	None	None	20.67	LH	90.1	['port1']	[210]	0.00316	0	24	0	1	SP	1	LT
1808	Luna	Lauren	9	0	Threshold	4000	port1	all clear	4.36664319038391	1	0	0	330	0	0	0	02_11_22_12_37_44	SP	None	None	20.67	LH	90.1	['port1']	[330]	0.00316	0	25	0	1	SP	1	LT
1809	Luna	Lauren	9	0	Threshold	4000	port1	all clear	2.85953259468079	1	0	0	243	0	0	0	02_11_22_12_38_29	SP	None	None	20.67	LH	90.1	['port1']	[243]	0.00316	0	26	1	0	SP	1	LT
1810	Luna	Lauren	9	0	Threshold	4000	port1	all clear	3.25096559524536	2	0	0	2908	0	0	0	02_11_22_12_39_17	SP	None	None	20.67	LH	90.1	['port1', 'port1']	[405, 2503]	0.01	1	27	1	0	SP	1	LT
1811	Luna	Lauren	9	0	Threshold	4000	port1	all clear	2.5839786529541	1	0	0	365	0	0	0	02_11_22_12_40_00	SP	None	None	20.67	LH	90.1	['port1']	[365]	0.01	1	28	0	1	SP	1	LT
1812	Luna	Lauren	9	0	Threshold	4000	port1	all clear	3.49123859405518	1	0	0	245	0	0	0	02_11_22_12_40_45	SP	None	None	20.67	LH	90.1	['port1']	[245]	0.01	1	29	1	0	SP	1	LT
1813	Luna	Lauren	9	0	Threshold	4000	port1	all clear	2.41957664489746	1	0	0	184	0	0	0	02_11_22_12_41_28	SP	None	None	20.67	LH	90.1	['port1']	[184]	0.01	1	30	0	1	SP	1	LT
1814	Luna	Lauren	9	0	Threshold	4000	port1	all clear	1.99914336204529	1	0	0	170	0	0	0	02_11_22_12_42_12	SP	None	None	20.67	LH	90.1	['port1']	[170]	0.01	1	31	1	0	SP	1	LT
1815	Luna	Lauren	9	0	Threshold	4000	port1	all clear	2.48423767089844	1	0	0	302	0	0	0	02_11_22_12_42_57	SP	None	None	20.67	LH	90.1	['port1']	[302]	0.01	1	32	1	0	SP	1	LT
1816	Luna	Lauren	9	0	Threshold	4000	port1	timeout	0	0	0	0	0	0	0	0	02_11_22_12_44_34	SP	None	None	20.67	LH	90.1	[]	[]	0.01	1	33	0	0	SP	1	LT
1817	Luna	Lauren	9	0	Threshold	4000	port1	port1	6.5524435043335	1	0	0	4001	0	0	port1	02_11_22_12_45_18	SP	None	None	20.67	LH	90.1	['port1']	[4001]	0.01	1	34	1	1	SP	1	LT
1818	Luna	Lauren	9	0	Threshold	4000	port1	all clear	6.00070142745972	1	0	0	64	0	0	0	02_11_22_12_46_04	SP	None	None	20.67	LH	90.1	['port1']	[64]	0.01	1	35	0	1	SP	1	LT
1819	Luna	Lauren	9	0	Threshold	4000	port1	all clear	3.49348664283752	1	0	0	328	0	0	0	02_11_22_12_46_48	SP	None	None	20.67	LH	90.1	['port1']	[328]	0.01	1	36	0	1	SP	1	LT
1820	Luna	Lauren	9	0	Threshold	4000	port1	all clear	2.28786754608154	1	0	0	309	0	0	0	02_11_22_12_47_31	SP	None	None	20.67	LH	90.1	['port1']	[309]	0.00316	2	37	0	1	SP	1	LT
1821	Luna	Lauren	9	0	Threshold	4000	port1	all clear	2.22793698310852	1	0	0	284	0	0	0	02_11_22_12_48_15	SP	None	None	20.67	LH	90.1	['port1']	[284]	0.00316	2	38	1	0	SP	1	LT
1822	Luna	Lauren	9	0	Threshold	4000	port1	port1	3.59773874282837	2	0	0	5651	0	0	port1	02_11_22_12_49_02	SP	None	None	20.67	LH	90.1	['port1', 'port1']	[1650, 4001]	0.01	3	39	1	1	SP	1	LT
1823	Luna	Lauren	9	0	Threshold	4000	port1	all clear	1.71562719345093	1	0	0	98	0	0	0	02_11_22_12_49_45	SP	None	None	20.67	LH	90.1	['port1']	[98]	0.01	3	40	0	1	SP	1	LT
1824	Luna	Lauren	9	0	Threshold	4000	port1	all clear	6.72814273834229	1	0	0	273	0	0	0	02_11_22_12_50_32	SP	None	None	20.67	LH	90.1	['port1']	[273]	0.01	3	41	0	1	SP	1	LT
1825	Luna	Lauren	9	0	Threshold	4000	port1	all clear	5.55537986755371	1	0	0	341	0	0	0	02_11_22_12_51_18	SP	None	None	20.67	LH	90.1	['port1']	[341]	0.00316	4	42	0	1	SP	1	LT
1826	Luna	Lauren	9	0	Threshold	4000	port1	all clear	7.27858233451843	1	0	0	506	0	0	0	02_11_22_12_52_06	SP	None	None	20.67	LH	90.1	['port1']	[506]	0.00316	4	43	0	1	SP	1	LT
1827	Luna	Lauren	9	0	Threshold	4000	port1	all clear	1.94909238815308	1	0	0	164	0	0	0	02_11_22_12_52_50	SP	None	None	20.67	LH	90.1	['port1']	[164]	0.00316	4	44	1	0	SP	1	LT
1828	Luna	Lauren	9	0	Threshold	4000	port1	all clear	5.59105968475342	1	0	0	446	0	0	0	02_11_22_12_53_36	SP	None	None	20.67	LH	90.1	['port1']	[446]	0.01	5	45	0	1	SP	1	LT
1829	Luna	Lauren	9	0	Threshold	4000	port1	all clear	13.7327191829681	1	0	0	430	0	0	0	02_11_22_12_54_30	SP	None	None	20.67	LH	90.1	['port1']	[430]	0.01	5	46	0	1	SP	1	LT
1830	Luna	Lauren	9	0	Threshold	4000	port1	port1	8.69068646430969	1	0	0	4001	0	0	port1	02_11_22_12_55_16	SP	None	None	20.67	LH	90.1	['port1']	[4001]	0.01	5	47	1	1	SP	1	LT
1831	Luna	Lauren	9	0	Threshold	4000	port1	all clear	1.83222413063049	1	0	0	248	0	0	0	02_11_22_12_55_59	SP	None	None	20.67	LH	90.1	['port1']	[248]	0.00316	6	48	1	0	SP	1	LT
1832	Luna	Lauren	9	0	Threshold	4000	port1	all clear	1.76471090316772	1	0	0	110	0	0	0	02_11_22_12_56_43	SP	None	None	20.67	LH	90.1	['port1']	[110]	0.01	7	49	1	0	SP	1	LT
1833	Luna	Lauren	9	0	Threshold	4000	port1	all clear	2.04205060005188	1	0	0	338	0	0	0	02_11_22_12_57_26	SP	None	None	20.67	LH	90.1	['port1']	[338]	0.01	7	50	0	1	SP	1	LT
1834	Luna	Lauren	9	0	Threshold	4000	port1	all clear	4.12260222434998	1	0	0	347	0	0	0	02_11_22_12_58_10	SP	None	None	20.67	LH	90.1	['port1']	[347]	0.01	7	51	0	1	SP	1	LT
1835	Luna	Lauren	9	0	Threshold	4000	port1	timeout	0	0	0	0	0	0	0	0	02_11_22_12_59_48	SP	None	None	20.67	LH	90.1	[]	[]	0.01	7	52	1	0	SP	1	LT
1836	Luna	Lauren	9	0	Threshold	4000	port1	timeout	0	0	0	0	0	0	0	0	02_11_22_13_01_26	SP	None	None	20.67	LH	90.1	[]	[]	0.01	7	53	1	0	SP	1	LT
1837	Moni	Lauren	9	0	Threshold	4000	port1	port1	6.29100966453552	1	0	0	4001	0	0	port1	02_11_22_11_41_47	SP	None	None	19.75	LH	90.11	['port1']	[4001]	0.01	0	1	1	1	SP	1	LT
1838	Moni	Lauren	9	0	Threshold	4000	port1	all clear	1.9166259765625	1	0	0	456	0	0	0	02_11_22_11_42_29	SP	None	None	19.75	LH	90.11	['port1']	[456]	0.01	0	2	0	1	SP	1	LT
1839	Moni	Lauren	9	0	Threshold	4000	port1	port1	5.52527260780334	1	0	0	4001	0	0	port1	02_11_22_11_43_12	SP	None	None	19.75	LH	90.11	['port1']	[4001]	0.01	0	3	1	1	SP	1	LT
1840	Moni	Lauren	9	0	Threshold	4000	port1	all clear	1.46866750717163	1	0	0	404	0	0	0	02_11_22_11_43_54	SP	None	None	19.75	LH	90.11	['port1']	[404]	0.00316	0	4	0	1	SP	1	LT
1841	Moni	Lauren	9	0	Threshold	4000	port1	all clear	1.48529767990112	2	0	0	511	0	0	0	02_11_22_11_44_37	SP	None	None	19.75	LH	90.11	['port1', 'port1']	[475, 36]	0.00316	0	5	1	0	SP	1	LT
1842	Moni	Lauren	9	0	Threshold	4000	port1	all clear	1.46308374404907	1	0	0	494	0	0	0	02_11_22_11_45_19	SP	None	None	19.75	LH	90.11	['port1']	[494]	0.01	1	6	0	1	SP	1	LT
1843	Moni	Lauren	9	0	Threshold	4000	port1	all clear	2.17202091217041	1	0	0	720	0	0	0	02_11_22_11_46_02	SP	None	None	19.75	LH	90.11	['port1']	[720]	0.01	1	7	0	1	SP	1	LT
1844	Moni	Lauren	9	0	Threshold	4000	port1	port1	5.85273551940918	1	0	0	4001	0	0	port1	02_11_22_11_46_45	SP	None	None	19.75	LH	90.11	['port1']	[4001]	0.01	1	8	1	1	SP	1	LT
1845	Moni	Lauren	9	0	Threshold	4000	port1	all clear	18.1883668899536	1	0	0	370	0	0	0	02_11_22_11_47_44	SP	None	None	19.75	LH	90.11	['port1']	[370]	0.00316	2	9	0	1	SP	1	LT
1846	Moni	Lauren	9	0	Threshold	4000	port1	all clear	4.17104315757751	1	0	0	2882	0	0	0	02_11_22_11_48_30	SP	None	None	19.75	LH	90.11	['port1']	[2882]	0.00316	2	10	1	0	SP	1	LT
1847	Moni	Lauren	9	0	Threshold	4000	port1	all clear	1.72571206092834	1	0	0	640	0	0	0	02_11_22_11_49_12	SP	None	None	19.75	LH	90.11	['port1']	[640]	0.01	3	11	0	1	SP	1	LT
1848	Moni	Lauren	9	0	Threshold	4000	port1	all clear	1.88113069534302	3	0	0	565	0	0	0	02_11_22_11_49_56	SP	None	None	19.75	LH	90.11	['port1', 'port1', 'port1']	[533, 22, 10]	0.01	3	12	0	1	SP	1	LT
1849	Moni	Lauren	9	0	Threshold	4000	port1	port1	5.08811950683594	1	0	0	4001	0	0	port1	02_11_22_11_50_37	SP	None	None	19.75	LH	90.11	['port1']	[4001]	0.01	3	13	1	1	SP	1	LT
1850	Moni	Lauren	9	0	Threshold	4000	port1	all clear	3.30740284919739	1	0	0	389	0	0	0	02_11_22_11_51_21	SP	None	None	19.75	LH	90.11	['port1']	[389]	0.00316	4	14	0	1	SP	1	LT
1851	Moni	Lauren	9	0	Threshold	4000	port1	all clear	1.38597702980042	1	0	0	396	0	0	0	02_11_22_11_52_03	SP	None	None	19.75	LH	90.11	['port1']	[396]	0.00316	4	15	0	1	SP	1	LT
1852	Moni	Lauren	9	0	Threshold	4000	port1	all clear	1.55742287635803	1	0	0	575	0	0	0	02_11_22_11_52_47	SP	None	None	19.75	LH	90.11	['port1']	[575]	0.00316	4	16	1	0	SP	1	LT
1853	Moni	Lauren	9	0	Threshold	4000	port1	all clear	5.14982104301453	3	0	0	5217	0	0	0	02_11_22_11_53_35	SP	None	None	19.75	LH	90.11	['port1', 'port1', 'port1']	[3779, 135, 1303]	0.01	5	17	1	0	SP	1	LT
1854	Moni	Lauren	9	0	Threshold	4000	port1	port1	5.045494556427	1	0	0	4001	0	0	port1	02_11_22_11_54_17	SP	None	None	19.75	LH	90.11	['port1']	[4001]	0.01	5	18	1	1	SP	1	LT
1855	Moni	Lauren	9	0	Threshold	4000	port1	all clear	4.10387229919434	1	0	0	2696	0	0	0	02_11_22_11_55_03	SP	None	None	19.75	LH	90.11	['port1']	[2696]	0.01	5	19	1	0	SP	1	LT
1856	Moni	Lauren	9	0	Threshold	4000	port1	port1	5.08880019187927	1	0	0	4001	0	0	port1	02_11_22_11_55_45	SP	None	None	19.75	LH	90.11	['port1']	[4001]	0.01	5	20	1	1	SP	1	LT
1857	Moni	Lauren	9	0	Threshold	4000	port1	all clear	2.25708365440369	1	0	0	448	0	0	0	02_11_22_11_56_28	SP	None	None	19.75	LH	90.11	['port1']	[448]	0.01	5	21	0	1	SP	1	LT
1858	Moni	Lauren	9	0	Threshold	4000	port1	all clear	2.03145241737366	1	0	0	395	0	0	0	02_11_22_11_57_10	SP	None	None	19.75	LH	90.11	['port1']	[395]	0.01	5	22	0	1	SP	1	LT
1859	Moni	Lauren	9	0	Threshold	4000	port1	all clear	1.28221464157104	2	0	0	384	0	0	0	02_11_22_11_57_53	SP	None	None	19.75	LH	90.11	['port1', 'port1']	[371, 13]	0.00316	6	23	0	1	SP	1	LT
1860	Moni	Lauren	9	0	Threshold	4000	port1	all clear	3.74376368522644	1	0	0	2357	0	0	0	02_11_22_11_58_38	SP	None	None	19.75	LH	90.11	['port1']	[2357]	0.00316	6	24	1	0	SP	1	LT
1861	Moni	Lauren	9	0	Threshold	4000	port1	port1	5.59404158592224	1	0	0	4001	0	0	port1	02_11_22_11_59_20	SP	None	None	19.75	LH	90.11	['port1']	[4001]	0.01	7	25	1	1	SP	1	LT
1862	Moni	Lauren	9	0	Threshold	4000	port1	all clear	1.7655200958252	1	0	0	484	0	0	0	02_11_22_12_00_03	SP	None	None	19.75	LH	90.11	['port1']	[484]	0.01	7	26	0	1	SP	1	LT
1863	Moni	Lauren	9	0	Threshold	4000	port1	port1	7.14923024177551	1	0	0	4001	0	0	port1	02_11_22_12_00_47	SP	None	None	19.75	LH	90.11	['port1']	[4001]	0.01	7	27	1	1	SP	1	LT
1864	Rocket	Sarah	3	0	Threshold	4000	port1	all clear	12.8541140556335	1	0	0	536	0	0	0	02_01_22_15_49_46	SP	None	None	19.05	LH	89.75	['port1']	[536]	0.01	0	1	1	0	SP	1	LT
1865	Rocket	Sarah	3	0	Threshold	4000	port1	port1	5.94721150398254	1	0	0	4001	0	0	port1	02_01_22_15_50_28	SP	None	None	19.05	LH	89.75	['port1']	[4001]	0.01	0	2	1	1	SP	1	LT
1866	Rocket	Sarah	3	0	Threshold	4000	port1	all clear	2.57751178741455	1	0	0	393	0	0	0	02_01_22_15_51_13	SP	None	None	19.05	LH	89.75	['port1']	[393]	0.01	0	3	1	0	SP	1	LT
1867	Rocket	Sarah	3	0	Threshold	4000	port1	port1	6.70495390892029	1	0	0	4001	0	0	port1	02_01_22_15_51_56	SP	None	None	19.05	LH	89.75	['port1']	[4001]	0.01	0	4	1	1	SP	1	LT
1868	Rocket	Sarah	3	0	Threshold	4000	port1	port1	7.12054657936096	1	0	0	4001	0	0	port1	02_01_22_15_52_41	SP	None	None	19.05	LH	89.75	['port1']	[4001]	0.01	0	5	0	0	SP	1	LT
1869	Rocket	Sarah	3	0	Threshold	4000	port1	port1	7.26102519035339	1	0	0	4001	0	0	port1	02_01_22_15_53_25	SP	None	None	19.05	LH	89.75	['port1']	[4001]	0.01	0	6	1	1	SP	1	LT
1870	Rocket	Sarah	3	0	Threshold	4000	port1	all clear	2.58395838737488	2	0	0	405	0	0	0	02_01_22_15_54_11	SP	None	None	19.05	LH	89.75	['port1', 'port1']	[404, 1]	0.01	0	7	0	1	SP	1	LT
1871	Rocket	Sarah	3	0	Threshold	4000	port1	all clear	3.65228295326233	1	0	0	449	0	0	0	02_01_22_15_54_56	SP	None	None	19.05	LH	89.75	['port1']	[449]	0.01	0	8	0	1	SP	1	LT
1872	Rocket	Sarah	3	0	Threshold	4000	port1	all clear	2.99035215377808	1	0	0	552	0	0	0	02_01_22_15_55_39	SP	None	None	19.05	LH	89.75	['port1']	[552]	0.00316	0	9	0	1	SP	1	LT
1873	Rocket	Sarah	3	0	Threshold	4000	port1	all clear	3.7449803352356	1	0	0	613	0	0	0	02_01_22_15_56_24	SP	None	None	19.05	LH	89.75	['port1']	[613]	0.00316	0	10	0	1	SP	1	LT
1874	Rocket	Sarah	3	0	Threshold	4000	port1	port1	7.19688701629639	1	0	0	4001	0	0	port1	02_01_22_15_57_08	SP	None	None	19.05	LH	89.75	['port1']	[4001]	0.00316	0	11	1	1	SP	1	LT
1875	Rocket	Sarah	3	0	Threshold	4000	port1	all clear	4.58887887001038	1	0	0	452	0	0	0	02_01_22_15_57_53	SP	None	None	19.05	LH	89.75	['port1']	[452]	0.001	0	12	0	1	SP	1	LT
1876	Rocket	Sarah	3	0	Threshold	4000	port1	all clear	4.75921130180359	1	0	0	561	0	0	0	02_01_22_15_58_38	SP	None	None	19.05	LH	89.75	['port1']	[561]	0.001	0	13	0	1	SP	1	LT
1877	Rocket	Sarah	3	0	Threshold	4000	port1	port1	11.8865966796875	1	0	0	4001	0	0	port1	02_01_22_15_59_27	SP	None	None	19.05	LH	89.75	['port1']	[4001]	0.001	0	14	1	1	SP	1	LT
1878	Rocket	Sarah	3	0	Threshold	4000	port1	port1	15.1623427867889	1	0	0	4001	0	0	port1	02_01_22_16_00_19	SP	None	None	19.05	LH	89.75	['port1']	[4001]	0.000316	0	15	1	1	SP	1	LT
1879	Rocket	Sarah	3	0	Threshold	4000	port1	all clear	4.0516197681427	1	0	0	678	0	0	0	02_01_22_16_01_03	SP	None	None	19.05	LH	89.75	['port1']	[678]	0.000316	0	16	0	1	SP	1	LT
1880	Rocket	Sarah	3	0	Threshold	4000	port1	port1	6.0339047908783	1	0	0	4001	0	0	port1	02_01_22_16_01_47	SP	None	None	19.05	LH	89.75	['port1']	[4001]	0.000316	0	17	0	0	SP	1	LT
1881	Rocket	Sarah	3	0	Threshold	4000	port1	all clear	3.4233546257019	1	0	0	480	0	0	0	02_01_22_16_02_31	SP	None	None	19.05	LH	89.75	['port1']	[480]	0.001	1	18	0	1	SP	1	LT
1882	Rocket	Sarah	3	0	Threshold	4000	port1	port1	9.35907244682312	1	0	0	4001	0	0	port1	02_01_22_16_03_17	SP	None	None	19.05	LH	89.75	['port1']	[4001]	0.001	1	19	1	1	SP	1	LT
1883	Rocket	Sarah	3	0	Threshold	4000	port1	all clear	4.97762274742126	1	0	0	566	0	0	0	02_01_22_16_04_03	SP	None	None	19.05	LH	89.75	['port1']	[566]	0.001	1	20	0	1	SP	1	LT
1884	Rocket	Sarah	3	0	Threshold	4000	port1	all clear	4.24976181983948	1	0	0	600	0	0	0	02_01_22_16_04_49	SP	None	None	19.05	LH	89.75	['port1']	[600]	0.000316	2	21	1	0	SP	1	LT
1885	Rocket	Sarah	3	0	Threshold	4000	port1	port1	7.81227803230286	1	0	0	4001	0	0	port1	02_01_22_16_05_35	SP	None	None	19.05	LH	89.75	['port1']	[4001]	0.001	3	22	0	0	SP	1	LT
1886	Rocket	Sarah	3	0	Threshold	4000	port1	port1	8.6662175655365	1	0	0	4001	0	0	port1	02_01_22_16_06_21	SP	None	None	19.05	LH	89.75	['port1']	[4001]	0.00316	3	23	0	0	SP	1	LT
1887	Rocket	Sarah	3	0	Threshold	4000	port1	port1	8.11514544487	1	0	0	4001	0	0	port1	02_01_22_16_07_06	SP	None	None	19.05	LH	89.75	['port1']	[4001]	0.01	3	24	1	1	SP	1	LT
1888	Rocket	Sarah	3	0	Threshold	4000	port1	port1	7.04155945777893	1	0	0	4001	0	0	port1	02_01_22_16_07_51	SP	None	None	19.05	LH	89.75	['port1']	[4001]	0.01	3	25	0	0	SP	1	LT
1889	Rocket	Sarah	3	0	Threshold	4000	port1	port1	14.5447788238525	1	0	0	4001	0	0	port1	02_01_22_16_08_43	SP	None	None	19.05	LH	89.75	['port1']	[4001]	0.01	3	26	0	0	SP	1	LT
1890	Rocket	Sarah	3	0	Threshold	4000	port1	port1	5.68583583831787	1	0	0	4001	0	0	port1	02_01_22_16_09_25	SP	None	None	19.05	LH	89.75	['port1']	[4001]	0.01	3	27	1	1	SP	1	LT
1891	Rocket	Sarah	3	0	Threshold	4000	port1	all clear	19.9387178421021	1	0	0	1058	0	0	0	02_01_22_16_10_26	SP	None	None	19.05	LH	89.75	['port1']	[1058]	0.01	3	28	0	1	SP	1	LT
1892	Rocket	Sarah	3	0	Threshold	4000	port1	port1	15.9724006652832	1	0	0	4001	0	0	port1	02_01_22_16_11_18	SP	None	None	19.05	LH	89.75	['port1']	[4001]	0.01	3	29	1	1	SP	1	LT
1893	Rocket	Sarah	3	0	Threshold	4000	port1	all clear	5.39515805244446	1	0	0	532	0	0	0	02_01_22_16_12_05	SP	None	None	19.05	LH	89.75	['port1']	[532]	0.00316	4	30	0	1	SP	1	LT
1894	Rocket	Sarah	3	0	Threshold	4000	port1	port1	8.30667614936829	1	0	0	4001	0	0	port1	02_01_22_16_12_49	SP	None	None	19.05	LH	89.75	['port1']	[4001]	0.00316	4	31	1	1	SP	1	LT
1895	Rocket	Sarah	3	0	Threshold	4000	port1	port1	14.0083253383636	1	0	0	4001	0	0	port1	02_01_22_16_13_40	SP	None	None	19.05	LH	89.75	['port1']	[4001]	0.00316	4	32	1	1	SP	1	LT
1896	Rocket	Sarah	3	0	Threshold	4000	port1	port1	7.96866321563721	1	0	0	4001	0	0	port1	02_01_22_16_14_25	SP	None	None	19.05	LH	89.75	['port1']	[4001]	0.001	4	33	1	1	SP	1	LT
1897	Rocket	Sarah	3	0	Threshold	4000	port1	all clear	4.72488188743591	1	0	0	493	0	0	0	02_01_22_16_15_11	SP	None	None	19.05	LH	89.75	['port1']	[493]	0.001	4	34	1	0	SP	1	LT
1898	Rocket	Sarah	3	0	Threshold	4000	port1	port1	6.20998811721802	1	0	0	4001	0	0	port1	02_01_22_16_15_54	SP	None	None	19.05	LH	89.75	['port1']	[4001]	0.00316	5	35	1	1	SP	1	LT
1899	Rocket	Sarah	3	0	Threshold	4000	port1	port1	8.64437580108643	1	0	0	4001	0	0	port1	02_01_22_16_16_41	SP	None	None	19.05	LH	89.75	['port1']	[4001]	0.00316	5	36	0	0	SP	1	LT
1900	Rocket	Sarah	3	0	Threshold	4000	port1	port1	7.04347705841064	1	0	0	4001	0	0	port1	02_01_22_16_17_24	SP	None	None	19.05	LH	89.75	['port1']	[4001]	0.01	5	37	1	1	SP	1	LT
1901	Rocket	Sarah	3	0	Threshold	4000	port1	all clear	4.274080991745	1	0	0	519	0	0	0	02_01_22_16_18_09	SP	None	None	19.05	LH	89.75	['port1']	[519]	0.01	5	38	0	1	SP	1	LT
1902	Rocket	Sarah	3	0	Threshold	4000	port1	port1	6.5119423866272	1	0	0	4001	0	0	port1	02_01_22_16_18_53	SP	None	None	19.05	LH	89.75	['port1']	[4001]	0.01	5	39	1	1	SP	1	LT
1903	Rocket	Sarah	3	0	Threshold	4000	port1	all clear	2.8280189037323	1	0	0	480	0	0	0	02_01_22_16_19_36	SP	None	None	19.05	LH	89.75	['port1']	[480]	0.00316	6	40	0	1	SP	1	LT
1904	Rocket	Sarah	3	0	Threshold	4000	port1	all clear	5.49525809288025	1	0	0	614	0	0	0	02_01_22_16_20_23	SP	None	None	19.05	LH	89.75	['port1']	[614]	0.00316	6	41	1	0	SP	1	LT
1905	Rocket	Sarah	3	0	Threshold	4000	port1	all clear	3.98748445510864	1	0	0	801	0	0	0	02_01_22_16_21_08	SP	None	None	19.05	LH	89.75	['port1']	[801]	0.01	7	42	0	1	SP	1	LT
1906	Rocket	Sarah	3	0	Threshold	4000	port1	port1	7.64072871208191	1	0	0	4001	0	0	port1	02_01_22_16_21_52	SP	None	None	19.05	LH	89.75	['port1']	[4001]	0.01	7	43	1	1	SP	1	LT
1907	Rocket	Sarah	3	0	Threshold	4000	port1	port1	6.96421670913696	1	0	0	4001	0	0	port1	02_01_22_16_22_36	SP	None	None	19.05	LH	89.75	['port1']	[4001]	0.01	7	44	1	1	SP	1	LT
1908	Zulu	Sarah	3	0	Threshold	4000	port1	all clear	8.01390790939331	1	0	0	74	0	0	0	02_01_22_15_23_33	SP	None	None	19.28	LH	89.73	['port1']	[74]	0.01	0	1	0	1	SP	1	LT
1909	Zulu	Sarah	3	0	Threshold	4000	port1	all clear	6.20870637893677	1	0	0	710	0	0	0	02_01_22_15_24_21	SP	None	None	19.28	LH	89.73	['port1']	[710]	0.01	0	2	1	0	SP	1	LT
1910	Zulu	Sarah	3	0	Threshold	4000	port1	all clear	10.258189201355	1	0	0	91	0	0	0	02_01_22_15_25_12	SP	None	None	19.28	LH	89.73	['port1']	[91]	0.01	0	3	0	1	SP	1	LT
1911	Zulu	Sarah	3	0	Threshold	4000	port1	all clear	4.6105260848999	1	0	0	291	0	0	0	02_01_22_15_25_58	SP	None	None	19.28	LH	89.73	['port1']	[291]	0.01	0	4	0	1	SP	1	LT
1912	Zulu	Sarah	3	0	Threshold	4000	port1	all clear	3.09428739547729	4	0	0	1193	0	0	0	02_01_22_15_26_45	SP	None	None	19.28	LH	89.73	['port1', 'port1', 'port1', 'port1']	[36, 462, 167, 528]	0.01	0	5	1	0	SP	1	LT
1913	Zulu	Sarah	3	0	Threshold	4000	port1	all clear	2.78362655639648	1	0	0	1285	0	0	0	02_01_22_15_27_29	SP	None	None	19.28	LH	89.73	['port1']	[1285]	0.01	0	6	1	0	SP	1	LT
1914	Zulu	Sarah	3	0	Threshold	4000	port1	all clear	3.67412376403809	1	0	0	291	0	0	0	02_01_22_15_28_14	SP	None	None	19.28	LH	89.73	['port1']	[291]	0.01	0	7	0	1	SP	1	LT
1915	Zulu	Sarah	3	0	Threshold	4000	port1	all clear	7.05724310874939	3	0	0	2376	0	0	0	02_01_22_15_29_04	SP	None	None	19.28	LH	89.73	['port1', 'port1', 'port1']	[1547, 117, 712]	0.01	0	8	1	0	SP	1	LT
1916	Zulu	Sarah	3	0	Threshold	4000	port1	all clear	8.10959815979004	1	0	0	290	0	0	0	02_01_22_15_29_53	SP	None	None	19.28	LH	89.73	['port1']	[290]	0.01	0	9	0	1	SP	1	LT
1917	Zulu	Sarah	3	0	Threshold	4000	port1	all clear	2.08863472938538	1	0	0	325	0	0	0	02_01_22_15_30_37	SP	None	None	19.28	LH	89.73	['port1']	[325]	0.01	0	10	1	0	SP	1	LT
1918	Zulu	Sarah	3	0	Threshold	4000	port1	all clear	4.59392309188843	1	0	0	151	0	0	0	02_01_22_15_31_22	SP	None	None	19.28	LH	89.73	['port1']	[151]	0.01	0	11	0	1	SP	1	LT
1919	Zulu	Sarah	3	0	Threshold	4000	port1	all clear	13.4962837696075	1	0	0	236	0	0	0	02_01_22_15_32_16	SP	None	None	19.28	LH	89.73	['port1']	[236]	0.01	0	12	0	1	SP	1	LT
1920	Zulu	Sarah	3	0	Threshold	4000	port1	all clear	8.29082036018372	1	0	0	249	0	0	0	02_01_22_15_33_06	SP	None	None	19.28	LH	89.73	['port1']	[249]	0.01	0	13	1	0	SP	1	LT
1921	Zulu	Sarah	3	0	Threshold	4000	port1	all clear	3.55701851844788	1	0	0	2104	0	0	0	02_01_22_15_33_51	SP	None	None	19.28	LH	89.73	['port1']	[2104]	0.01	0	14	1	0	SP	1	LT
1922	Zulu	Sarah	3	0	Threshold	4000	port1	all clear	2.27555727958679	1	0	0	349	0	0	0	02_01_22_15_34_36	SP	None	None	19.28	LH	89.73	['port1']	[349]	0.01	0	15	1	0	SP	1	LT
1923	Zulu	Sarah	3	0	Threshold	4000	port1	all clear	19.3339836597443	1	0	0	551	0	0	0	02_01_22_15_35_37	SP	None	None	19.28	LH	89.73	['port1']	[551]	0.01	0	16	1	0	SP	1	LT
1924	Zulu	Sarah	3	0	Threshold	4000	port1	all clear	9.66662263870239	1	0	0	201	0	0	0	02_01_22_15_36_28	SP	None	None	19.28	LH	89.73	['port1']	[201]	0.01	0	17	1	0	SP	1	LT
1925	Zulu	Sarah	3	0	Threshold	4000	port1	all clear	1.55747246742249	1	0	0	290	0	0	0	02_01_22_15_37_12	SP	None	None	19.28	LH	89.73	['port1']	[290]	0.01	0	18	1	0	SP	1	LT
1926	Bello	Sarah	4	0	Threshold	4000	port1	all clear	8.64267992973328	1	0	0	311	0	0	0	02_02_22_11_41_19	SP	None	None	14.65	LH	90.48	['port1']	[311]	0.01	0	1	0	1	SP	2	LT
1927	Bello	Sarah	4	0	Threshold	4000	port1	all clear	2.0531542301178	1	0	0	317	0	0	0	02_02_22_11_42_02	SP	None	None	14.65	LH	90.48	['port1']	[317]	0.01	0	2	0	1	SP	2	LT
1928	Bello	Sarah	4	0	Threshold	4000	port1	port1	5.72544813156128	1	0	0	4001	0	0	port1	02_02_22_11_42_44	SP	None	None	14.65	LH	90.48	['port1']	[4001]	0.01	0	3	1	1	SP	2	LT
1929	Bello	Sarah	4	0	Threshold	4000	port1	all clear	2.54165625572205	1	0	0	388	0	0	0	02_02_22_11_43_28	SP	None	None	14.65	LH	90.48	['port1']	[388]	0.00316	0	4	1	0	SP	2	LT
1930	Bello	Sarah	4	0	Threshold	4000	port1	all clear	2.2196364402771	1	0	0	336	0	0	0	02_02_22_11_44_11	SP	None	None	14.65	LH	90.48	['port1']	[336]	0.01	1	5	0	1	SP	2	LT
1931	Bello	Sarah	4	0	Threshold	4000	port1	port1	5.89999675750732	1	0	0	4001	0	0	port1	02_02_22_11_44_54	SP	None	None	14.65	LH	90.48	['port1']	[4001]	0.01	1	6	1	1	SP	2	LT
1932	Bello	Sarah	4	0	Threshold	4000	port1	all clear	2.21899914741516	1	0	0	292	0	0	0	02_02_22_11_45_37	SP	None	None	14.65	LH	90.48	['port1']	[292]	0.01	1	7	0	1	SP	2	LT
1933	Bello	Sarah	4	0	Threshold	4000	port1	all clear	2.08434700965881	1	0	0	252	0	0	0	02_02_22_11_46_19	SP	None	None	14.65	LH	90.48	['port1']	[252]	0.00316	2	8	0	1	SP	2	LT
1934	Bello	Sarah	4	0	Threshold	4000	port1	all clear	2.27836275100708	1	0	0	455	0	0	0	02_02_22_11_47_03	SP	None	None	14.65	LH	90.48	['port1']	[455]	0.00316	2	9	1	0	SP	2	LT
1935	Bello	Sarah	4	0	Threshold	4000	port1	all clear	1.79308915138245	1	0	0	377	0	0	0	02_02_22_11_47_46	SP	None	None	14.65	LH	90.48	['port1']	[377]	0.01	3	10	0	1	SP	2	LT
1936	Bello	Sarah	4	0	Threshold	4000	port1	port1	5.57679891586304	1	0	0	4001	0	0	port1	02_02_22_11_48_28	SP	None	None	14.65	LH	90.48	['port1']	[4001]	0.01	3	11	1	1	SP	2	LT
1937	Bello	Sarah	4	0	Threshold	4000	port1	all clear	1.8698902130127	1	0	0	281	0	0	0	02_02_22_11_49_12	SP	None	None	14.65	LH	90.48	['port1']	[281]	0.01	3	12	1	0	SP	2	LT
1938	Bello	Sarah	4	0	Threshold	4000	port1	port1	5.73376178741455	1	0	0	4001	0	0	port1	02_02_22_11_49_54	SP	None	None	14.65	LH	90.48	['port1']	[4001]	0.01	3	13	1	1	SP	2	LT
1939	Bello	Sarah	4	0	Threshold	4000	port1	all clear	2.22823405265808	1	0	0	288	0	0	0	02_02_22_11_50_38	SP	None	None	14.65	LH	90.48	['port1']	[288]	0.01	3	14	1	0	SP	2	LT
1940	Bello	Sarah	4	0	Threshold	4000	port1	all clear	6.62371110916138	1	0	0	291	0	0	0	02_02_22_11_51_26	SP	None	None	14.65	LH	90.48	['port1']	[291]	0.01	3	15	0	1	SP	2	LT
1941	Bello	Sarah	4	0	Threshold	4000	port1	all clear	2.08706068992615	1	0	0	322	0	0	0	02_02_22_11_52_08	SP	None	None	14.65	LH	90.48	['port1']	[322]	0.01	3	16	0	1	SP	2	LT
1942	Bello	Sarah	4	0	Threshold	4000	port1	port1	3.91021847724915	2	0	0	6079	0	0	port1	02_02_22_11_52_54	SP	None	None	14.65	LH	90.48	['port1', 'port1']	[2078, 4001]	0.01	3	17	1	1	SP	2	LT
1943	Bello	Sarah	4	0	Threshold	4000	port1	all clear	3.61791467666626	1	0	0	322	0	0	0	02_02_22_11_53_38	SP	None	None	14.65	LH	90.48	['port1']	[322]	0.00316	4	18	0	1	SP	2	LT
1944	Bello	Sarah	4	0	Threshold	4000	port1	all clear	2.4532322883606	1	0	0	280	0	0	0	02_02_22_11_54_22	SP	None	None	14.65	LH	90.48	['port1']	[280]	0.00316	4	19	1	0	SP	2	LT
1945	Bello	Sarah	4	0	Threshold	4000	port1	all clear	1.96853423118591	1	0	0	335	0	0	0	02_02_22_11_55_05	SP	None	None	14.65	LH	90.48	['port1']	[335]	0.01	5	20	0	1	SP	2	LT
1946	Bello	Sarah	4	0	Threshold	4000	port1	port1	5.81910228729248	1	0	0	4001	0	0	port1	02_02_22_11_55_47	SP	None	None	14.65	LH	90.48	['port1']	[4001]	0.01	5	21	1	1	SP	2	LT
1947	Bello	Sarah	4	0	Threshold	4000	port1	port1	1.97104001045227	2	0	0	4410	0	0	port1	02_02_22_11_56_32	SP	None	None	14.65	LH	90.48	['port1', 'port1']	[409, 4001]	0.01	5	22	1	1	SP	2	LT
1948	Bello	Sarah	4	0	Threshold	4000	port1	all clear	2.46238803863525	1	0	0	239	0	0	0	02_02_22_11_57_15	SP	None	None	14.65	LH	90.48	['port1']	[239]	0.00316	6	23	0	1	SP	2	LT
1949	Bello	Sarah	4	0	Threshold	4000	port1	all clear	2.43705415725708	1	0	0	287	0	0	0	02_02_22_11_57_59	SP	None	None	14.65	LH	90.48	['port1']	[287]	0.00316	6	24	0	1	SP	2	LT
1950	Bello	Sarah	4	0	Threshold	4000	port1	all clear	2.11206340789795	1	0	0	424	0	0	0	02_02_22_11_58_42	SP	None	None	14.65	LH	90.48	['port1']	[424]	0.00316	6	25	1	0	SP	2	LT
1951	Bello	Sarah	4	0	Threshold	4000	port1	all clear	1.87590050697327	1	0	0	405	0	0	0	02_02_22_11_59_26	SP	None	None	14.65	LH	90.48	['port1']	[405]	0.01	7	26	1	0	SP	2	LT
1952	Bello	Sarah	4	0	Threshold	4000	port1	all clear	1.86303019523621	1	0	0	347	0	0	0	02_02_22_12_00_09	SP	None	None	14.65	LH	90.48	['port1']	[347]	0.01	7	27	0	1	SP	2	LT
1953	Bello	Sarah	4	0	Threshold	4000	port1	port1	5.6806263923645	1	0	0	4001	0	0	port1	02_02_22_12_00_51	SP	None	None	14.65	LH	90.48	['port1']	[4001]	0.01	7	28	1	1	SP	2	LT
1954	Bello	Sarah	4	0	Threshold	4000	port1	all clear	2.20476627349854	1	0	0	313	0	0	0	02_02_22_12_01_34	SP	None	None	14.65	LH	90.48	['port1']	[313]	0.01	7	29	0	1	SP	2	LT
1955	Dalton	Sarah	4	0	Threshold	4000	port1	all clear	3.0375235080719	1	0	0	298	0	0	0	02_02_22_12_11_46	SP	None	None	16.56	LH	90.46	['port1']	[298]	0.01	0	1	1	0	SP	2	LT
1956	Dalton	Sarah	4	0	Threshold	4000	port1	port1	5.7118878364563	1	0	0	4001	0	0	port1	02_02_22_12_12_28	SP	None	None	16.56	LH	90.46	['port1']	[4001]	0.01	0	2	1	1	SP	2	LT
1957	Dalton	Sarah	4	0	Threshold	4000	port1	all clear	2.28413653373718	1	0	0	443	0	0	0	02_02_22_12_13_11	SP	None	None	16.56	LH	90.46	['port1']	[443]	0.01	0	3	0	1	SP	2	LT
1958	Dalton	Sarah	4	0	Threshold	4000	port1	all clear	2.82012939453125	1	0	0	329	0	0	0	02_02_22_12_13_55	SP	None	None	16.56	LH	90.46	['port1']	[329]	0.01	0	4	0	1	SP	2	LT
1959	Dalton	Sarah	4	0	Threshold	4000	port1	port1	6.00648832321167	1	0	0	4001	0	0	port1	02_02_22_12_14_37	SP	None	None	16.56	LH	90.46	['port1']	[4001]	0.00316	0	5	1	1	SP	2	LT
1960	Dalton	Sarah	4	0	Threshold	4000	port1	port1	6.00517654418945	1	0	0	4001	0	0	port1	02_02_22_12_15_21	SP	None	None	16.56	LH	90.46	['port1']	[4001]	0.00316	0	6	0	0	SP	2	LT
1961	Dalton	Sarah	4	0	Threshold	4000	port1	all clear	2.65977168083191	1	0	0	826	0	0	0	02_02_22_12_16_05	SP	None	None	16.56	LH	90.46	['port1']	[826]	0.01	1	7	0	1	SP	2	LT
1962	Dalton	Sarah	4	0	Threshold	4000	port1	port1	5.71858286857605	1	0	0	4001	0	0	port1	02_02_22_12_16_47	SP	None	None	16.56	LH	90.46	['port1']	[4001]	0.01	1	8	1	1	SP	2	LT
1963	Dalton	Sarah	4	0	Threshold	4000	port1	all clear	2.02562785148621	4	0	0	265	0	0	0	02_02_22_12_17_31	SP	None	None	16.56	LH	90.46	['port1', 'port1', 'port1', 'port1']	[217, 7, 32, 9]	0.01	1	9	0	1	SP	2	LT
1964	Dalton	Sarah	4	0	Threshold	4000	port1	port1	6.06562089920044	1	0	0	4001	0	0	port1	02_02_22_12_18_14	SP	None	None	16.56	LH	90.46	['port1']	[4001]	0.00316	2	10	1	1	SP	2	LT
1965	Dalton	Sarah	4	0	Threshold	4000	port1	all clear	2.15101146697998	1	0	0	345	0	0	0	02_02_22_12_18_57	SP	None	None	16.56	LH	90.46	['port1']	[345]	0.00316	2	11	0	1	SP	2	LT
1966	Dalton	Sarah	4	0	Threshold	4000	port1	all clear	5.62670278549194	1	0	0	3914	0	0	0	02_02_22_12_19_44	SP	None	None	16.56	LH	90.46	['port1']	[3914]	0.00316	2	12	1	0	SP	2	LT
1967	Dalton	Sarah	4	0	Threshold	4000	port1	port1	5.75507497787476	1	0	0	4001	0	0	port1	02_02_22_12_20_28	SP	None	None	16.56	LH	90.46	['port1']	[4001]	0.01	3	13	0	0	SP	2	LT
1968	Dalton	Sarah	4	0	Threshold	4000	port1	port1	5.81146144866943	1	0	0	4001	0	0	port1	02_02_22_12_21_10	SP	None	None	16.56	LH	90.46	['port1']	[4001]	0.01	3	14	1	1	SP	2	LT
1969	Dalton	Sarah	4	0	Threshold	4000	port1	port1	5.95248341560364	1	0	0	4001	0	0	port1	02_02_22_12_21_53	SP	None	None	16.56	LH	90.46	['port1']	[4001]	0.01	3	15	1	1	SP	2	LT
1970	Dalton	Sarah	4	0	Threshold	4000	port1	all clear	3.1562602519989	4	0	0	202	0	0	0	02_02_22_12_22_38	SP	None	None	16.56	LH	90.46	['port1', 'port1', 'port1', 'port1']	[155, 25, 1, 21]	0.01	3	16	0	1	SP	2	LT
1971	Dalton	Sarah	4	0	Threshold	4000	port1	port1	6.1378436088562	1	0	0	4001	0	0	port1	02_02_22_12_23_21	SP	None	None	16.56	LH	90.46	['port1']	[4001]	0.00316	4	17	1	1	SP	2	LT
1972	Dalton	Sarah	4	0	Threshold	4000	port1	all clear	2.18142485618591	1	0	0	329	0	0	0	02_02_22_12_24_03	SP	None	None	16.56	LH	90.46	['port1']	[329]	0.00316	4	18	0	1	SP	2	LT
1973	Dalton	Sarah	4	0	Threshold	4000	port1	port1	5.97875261306763	1	0	0	4001	0	0	port1	02_02_22_12_24_46	SP	None	None	16.56	LH	90.46	['port1']	[4001]	0.00316	4	19	1	1	SP	2	LT
1974	Dalton	Sarah	4	0	Threshold	4000	port1	all clear	2.30800914764404	2	0	0	373	0	0	0	02_02_22_12_25_30	SP	None	None	16.56	LH	90.46	['port1', 'port1']	[322, 51]	0.001	4	20	1	0	SP	2	LT
1975	Dalton	Sarah	4	0	Threshold	4000	port1	port1	5.85823082923889	1	0	0	4001	0	0	port1	02_02_22_12_26_13	SP	None	None	16.56	LH	90.46	['port1']	[4001]	0.00316	5	21	1	1	SP	2	LT
1976	Dalton	Sarah	4	0	Threshold	4000	port1	all clear	2.88282203674316	2	0	0	1045	0	0	0	02_02_22_12_26_57	SP	None	None	16.56	LH	90.46	['port1', 'port1']	[1040, 5]	0.00316	5	22	0	1	SP	2	LT
1977	Dalton	Sarah	4	0	Threshold	4000	port1	port1	6.05728816986084	1	0	0	4001	0	0	port1	02_02_22_12_27_40	SP	None	None	16.56	LH	90.46	['port1']	[4001]	0.00316	5	23	1	1	SP	2	LT
1978	Dalton	Sarah	4	0	Threshold	4000	port1	all clear	2.39896488189697	1	0	0	250	0	0	0	02_02_22_12_28_23	SP	None	None	16.56	LH	90.46	['port1']	[250]	0.001	6	24	0	1	SP	2	LT
1979	Dalton	Sarah	4	0	Threshold	4000	port1	all clear	2.29953479766846	1	0	0	341	0	0	0	02_02_22_12_29_06	SP	None	None	16.56	LH	90.46	['port1']	[341]	0.001	6	25	0	1	SP	2	LT
1980	Dalton	Sarah	4	0	Threshold	4000	port1	port1	6.27800059318542	1	0	0	4001	0	0	port1	02_02_22_12_29_48	SP	None	None	16.56	LH	90.46	['port1']	[4001]	0.001	6	26	1	1	SP	2	LT
1981	Dalton	Sarah	4	0	Threshold	4000	port1	all clear	3.31762552261353	1	0	0	775	0	0	0	02_02_22_12_30_32	SP	None	None	16.56	LH	90.46	['port1']	[775]	0.000316	6	27	0	1	SP	2	LT
1982	Dalton	Sarah	4	0	Threshold	4000	port1	all clear	3.52760624885559	1	0	0	273	0	0	0	02_02_22_12_31_18	SP	None	None	16.56	LH	90.46	['port1']	[273]	0.000316	6	28	1	0	SP	2	LT
1983	Dalton	Sarah	4	0	Threshold	4000	port1	port1	5.73605942726135	1	0	0	4001	0	0	port1	02_02_22_12_32_00	SP	None	None	16.56	LH	90.46	['port1']	[4001]	0.001	7	29	1	1	SP	2	LT
1984	Dalton	Sarah	4	0	Threshold	4000	port1	all clear	2.99103689193726	1	0	0	900	0	0	0	02_02_22_12_32_44	SP	None	None	16.56	LH	90.46	['port1']	[900]	0.001	7	30	0	1	SP	2	LT
1985	Dalton	Sarah	4	0	Threshold	4000	port1	port1	5.8609926700592	1	0	0	4001	0	0	port1	02_02_22_12_33_26	SP	None	None	16.56	LH	90.46	['port1']	[4001]	0.001	7	31	1	1	SP	2	LT
1986	Dasty	Lauren	10	0	Threshold	4000	port1	all clear	13.5490679740906	1	0	0	507	0	0	0	02_11_22_13_57_41	SP	None	None	21.32	LH	90.08	['port1']	[507]	0.01	0	1	0	1	SP	2	LT
1987	Dasty	Lauren	10	0	Threshold	4000	port1	port1	5.94489574432373	1	0	0	4001	0	0	port1	02_11_22_13_58_24	SP	None	None	21.32	LH	90.08	['port1']	[4001]	0.01	0	2	1	1	SP	2	LT
1988	Dasty	Lauren	10	0	Threshold	4000	port1	all clear	3.18194460868835	1	0	0	351	0	0	0	02_11_22_13_59_07	SP	None	None	21.32	LH	90.08	['port1']	[351]	0.01	0	3	0	1	SP	2	LT
1989	Dasty	Lauren	10	0	Threshold	4000	port1	all clear	2.27483129501343	1	0	0	475	0	0	0	02_11_22_13_59_50	SP	None	None	21.32	LH	90.08	['port1']	[475]	0.00316	0	4	0	1	SP	2	LT
1990	Dasty	Lauren	10	0	Threshold	4000	port1	port1	5.89048719406128	1	0	0	4001	0	0	port1	02_11_22_14_00_33	SP	None	None	21.32	LH	90.08	['port1']	[4001]	0.00316	0	5	1	1	SP	2	LT
1991	Dasty	Lauren	10	0	Threshold	4000	port1	all clear	1.77699875831604	1	0	0	501	0	0	0	02_11_22_14_01_17	SP	None	None	21.32	LH	90.08	['port1']	[501]	0.00316	0	6	1	0	SP	2	LT
1992	Dasty	Lauren	10	0	Threshold	4000	port1	all clear	2.02692079544067	1	0	0	472	0	0	0	02_11_22_14_01_59	SP	None	None	21.32	LH	90.08	['port1']	[472]	0.01	1	7	0	1	SP	2	LT
1993	Dasty	Lauren	10	0	Threshold	4000	port1	all clear	2.36978530883789	1	0	0	476	0	0	0	02_11_22_14_02_42	SP	None	None	21.32	LH	90.08	['port1']	[476]	0.01	1	8	0	1	SP	2	LT
1994	Dasty	Lauren	10	0	Threshold	4000	port1	port1	5.85558819770813	1	0	0	4001	0	0	port1	02_11_22_14_03_25	SP	None	None	21.32	LH	90.08	['port1']	[4001]	0.01	1	9	1	1	SP	2	LT
1995	Dasty	Lauren	10	0	Threshold	4000	port1	all clear	1.99579501152039	1	0	0	471	0	0	0	02_11_22_14_04_07	SP	None	None	21.32	LH	90.08	['port1']	[471]	0.00316	2	10	0	1	SP	2	LT
1996	Dasty	Lauren	10	0	Threshold	4000	port1	all clear	2.35343813896179	1	0	0	841	0	0	0	02_11_22_14_04_51	SP	None	None	21.32	LH	90.08	['port1']	[841]	0.00316	2	11	1	0	SP	2	LT
1997	Dasty	Lauren	10	0	Threshold	4000	port1	all clear	2.52542400360107	1	0	0	436	0	0	0	02_11_22_14_05_35	SP	None	None	21.32	LH	90.08	['port1']	[436]	0.01	3	12	0	1	SP	2	LT
1998	Dasty	Lauren	10	0	Threshold	4000	port1	all clear	2.06217622756958	1	0	0	461	0	0	0	02_11_22_14_06_17	SP	None	None	21.32	LH	90.08	['port1']	[461]	0.01	3	13	0	1	SP	2	LT
1999	Dasty	Lauren	10	0	Threshold	4000	port1	port1	5.85091590881348	1	0	0	4001	0	0	port1	02_11_22_14_07_00	SP	None	None	21.32	LH	90.08	['port1']	[4001]	0.01	3	14	1	1	SP	2	LT
[truncated: 8,897 more rows]
