# Supplementary material for: Environmental effects on explosive detection threshold of domestic dogs
Source: PLoS One. 2024 Sep 25;19(9):e0306817. doi: 10.1371/journal.pone.0306817 (PMC11423966; doi:10.1371/journal.pone.0306817)
Supplement: S2 Data — (CSV) [file pone.0306817.s003.csv]

Dog	Date	Condition	Odor	ThresholdSessNumber	StartTime	0	5	10	15	20	25	30	35	40	45	50	55	60	EndSessionTemp	SessionEndTime	5mPostTemp
Jack	1/31/22	40C_70%H	SP	3	2:55	101.8	103.6	104.8	106	103.6									105.8	3:14	101.4
Dasty	1/31/22	40C_70%H	SP	3	1:29	99.9	101.8	103.2	103.6	104.4									103.8	1:53	102.6
Luna	1/31/22	40C_70%H	SP	3	2:10	100.8	103.4	104.2	104.8										104.4	2:33	101.6
Moni	1/31/22	40C_70%H	SP	3	3:31	99.9	102.4	103	103.4										103.4	3:49	100.3
Rocket	2/14/22	40C_70%H	SP	9	11:05	99.7	102.2	103	103.4	103.6	103.8	104.2	104.4	104.4					104.4	11:45	102.8
Dalton	2/14/22	40C_70%H	SP	9	12:10	98.9	100.8	102.2	103	103.2	104.2	104.2							104.6	12:44	102.2
Bello	2/14/22	40C_70%H	SP	9	1:04	98.9	102.6	103	103.6	103.8	104.2								104.6	1:33	103.6
Zulu	2/16/22	40C_70%H	SP	9	3:04	99.1	101.8	102.8	103.4	103.6	103.8	104	104						104.2	3:41	100.8
Dasty	2/1/22	40C 70%H	SP	4	8:35	99.9	99.9	102.2	102.8	103.2	103.4								103.6	8:59	102
Jack	2/1/22	40C 70%H	SP	4	9:15	100.1	102.2	103.6	103.8	104.6	105.2	105.2	105.6	106					106	9:55	104
Luna	1/31/22	40C_70%H	SP	4	3:59	101	102.8	103.6	103.6	103.8									103.8	4:19	102.8
Moni	2/1/22	40C_70%H	SP	4	10:20	101	102.6	103.3	103.8	103.8	104.8								105	10:47	102.8
Rocket	2/14/22	40C_70%H	SP	10	2:13	100.8	103.2	103.2	104	103.6	104.1								104.1	2:38	102
Dalton	2/14/22	40C_70%H	SP	10	2:56	98.7	102	102.6	103.6	104	104.2	104.8	104.8	105.2					105.2	3:36	104.2
Bello	2/14/22	40C_70%H	SP	10	3:48	102.6	103.8	104.6	105.2	105.4	105.2								105.4	4:15	103.8
Zulu	2/17/22	40C_70%H	SP	10	11:00	98.9	102	103.2	103.4										104	11:18	100.3
Zulu	2/1/22	0C_50%H	SP	3	3:23	99.1	98.9	97.5	97.3										97.3	3:37
Rocket	2/1/22	0C_50%H	SP	3	3:49	101.2	100.6	100.6	100.3	99.9	100.1								100.1	4:23	101
Bello	2/2/22	0C_50%H	SP	3	10:10	97.7	97.3	97.7	97.5	97.7	97.1								97.5	10:39	98.9
Dalton	2/2/22	0C_50%H	SP	3	9:30	98.9	98.7	98.1	97.9	97.7									97.9	9:53	98.9
Moni	2/11/22	0C_50%H	SP	9	11:40	97.1	97.9	97.9	98.3	98.3									98.3	12:01	99.9
Jack	2/11/22	0C_50%H	SP	9	1:21	99.9	100.1	99.9	99.9	99.9									100.1	1:45	100
Dasty	2/11/22	0C_50%H	SP	9	10:54	97.5	96.9	96.5	95.7	95.1	94.9	94.7							16:48	11:24	95.7
Luna	2/11/22	0C_50%H	SP	9	12:18	100.6	98.9	98.7	98.7	98.7	98.7	98.7	98.5	98.3					98.3	12:58	99.9
Dalton	2/2/22	0C_50%H	SP	4	12:10	98.1	97.7	97.5	97.9	98.1									98.1	12:33	98.7
Rocket	2/2/22	0C_50%H	SP	4	11:07	98.9	99.1	99.3	99.5	99.5									99.7	11:29	100.1
Zulu	2/2/22	0C_50%H	SP	4	10:52	98.7													98.1	10:57	99.5
Bello	2/2/22	0C_50%H	SP	4	11:40		97.1	97.1	97.1	96.9									97.3	12:01	98.3
Dasty	2/11/22	0C_50%H	SP	10	1:57	99.1	98.1	96.7	95.9										95.3	2:14	96.1
Moni	2/11/22	0C_50%H	SP	10	2:25	98.3	97.5	98.1	97.7	98.3									98.3	2:46	99.9
Jack	2/11/22	0C_50%H	SP	10	3:05	100.1	99.9	99.9	99.9	99.9	99.7								99.7	3:31	100.6
Luna	2/11/22	0C_50%H	SP	10	3:47	101.2	99.7	99.5	99.3	99.5									99.5	4:10	101
Dasty	1/24/22	22C_50%H	SP	1	12:25	96.1	96.7	97.3	97.5	97.7									97.9	12:49
Moni	1/24/22	22C_50%H	SP	1	1:10	97.3	97.5	97.7	98.5	99.3	100.3								100.6	1:40
Dalton	1/24/22	22C_50%H	SP	1	1:54	100.8	100.6	100.8	100.8										100.8	2:11
Bello	1/24/22	22C_50%H	SP	1	2:26	100.8	101	101.2	101.6	101.2									101.4	2:48
Luna	1/24/22	22C_50%H	SP	1	2:58	100.8	101	101.2	101.4	101.2	101.2								101.2	3:28
Rocket	1/24/22	22C_50%H	SP	1	3:38	100.8	101.2	101.6	101.2	101.4									101.4	4:03
Jack	1/24/22	22C_50%H	SP	1	4:11	101	101.4	102	102	102.2										4:34
Zulu	1/25/22	22C_50%H	SP	1	10:10	100.6	100.8	101.2	101.6	101.4									101.4	10:34	100.4
Dasty	1/25/22	22C_50%H	SP	2	7:54	98.3	98.7	98.7	98.9	98.9	98.8									8:16	98.8
Moni	1/25/22	22C_50%H	SP	2	8:37	99.7	100.3	100.3	100.6	100.8	100.8								100.8	9:03
Jack	1/25/22	22C_50%H	SP	2	9:14	100.3	101	101.2	101.6	101.8	100.1								101.8	9:36	100.1
Bello	1/25/22	22C_50%H	SP	2	3:05	101.4	101.8	101.6	101.8	101.8	101.8								101.8	3:29	101.8
Rocket	1/25/22	22C_50%H	SP	2	4:06	101.2	101.2	101.6	101.6	101.6	101.6								101.6	4:37	101.6
Zulu	1/26/22	22C_50%H	SP	2	8:19	100.6	100.6	101.2	101.4	100.6									101.4	8:39	100.6
Dalton	1/26/22	22C_50%H	SP	2	8:58	99.7	99.9	100.1	100.3	100.1	100.1								100.1	9:24	100.1
Luna	1/26/22	22C_50%H	SP	2	9:35	99.7	99.9	100.6	100.3	98.3									100.3	9:54	98.3
Moni	2/3/22	40C_40%H	SP	5	9:46	99.1	101.6	101.8	102.6	102.6									102.6	10:10	101
Luna	2/3/22	40C_40%H	SP	5	10:29	99.7	100.8	101.4	101.8	101.6									102.4	10:52	100.8
Dasty	2/3/22	40C_40%H	SP	5	9:06	98.3	98.7	99.7	100.3	100.8	101.2								101.4	9:32	99.5
Jack	2/3/22	40C_40%H	SP	5	11:07	98.7	100.6	101.4	102.2	102.6	103	103.2	103.6						103.6	11:42	103
Dalton	2/9/22	40C_40%H	SP	7	3:32	99.9	101.2	102.2	102.6	103	103.2								103.2	4:00	102.6
Bello	2/10/22	40C_40%H	SP	7	10:17	96.5	99.3	101	101.6	102.2	102.6								102.8	10:46	102
Zulu	2/10/22	40C_40%H	SP	7	8:26	99.3	101.4	102.6	103	104	104	104.4	105	105					105	9:06	102.4
Rocket	2/10/22	40C_40%H	SP	7	9:30	101	102	102.8	103	103.6	103.6	103.8							103.8	10:01	102.6
Moni	2/3/22	40C_40%H	SP	6	12:28	99.3	101.8	102	102.4	102.8									102.8	12:53	100.6
Luna	2/3/22	40C_40%H	SP	6	1:11	101.6	102	102.4	102.6	103									103.4	1:35	101.8
Dasty	2/3/22	40C_40%H	SP	6	11:54	97.3	98.3	99.1	99.9	100.6	101.4								101.4	12:19	99.7
Jack	2/3/22	40C_40%H	SP	6	1:56	101.2	102.6	103.2	103.6	104	104.4	104.4							104.8	2:29	104
Dalton	2/10/22	40C_40%H	SP	8	11:19	98.9	100.8	101.6	101.8										102.4	11:38	101.8
Bello	2/10/22	40C_40%H	SP	8	12:01	99.3	101.4	102	102.4	103	103.4								103.6	12:29	102.6
Zulu	2/10/22	40C_40%H	SP	8	1:09	98.7	100.3	101.2	102.2	103	102.9	103.8	104						104	1:46	102.4
Rocket	2/10/22	40C_40%H	SP	8	1:57	100.1	101.2	101.6	101.8										102	2:16	101.4
Bello	2/7/22	0C_90%H	SP	5	1:22	97.9	97.9	97.5	97.5	97.5	97.5								97.5	1:46	98.3
Dalton	2/8/22	0C_90%H	SP	5	12:40	98.9	99.1	99.3											99.1	12:56	99.3
Zulu	2/8/22	0C_90%H	SP	5	8:44	98.5	98.7	98.3	98.5	98.1									97.7	9:07	99.5
Rocket	2/8/22	0C_90%H	SP	5	3:07	100.8	100.3	100.3	99.9	99.9	99.9								100.1	3:36	100.8
Dasty	2/8/22	0C_90%H	SP	7	9:20	98.1	97.1	96.3	95.3	94.9	94.7								94.7	9:45	95.5
Moni	2/8/22	0C_90%H	SP	7	10:47	98.5	98.5	98.3	98.7	98.9	98.7	98.9							98.9	11:18	99.9
Luna	2/8/22	0C_90%H	SP	7	11:46	100.4	98.9	98.7	98.9	99.3	99.3	98.9							98.9	12:20	99.9
Jack	2/8/22	0C_90%H	SP	7	10:02	99.7	99.9	100.1	99.9										99.9	10:20	101
Dasty	2/8/22	0C_90%H	SP	8	1:15	98.7	97.7	96.9	96.5	96.3									96.1	1:40	96.3
Bello	2/8/22	0C_90%H	SP	6	2:19	101	100.1	99.7	99.3	99.1									98.9	2:41	99.3
Zulu	2/9/22	0C_90%H	SP	6	1:00	98.7	98.5	98.1	97.9	98.5	98.5	98.3	98.7						98.7	1:37	100.3
Moni	2/9/22	0C_90%H	SP	8	9:55	98.9	97.9	98.5	98.9										98.5	10:11	99.9
Luna	2/9/22	0C_90%H	SP	8	1:54	100.3	100.1	99.9	99.9	99.7	99.7	99.5	99.3						99.5	14:32:00	100.6
Dalton	2/9/22	0C_90%H	SP	6	9:20	98.7	98.5	98.1	98.1										98.5	9:38	98.1
Rocket	2/9/22	0C_90%H	SP	6	11:03	99.9	100.1	99.9	99.9	99.9	99.9								99.9	11:31	100.2
Jack	2/9/22	0C_90%H	SP	8	11:49	97.1	98.3	98.9											99.1	12:03	99.9
Dasty	2/21/22	22C_50%H	C4	1	9:48	98.3	98.5	99.3	99.1	99.3	99.3								10:16	99.3	99.3
Zulu	2/21/22	22C_50%H	C4	1	10:29	98.9	100.3	101	101.4	101.6	101.8								10:55	101.8	101.8
Bello	2/21/22	22C_50%H	C4	1	12:01	98.7	99.3	99.5	99.7	100.1	100.1	100.6	100.6						12:36	100.6	100.3
Rocket	2/21/22	22C_50%H	C4	1	2:28	100.8	100.8	101.2	101.6	102.6									2:50	102.6	101.4
Moni	2/21/22	22C_50%H	C4	1	11:43	99.9	100.3	101	101	101.2	101.2								12:12	101.2	101
Luna	2/22/22	22C_50%H	C4	1	10:48	99.9	100.6	100.6	101.2	100.8									11:09	100.8	100.1
Jack	2/21/22	22C_50%H	C4	1	3:05	101	101.8	102.4	102.6	103	102.8								3:37	103.2	103
Dalton	2/21/22	22C_50%H	C4	1	11:17	99.3	99.9	100.3	100.8	101	101								11:43	101.4	100.6
Jack	2/22/22	22C_50%H	C4	2	3:01	100.6	101.6	102	102.2	102.2	102.4	102.6							3:31	102.6	102.2
Dalton	2/22/22	22C_50%H	C4	2	2:16	100.1	100.3	100.6	100.8	100.8	100.8	101							2:50	101	100.6
Dasty	2/22/22	22C_50%H	C4	2	9:45	98.3	99.1	99.1	99.3										10:04	99.1	99.1
Bello	2/22/22	22C_50%H	C4	2	3:47	101.6	101.4	101.4	101.6	101.6	101.6								4:15	101.6	101.2
Zulu	2/22/22	22C_50%H	C4	2	10:13	98.5	100.1	101	101.2										10:32	101.3	100.6
Rocket	2/23/22	22C_50%H	C4	2	9:24	100.3		101.4	101.8	101.8	101.8								9:50	102	101.6
Moni	2/23/22	22C_50%H	C4	2	8:21	99.1	100.1	100.6	100.6	100.8									8:43	101	100.8
Luna	2/23/22	22C_50%H	C4	2	10:12	99.1	99.9	100.1	100.6	100.6									10:25	100.8	100.6
Zulu	2/23/22	40C_70%H	C4	3	12:02	98.1	101	101.8	102.4	102.6	102.6								102.6	12:27
Rocket	2/23/22	40C_70%H	C4	3	12:39	100.3	102.8	103.2	103.6										104	1:01	102.6
Dalton	2/23/22	40C_70%H	C4	3	2:17	99.1	101.2	102.2	103.6	104.4									104.8	2:45	103.6
Bello	2/23/22	40C_70%H	C4	3	1:34	100.6	102.6	103.4	103.8	104.2	104.2								104.2	2:05	102.2
Dasty	3/4/22	40C_70%H	C4	9	9:22	98.9	101	101.8	102.4	103									103	9:44	102.4
Jack	3/4/22	40C_70%H	C4	9	11:00	100.3	102.4	103.4	104	104.6	105.2	105.6	105.8						106	11:38	105
Luna	3/4/22	40C_70%H	C4	9	11:52	100.6	102.6	102.8	103.4	103.4	104								104.4	12:20	103.1
Moni	3/4/22	40C_70%H	C4	9	9:57	97.7	101	101.8	102.8	103									103.2	10:18	100.3
Zulu	2/24/22	40C_70%H	C4	4	8:24	98.9	102.4	103	103	103.8	103.6								103.6	8:49	101
Rocket	2/23/22	40C_70%H	C4	4	3:03	101.2	103.6	103.8	104.4	105.2									105.2	3:28	104.2
Dalton	2/24/22	40C_70%H	C4	4	9:07	99.5	100.8	102.4	103.2										103.6	9:25	102.8
Bello	2/23/22	40C_70%H	C4	4	3:38	102	103.6	103.4	103.6	103.8									104.2	4:06	103
Dasty	3/4/22	40C_70%H	C4	10	12:38	99.1	99.1	100.3	101.2	101.8									102	1:01	100.8
Moni	3/4/22	40C_70%H	C4	10	1:21	98.9	101.1	102.6	102.8	103.4									103.8	1:44	103
Luna	3/4/22	40C_70%H	C4	10	2:39	100.1	103.2	103.8	103.6	104.2	104.6								104.6	3:08	103.8
Jack	3/4/22	40C_70%H	C4	10	1:59	98.9	101.4	102.2	103	103.6	104.4								104.4	2:24	102.8
Dasty	2/24/22	0C_50%H	C4	3	12:00	98.3	97.7	96.7	96.1	95.5									95.3	12:24	95.5
Moni	2/24/22	0C_50%H	C4	3	12:55	99.1	98.3	98.5	99.1	98.7									98.9	1:19	99.9
Luna	2/24/22	0C_50%H	C4	3	2:18	100.6	99.5	99.5	99.3	99.1	98.9								99.1	2:46	100.8
Jack	2/24/22	0C_50%H	C4	3	1:31	99.1	98.7	99.1	99.3	99.5	99.9								99.9	1:57
Jack	2/24/22	0C_50%H	C4	3	3:13	100.6	100.3	100.1											100.1	3:27	101.4
Zulu	3/7/22	0C_50%H	C4	9	10:36	98.7	99.1	99.3	99.3	98.7	98.3								98.3	11:02	99.1
Bello	3/7/22	0C_50%H	C4	9	11:27	97.9	97.3	97.1	97.3	97.7	97.7								97.7	11:55	98.3
Dalton	3/7/22	0C_50%H	C4	9	12:11	99.3	98.7	98.5	98.3	98.1	98.1								98.1	12:39	99.7
Rocket	3/7/22	0C_50%H	C4	9	1:15	100.3	99.9	99.9	100.1	99.9									99.8	1:37	100.3
Moni	2/25/22	0C_50%H	C4	4	9:03	99.1	98.7	99.1	98.7	98.1	98.7	98.9	99.1						98.7	9:39	99.9
Jack	2/25/22	0C_50%H	C4	4	9:52	98.7	98.7	99.5	99.7	99.5	99.9								100.1	10:20	101.8
Dasty	2/25/22	0C_50%H	C4	4	10:35	97.5	96.9	96.7	96.1	95.5	95.1								94.9	11:02	96.1
Luna	2/25/22	0C_50%H	C4	4	11:16	97.3	96.7	97.7	97.5	98.1	98.3								97.7	11:44	99.9
Zulu	3/7/22	0C_50%H	C4	10	1:52	98.3	98.3	97.9	97.9	98.1	97.3								97.3	2:20	98.7
Bello	3/7/22	0C_50%H	C4	10	2:39	98.9	97.5	97.1	97.1	97.1	97.5	97.1							97.1	3:12	98.2
Dalton	3/7/22	0C_50%H	C4	10	4:11	99.5	98.9	98.7	98.5	98.5									98.3	4:35	99.7
Rocket	3/7/22	0C_50%H	C4	10	3:34	99.8	99.9	99.7	99.5	99.3									99.5	4:00	100.3
Zulu	2/25/22	40C_40%H	C4	5	12:44	97.7	100.8	102.2	103	104.2									104.2	1:07	101.8
Bello	2/25/22	40C_40%H	C4	5	1:20	99.1	101	102.2	103	103.8	103.8								104	1:46	103
Dalton	2/25/22	40C_40%H	C4	5	2:56	99.9	101.2	102.2	102.8	103.2									103.4	3:17	102.6
Rocket	2/25/22	40C_40%H	C4	5	1:55	100.8	102.4	102.8	103.4	103.6	103.8								104.2	2:21	103
Moni	3/2/22	40C_40%H	C4	7	2:27	99.7	102.2	103	103.6	103.8	104.4	105							105.2	3:01	102.8
Jack	3/2/22	40C_40%H	C4	7	3:48	101.2	101.2	102.6	103.6	104.4	105								105.6	4:10	104.6
Dasty	3/2/22	40C_40%H	C4	7	3:09	99.3	100.3	101.4	102.2	102.6	102.8	103							103	3:39	102
Luna	3/3/22	40C_40%H	C4	7	1:49	101	102.2		103	103.4	103.4								103.8	2:18	102.2
Dalton	2/28/22	40C_40%H	C4	6	8:49	99.1	100.1	101.2	102	102.4	102.6	103							9:19	103	102.4
Zulu	2/28/22	40C_40%H	C4	6	9:58	100.3	101.8	103.4	104.4	105.2	105.6								10:23	105.6	102.6
Rocket	2/28/22	40C_40%H	C4	6	10:43	100.6	102	102.8	103.2	103.2	103.8								11:12	103.8	102.8
Bello	2/28/22	40C_40%H	C4	6	11:31	99.3	101.6	102.8	103.8	103.8	104.4								11:56	104.4	102.8
Dasty	3/3/22	40C_40%H	C4	8	2:32	98.7	100.3	101	101.6	102	102.4								3:00	102.4	101.2
Moni	3/4/22	40C_40%H	C4	8	6:58	99.1	101.4	102.4	103	103.4									7:22	104.4	102
Jack	3/4/22	40C_40%H	C4	8	7:35	100.1	101.8	103	103.6	104									7:58	104.4	103.8
Luna	3/4/22	40C_40%H	C4	8	8:08	100.6	102.2	102	102.6	103									8:30	103.4	102.2
Moni	3/1/22	0C_90%H	C4	5	9:25	97.7	97.7	98.7	98.7	98.9	98.7								9:55	98.7	99.3
Luna	3/1/22	0C_90%H	C4	5	10:17	99.9	99.7	99.7	99.7	99.9									10:42	99.9	99.9
Jack	3/1/22	0C_90%H	C4	5	8:43	99.5	99.9	99.7											9:01	100.1	100.2
Dasty	3/1/22	0C_90%H	C4	5	3:23	98.1	97.7	97.1	96.1										3:49	96.1	97.2
Bello	3/1/22	0C_90%H	C4	7	2:51	99.5	98.7	98.7	98.3	98.3	98.1	97.9	97.9	97.9					3:31	97.9	99.1
Zulu	3/2/22	0C_90%H	C4	7	11:45	98.3	97.9	98.3	98.7	98.5	98.7								12:10	98.7	98.7
Rocket	3/2/22	0C_90%H	C4	7	11:07	99.5	99.1	98.9	99.1	99.1									11:31	99.7	99.9
Dalton	3/2/22	0C_90%H	C4	7	10:14	98.5	98.7	98.7	98.7	98.5	98.7	99.1	98.9	99.1					10:54	99.1	98.9
Dasty	3/1/22	0C_90%H	C4	6	8:03	97.9	97.1	96.5	96.3	95.9									95.9	8:23	97.1
Moni	3/1/22	0C_90%H	C4	6	11:59	98.5	98.1	98.3	98.5										97.9	12:21	99.9
Jack	3/1/22	0C_90%H	C4	6	10:56	100.6	100.3	100.1	100.3	100.1	99.9								99.9	11:23	100.3
Luna	3/1/22	0C_90%H	C4	6	2:16	100.6	99.9	99.9	100.1	99.9									99.5	2:39	100.6
Bello	3/2/22	0C_90%H	C4	8	12:55	99.9	99.5	98.9	98.9	98.3	98.1	97.9	98.9						98.1	1:33	98.7
Zulu	3/3/22	0C_90%H	C4	8	12:36	99.1	98.5	97.7	97.7	97.7	97.7									1:00	98.3
Rocket	3/3/22	0C_90%H	C4	8	11:32	100.3	99.5	98.9	99.1	99.1	99.1	99.1	98.9	98.9					98.9	12:12	99.3
Dalton	3/3/22	0C_90%H	C4	8	10:45	99.5	99.5	99.3	99.3	99.3	99.1	99.3							99.3	11:19	99.3
Dalton	3/17/22	0C_90%H	AN	5	12:12	98.5	98.3	98.5	98.5	98.3	98.5								98.7	12:38	99.1
Rocket	3/17/22	0C_90%H	AN	5	1:18	100.1	99.7	99.9	99.5	99.9									99.9	1:40	100.1
Zulu	3/18/22	0C_90%H	AN	5	8:04	98.5	98.3	98.3	98.5	97.3	97.5	95.1	97.1	97.5					97.5	8:44	97.9
Bello	3/18/22	0C_90%H	AN	5	9:46	98.7	98.3	98.1	97.3	97.3	97.3	96.1	97.5	97.3					97.3	10:26	97.7
Dasty	3/28/22	0C_90%H	AN	7	9:12	99.7	98.9	98.3	97.3	96.9									96.9	9:34	97.2
Jack	3/28/22	0C_90%H	AN	7	9:48	99.7	99.7	99.9	99.7	99.7	99.7								99.9	10:17	100.3
Luna	3/28/22	0C_90%H	AN	7	11:07	99.7	98.9	98.5	98.7	98.7									98.7	11:31	99.7
Moni	3/28/22	0C_90%H	AN	7	11:47	99.5	96.5	96.3	96.7										96.7	12:04	98.3
Dalton	3/21/22	0C_90%H	AN	6	11:20	99.9	98.7	99.3	99.1	98.7									99.1	11:42	98.7
Rocket	3/18/22	0C_90%H	AN	6	8:57	100.8	99.7	99.3	99.3	99.1	99.1								99.5	9:23	100.3
Zulu	3/21/22	0C_90%H	AN	6	12:06	97.9	97.9	97.7	98.3	97.5	97.7	98.1							98.1	12:40	98.4
Bello	3/21/22	0C_90%H	AN	6	10:18	98.5	97.5	97.5	97.1	97.5	97.5	97.5	97.5	96.7					96.7	10:51	97.9
Jack	3/28/22	0C_90%H	AN	8	1:21	100.1	99.5	99.9	99.4	99.7	99.9								99.4	1:48	100.3
Luna	3/28/22	0C_90%H	AN	8	2:05	98.7	97.9	98.1	98.1	98.3	98.5	98.7	98.9	98.3					98.3	2:45	99.1
Moni	3/28/22	0C_90%H	AN	8	3:01	98.1	96.5	96.3	96.5	96.9	97.1								97.1	3:27	98.3
Dasty	3/28/22	0C_90%H	AN	8	12:17	98.9	97.5	97.5	97.3	96.3	96.3	96.3	96.3	96.3					96.3	12:57	96.8
Zulu	3/15/22	0C_50%H	AN	3	9:01	98.7	98.5	98.3	97.5	97.9	98.5								98.5	9:27	99.1
Dalton	3/15/22	0C_50%H	AN	3	9:39	99.5	99.1	99.1	98.7	98.9									98.9	10:03	99.7
Rocket	3/15/22	0C_50%H	AN	3	10:19	99.7	99.5	99.9	99.7	99.7	100.3	99.7							99.7	10:50	100.3
Bello	3/17/22	0C_50%H	AN	3	9:00	99.3	98.5	98.5	98.1	97.9									97.3	9:24	98.3
Dasty	3/29/22	0C_50%H	AN	9	10:21	98.7	98.3	97.5	97.5	97.3									97.3	10:42	97.9
Luna	3/31/22	0C_50%H	AN	9	8:54	100.6	100.1	100.1	100.1										99.1	9:12	100.6
Moni	3/29/22	0C_50%H	AN	9	10:51	97.1	96.3	96.3	96.1	96.5									96.5	11:15	97.8
Jack	3/29/22	0C_50%H	AN	9	9:11	99.9	99.5	99.7	99.5	99.1	99.5	99.9							99.9	9:44	100.3
Zulu	3/15/22	0C_50%H	AN	4	11:07	97.9	97.5	97.7	96.9										96.4	11:25	97.1
Dalton	3/15/22	0C_50%H	AN	4	11:41	99.3	99.3	99.5	99.1										99.1	12:00	99.8
Rocket	3/15/22	0C_50%H	AN	4	12:34	99.9	99.3	99.1	99.3	99.3									99.3	12:58	100.1
Bello	3/18/22	0C_50%H	AN	4	7:04	99.3	99.1	98.1	98.1	97.9	97.7	97.7	97.7	96.7					96.7	7:44	98.9
Luna	3/31/22	0C_50%H	AN	10	12:17	99.5	98.5	98.9	98.1	98.3	98.7	98.5	98.3						98.5	12:56	99.9
Moni	3/31/22	0C_50%H	AN	10	11:09	98.3	94.9	95.7	95.5										94.7	11:28	99.3
Dasty	3/31/22	0C_50%H	AN	10	8:01	98.7	98.3	97.5	96.9	96.7									96.5	8:25	97.5
Jack	3/31/22	0C_50%H	AN	10	10:23	99.9	99.5	99.3	99.3	99.3	99.3	99.3							99.3	10:53	100.6
Dasty	3/21/22	40C_40%H	AN	5	2:39	99.5	101	101.8	102.6	102.6	102.8	103.4							103.5	3:13	102.1
Jack	3/21/22	40C_40%H	AN	5	1:47	99.9	101.4	102.6	103.6	103.4	103.8	103.8	104.2	104.4					104.4	2:27	102.8
Luna	3/21/22	40C_40%H	AN	5	3:35	102.6	102.8	103.2	103.6	104	104.4	104.2	104						104.4	4:13	102.2
Moni	3/23/22	40C_40%H	AN	5	7:40	98.7	102.8	103.2	104	104	104.8	104.6	105.2						105.2	8:16	102
Bello	3/23/22	40C_40%H	AN	7	8:40	99.3	101.8	102.8	103.6	104	104.4	104.8	104.8	105.2					105.2	9:20	103
Dalton	3/22/22	40C_40%H	AN	7	10:19	99.7	101	101.4	102	102.2	103	103	103.2	103.8					103.8	10:59	100.8
Zulu	3/22/22	40C_40%H	AN	7	9:55	99.3	101.4												101.4	10:00	99.8
Rocket	3/22/22	40C_40%H	AN	7	2:50	100.1	101.8	102	102.6	103.2	103.4	103.8	104.2	104.4					104.4	3:30	103.2
Dasty	3/22/22	40C_40%H	AN	6	3:43	99.7	101	101.8	102.4	102.8	103	103.2	103	103.4					103.4	4:23	102.4
Luna	3/23/22	40C_40%H	AN	6	11:01	98.3	100.3	100.6	101.2	101.2									101.4	11:23	100.6
Jack	3/22/22	40C_40%H	AN	6	9:06	100.3	102.2	103	103	103.8	104.2	104.4	105						105.2	9:46	102.8
Moni	3/23/22	40C_40%H	AN	6	11:37	98.3	102.2	102.2	102.6	103	103.2	103.8	103.8						103.8	12:12	100.6
Bello	3/23/22	40C_40%H	AN	8	12:29	98.9	100.6	102	102.8	103.6	103.6	104.2	104.4	104.6					104.6	1:09	103.6
Dalton	3/23/22	40C_40%H	AN	8	9:58	99.5	101.2	101.8	102.4	102.4	102.8	102.8	103.2	103.2					103.2	10:38	102
Zulu	3/23/22	40C_40%H	AN	8	2:16	100.6	103												104.6	2:24	101
Rocket	2/24/22	40C_40%H	AN	8	7:37	101.4	101.8	102	102.4	103	103.2	103.6	103.8						104	8:16	102.8
Dasty	3/16/22	40C_70%H	AN	3	9:29	98.3	100.3	102.2	102.2	102.6	103	103.2	103.4	103.8					103.8	10:09	101.8
Moni	3/16/22	40C_70%H	AN	3	10:47	98.9	102.4	103	103.4	103.8	104.2	105	105						105	11:25	101.6
Luna	3/16/22	40C_70%H	AN	3	11:58	100.8	102.4	103	103.8	104	104								104.2	12:27	102
Jack	3/16/22	40C_70%H	AN	3	12:42	99.5	102.4	103.4	103.8	104.6	104.8	105.4	105.6	105.8					105.8	1:22	104
Rocket	3/29/22	40C_70%H	AN	9	1:40	101.2	103.2	103.6	104	104.2	104.4	104.4							104.4	2:10	102.6
Zulu	3/29/22	40C_70%H	AN	9	2:53	98.7	101.6	102.4	103.2	103.6	103.8	104.6	104.4						104	3:29	101.2
Dalton	3/30/22	40C_70%H	AN	9	10:45	98.9	101	102.6	102.8	103.2	103.8	103.8	104.2						104.4	11:24	103.4
Bello	3/30/22	40C_70%H	AN	9	1:13	99.9	102.8	103.8	104.8	105.2	105.8								105.2	1:39	102.2
Dasty	3/16/22	40C_70%H	AN	4	2:15	99.3	100.8	102.6	103.2	103.4	104	104.2	104.8	105					105	2:55	103.6
Moni	3/16/22	40C_70%H	AN	4	3:06	99.9	103.4	104	104.8	104.8	105.2								104.6	3:34	102
Luna	3/16/22	40C_70%H	AN	4	1:45	102.4													102.4	1:53	100.6
Jack	3/16/22	40C_70%H	AN	4	3:47	101	103	103.8	104.4	105.2	105.8	106	106						106.4	4:27	104.8
Rocket	3/30/22	40C_70%H	AN	10	12:04	99.7	102.4	102.2	103	103.6	104.2								104.4	12:33	102.6
Zulu	3/30/22	40C_70%H	AN	10	2:14	98.5	102.2												103	2:22	100.3
Dalton	3/30/22	40C_70%H	AN	10	2:39	99.7	101.6	102.6	103.4		104.2	104.6	104.6	104.8					104.8	3:19	103.6
Bello	3/30/22	40C_70%H	AN	10	3:35	100.6	103	103.6	104.4	105	105	105.2							105.2	4:06	103.4
Moni	3/10/22	22C_50%H	AN	1	11:19	98.7	99.5	99.9	100.3	100.3									100.3	11:39	99.9
Dasty	3/10/22	22C_50%H	AN	1	2:22	98.9	99.3	99.3	99.5										99.5	2:39	99.3
Rocket	3/10/22	22C_50%H	AN	1	1:21	100.1	100.8	100.8	101	101.2									101.2	1:41	101
Zulu	3/11/22	22C_50%H	AN	1	10:10	99.1	100.1	100.6	100.8	100.8									100.8	10:32	99.9
Luna	3/11/22	22C_50%H	AN	1	11:52	100.1	100.6	101.2	101										101	12:10	100.6
Dalton	3/11/22	22C_50%H	AN	1	9:39	99.1	100.1	100.1	100.1										100.6	9:56	100.1
Jack	3/11/22	22C_50%H	AN	1	10:48	98.1	99.9	100.6	100.8	100.8	101								101	11:15	100.2
Bello	3/14/22	22C_50%H	AN	1	11:09	99.7	100.1	100.6	100.6	100.8	100.8	101	100.8						100.8	11:45	100.3
Dasty	3/14/22	22C_50%H	AN	2	9:15	99.1	99.3	99.5	99.5	99.5									99.5	9:41	99.1
Zulu	3/14/22	22C_50%H	AN	2	9:53	98.3	99.7	100.3	100.8										101	10:10	100.1
Dalton	3/14/22	22C_50%H	AN	2	10:27	99.5	100.1	100.1	100.6	101	100.6								100.6	10:52	100.1
Moni	3/14/22	22C_50%H	AN	2	12:07	98.5	99.7	100.1	100.3	100.6	100.6	100.8	100.6						100.8	12:45	100.1
Rocket	3/14/22	22C_50%H	AN	2	1:03	100.6	101.6	101.4	101.4	101.8									101.8	1:25	100.6
Jack	3/14/22	22C_50%H	AN	2	1:41	99.9	100.8	101.4	101.4	101.4	101.4								101.6	2:08	100.3
Luna	3/14/22	22C_50%H	AN	2	2:16	101.6	102	101.4	101.8										101.8	2:38	101
Bello	3/14/22	22C_50%H	AN	2	2:50	100.1	100.6	100.8	100.8	100.8	100.8	100.6	100.8	100.6					100.6	3:30	100.1
Dasty	4/22/22	0C_50%H	TNT	3	10:14	97.1	96.3	95.7											95.7	10:32	96.1
Luna	4/25/22	0C_50%H	TNT	3	11:11	99.5	98.9	98.8	98.9	98.9	98.5	98.3							98.3	11:43	99.1
Moni	4/25/22	0C_50%H	TNT	3	10:34	95.5	95.5	95.7	96.5	95.5									95.5	10:45	96.2
Jack	4/25/22	0C_50%H	TNT	3	7:19	100.3	99.7	99.5	99.3										99.5	7:36	100.6
Bello	5/3/22	0C_50%H	TNT	9	9:50	99.9	99.5	98.9	98.3	98.3									98.3	10:10	99.9
Zulu	5/3/22	0C_50%H	TNT	9	10:30	99.1	98.5	98.5	98.9	99.1	98.5								98.1	10:57	99
Dalton	5/3/22	0C_50%H	TNT	9	9:07	100.2	100.1	99.7	99.5	99.3									99.1	9:30	99.8
Rocket	5/5/22	0C_50%H	TNT	9	9:37	101	99.7	98.7	98.7										98.9	10:00	99.7
Dasty	4/25/22	0C_50%H	TNT	4	8:09	98.9	97.7	97.1	96.5										96.3	8:27	96.3
Moni	4/25/22	0C_50%H	TNT	4	1:12	96.2	93.9	93.5	93.3	94.1									94.1	1:33	95.1
Luna	4/25/22	0C_50%H	TNT	4	1:51	99.5	98.1	98.1	98.8	98.5									98.5	2:13	99.3
Jack	4/25/22	0C_50%H	TNT	4	12:39	100.1	99.1	98.7	98.9	98.9									98.9	1:01	99.1
Bello	5/6/22	0C_50%H	TNT	10	8:48	100.1	99.3	98.7	98.3	98.1									98	9:12	99.9
Rocket	5/6/22	0C_50%H	TNT	10	8:08	101.2	100.1	99.5	99.3										99.1	8:26	100.1
Zulu	5/6/22	0C_50%H	TNT	10	6:45	99.1	98.9	98.7	98.5	99.1									98.5	7:09	99.1
Dalton	5/6/22	0C_50%H	TNT	10	7:22	99.3	98.9	98.7	98.9	98.5	98.7								98.7	7:49	99.3
Bello	4/22/22	40C_40%H	TNT	5	2:13	99.8	102	102.8	103.4										103.4	2:29	100.8
Dalton	4/26/22	40C_40%H	TNT	5	8:36	99.9	101.4	101.8	102.2	102.8									102.8	8:57	100.1
Zulu	4/26/22	40C_40%H	TNT	5	10:06	100.1	103	104											104	10:17	102.2
Rocket	4/27/22	40C_40%H	TNT	5	12:51	101	101.4	101.8	102.2										102.2	1:09	101.4
Jack	5/2/22	40C_40%H	TNT	7	8:57	100.1	101.4	102.2	102.6	103.2	103.4	103.8	104.2	104.1					104.4	9:37	102.3
Luna	5/2/22	40C_40%H	TNT	7	9:55	100.6	101.3	102.4	102.4	103.2	103.8								104	10:21	101.2
Moni	5/2/22	40C_40%H	TNT	7	10:34	100.3	100.6	101.4	102.6	102.5	103.6								103.8	11:01	102
Dasty	5/2/22	40C_40%H	TNT	7	11:17	95.1	96.3	97.3	97.9	98.5	98.5								98.5	11:44	97.2
Dalton	4/26/22	40C_40%H	TNT	6	3:24	100.3	101.8	102.6	103										103.4	3:42	102.2
Bello	4/26/22	40C_40%H	TNT	6	2:38	100.3	103	103.8	104	104.4	104.8	104.8							105	3:09	103.6
Zulu	4/26/22	40C_40%H	TNT	6	3:51	99.1	101.4												101.4	3:57	100.3
Rocket	4/27/22	40C_40%H	TNT	6	3:24	101	101.6	102	102.4										102.6	3:41	102.2
Jack	5/2/22	40C_40%H	TNT	8	12:51	100.3	100.6	101.2	102	102.4	103	103.2							103.4	1:24	101.8
Luna	5/2/22	40C_40%H	TNT	8	1:42	101.2	102.6	103	103.2	103.2	103.8	104	104.8						104.8	2:20	102.1
Moni	5/2/22	40C_40%H	TNT	8	2:31	97.9	100.4	102.8	103.2										103.2	2:46	101.8
Dasty	5/2/22	40C_40%H	TNT	8	3:01	100.3	101.4	102.6	102.8										102.8	3:17	100.8
Moni	4/28/22	0C_90%H	TNT	5	10:10	95.1	93.7	94.5	94.5	95.1									94.5	10:34	98.9
Luna	4/27/22	0C_90%H	TNT	5	10:27	99.1	98.9	98.5	98.7	99.1	99.1								99.1	10:52	99.9
Jack	4/27/22	0C_90%H	TNT	5	8:45	99.9	98.9	98.5	98.7										98.9	9:02	99.9
Dasty	4/28/22	0C_90%H	TNT	5	8:59	99.1	97.9	96.7	96.1										95.9	9:18	96.7
Bello	4/29/22	0C_90%H	TNT	7	8:53	99.3	98.3	97.9	98.1	97.3									97.3	9:13	98.9
Rocket	4/29/22	0C_90%H	TNT	7	12:10	100.6	99.9	99.3	99.1	98.5	98.5								98.5	12:39	99.9
Zulu	4/29/22	0C_90%H	TNT	7	11:27	96.7	96.7	97.1	97.5	97.1									97.1	11:49	99.1
Dalton	4/29/22	0C_90%H	TNT	7	9:56	99.5	99.3	99.1	99.1	98.8	99.1	99.5							99.3	10:30	99.3
Jack	4/28/22	0C_90%H	TNT	6	12:00	100	99.5	98.7	98.9	99.1	99.3	99.1	99.3	99.7					99.7	12:40	100.3
Luna	4/28/22	0C_90%H	TNT	6	10:47	99.9	98.7	98.3	98.3	98.7									98.5	11:10	100.3
Moni	4/28/22	0C_90%H	TNT	6	2:56	99.5	95.3	93.5	92.9	92.9									92.9	3:14	96.9
Dasty	4/28/22	0C_90%H	TNT	6	3:26	100.1	99.1	98.1	97.3										97.3	3:44	97.7
Bello	4/29/22	0C_90%H	TNT	8	1:31	100.1	99.3	98.7	97.7	97.9									97.9	1:54	99.1
Zulu	4/29/22	0C_90%H	TNT	8	3:35	97.2	97.1	96.1	97.1										96.2	3:52	97.3
Rocket	4/29/22	0C_90%H	TNT	8	2:43	101.8	100.6	100.6	100.1	99.9	99.7	99.7	99.1						99.1	3:23	100.2
Dalton	4/29/22	0C_90%H	TNT	8	2:10	100.8	100.1	99.3	98.9										98.7	2:28	99.8
Rocket	4/21/22	40C_70%H	TNT	3	2:34	101.4	103.6	104		104.4	104.6								104.6	3:00	103.4
Zulu	4/21/22	40C_70%H	TNT	3	11:49	98.9	101.6	102.6	103.2	103.4	103.6	104							102.8	12:23	100.1
Dalton	4/21/22	40C_70%H	TNT	3	12:42	100.1	102.4	103.4	104	104.4									104.8	1:06	104.4
Bello	4/21/22	40C_70%H	TNT	3	11:17	100.3	102.4	103	103.4										103.4	11:35	102.2
Jack	5/4/22	40C_70%H	TNT	9	9:40	99.1	101.4	102.8	103.4	103.8	104.2								104.4	10:07	103.6
Luna	5/4/22	40C_70%H	TNT	9	10:18	98.9	101.8	102.4	102.6	103									103	10:38	100.6
Moni	5/4/22	40C_70%H	TNT	9	11:51	95.5	102	103.2	102.6										102.4	12:07	98.3
Dasty	5/4/22	40C_70%H	TNT	9	12:49	99.9	102	103.2	103.8	104.2									104.4	1:12	103.2
Dalton	4/22/22	40C_70%H	TNT	4	12:42	100.1	100.8	102.2	103	103.4	103.8								104	1:08	102.1
Rocket	4/22/22	40C_70%H	TNT	4	11:50	101.4	102.4	102.8	102.8	103.2									103.6	12:14	101.2
Bello	4/21/22	40C_70%H	TNT	4	2:02	100.8	103.2	104	104.6										104.6	2:19	103.2
Zulu	4/21/22	40C_70%H	TNT	4	1:35	98.1	100.8	102.4											102.4	1:46	99.9
Jack	5/4/22	40C_70%H	TNT	10	1:51	100.3	102	103.2	104	104.6									105.2	2:15	104
Luna	5/4/22	40C_70%H	TNT	10	3:01	102	103.8	104.4	104.6	104.8									104.8	3:21	103
Moni	5/5/22	40C_70%H	TNT	10	2:43	98.3	102.2	103.2											103.5	2:56	102.1
Dasty	5/4/22	40C_70%H	TNT	10	3:32	99.7	101.4	102.4	103	103.2	103.4								103.4	4:01	102.2
Moni	4/13/22	22C_50%H	TNT	1	8:47	97.5	98.1	99.3	99.3										9:04	99.5	99.5
Rocket	4/13/22	22C_50%H	TNT	1	9:40	100.8	100.8	100.6	100.6										9:57	100.6	100.6
Luna	13-Apr	22C_50%H	TNT	1	1:05	99.3	100.1	100.6	100.6	100.8	100.8	101	101						1:45	101	100.8
Dasty	4/14/22	22C_50%H	TNT	1	7:47	98.5	98.7	99.1	99.7										8:06	99.3	99.7
Jack	4/13/22	22C_50%H	TNT	1	2:02	100.1	100.6	101.2	101.8										2:19	102	102
Bello	4/14/22	22C_50%H	TNT	1	8:32	100.6	101.2	101.2	101.2										8:47	101.2	100.8
Dalton	4/13/22	22C_50%H	TNT	1	3:31	99.7	100.1	100.3	100.8										3:47	100.8	100.8
Zulu	4/13/22	22C_50%H	TNT	1	8:12	98.3	100.1	100.3	101										8:29	101.2	100.3
Moni	4/18/22	22C_50%H	TNT	2	2:10	97.9	98.7	98.9	99.3										99.3	2:27	98.9
Luna	4/18/22	22C_50%H	TNT	2	2:42	101.6	101	101.4	101.2	100.8									100.8	3:04	100.2
Dasty	4/18/22	22C_50%H	TNT	2	3:15	99.1	99.1	99.1	99.1										99.1	3:32	99.1
Jack	4/19/22	22C_50%H	TNT	2	2:35	100.6	100.1	100.3	100.3										100.3	2:54	100.1
Bello	4/20/22	22C_50%H	TNT	2	10:15	99.7	100.6	100.3	100.3										100.6	10:34	100.8
Zulu	4/19/22	22C_50%H	TNT	2	8:54	98.7	100.1	100.3	100.6	101.2	101.2	101.4							101.4	9:28	100.2
Dalton	4/20/22	22C_50%H	TNT	2	8:37	100.3	100.3	100.3	100.3										100.3	8:56	100.3
Rocket	4/20/22	22C_50%H	TNT	2	9:33	100.6	100.8	100.8	100.8										100.8	9:49	100.8
