# Supplementary material for: Environmental effects on explosive detection threshold of domestic dogs
Source: PLoS One. 2024 Sep 25;19(9):e0306817. doi: 10.1371/journal.pone.0306817 (PMC11423966; doi:10.1371/journal.pone.0306817)
Supplement: S3 Data — (XLSX) [file pone.0306817.s004.xlsx]

## Sheet: Sheet1
Observation id	Observation date	Description	Media file	Total length	FPS	Subject	Behavior	Behavioral category	Modifiers	Behavior type	Start (s)	Stop (s)
Bello_AN_HTHH_Thr10_3.30.2022	2022-08-12 10:22:21		D:/Army videos/ARO_stg_1/Bello/Bello_thr10_AN_3-30-22-v1.MTS	1849.96	29.97	No focal subject	Perceived Respiratory Rate		4	POINT	31.933	31.933
Bello_AN_HTHH_Thr10_3.30.2022	2022-08-12 10:22:21		D:/Army videos/ARO_stg_1/Bello/Bello_thr10_AN_3-30-22-v1.MTS	1849.96	29.97	No focal subject	Perceived Respiratory Rate		5	POINT	333.396	333.396
Bello_AN_HTHH_Thr10_3.30.2022	2022-08-12 10:22:21		D:/Army videos/ARO_stg_1/Bello/Bello_thr10_AN_3-30-22-v1.MTS	1849.96	29.97	No focal subject	Perceived Respiratory Rate		5	POINT	627.823	627.823
Bello_AN_HTHH_Thr10_3.30.2022	2022-08-12 10:22:21		D:/Army videos/ARO_stg_1/Bello/Bello_thr10_AN_3-30-22-v1.MTS	1849.96	29.97	No focal subject	Perceived Respiratory Rate		6	POINT	929.189	929.189
Bello_AN_HTHH_Thr10_3.30.2022	2022-08-12 10:22:21		D:/Army videos/ARO_stg_1/Bello/Bello_thr10_AN_3-30-22-v2.MTS	1849.96	29.97	No focal subject	Perceived Respiratory Rate		6	POINT	1256.75	1256.75
Bello_AN_HTHH_Thr10_3.30.2022	2022-08-12 10:22:21		D:/Army videos/ARO_stg_1/Bello/Bello_thr10_AN_3-30-22-v2.MTS	1849.96	29.97	No focal subject	Perceived Respiratory Rate		7	POINT	1532.02	1532.02
Bello_AN_HTHH_Thr10_3.30.2022	2022-08-12 10:22:21		D:/Army videos/ARO_stg_1/Bello/Bello_thr10_AN_3-30-22-v2.MTS	1849.96	29.97	No focal subject	Perceived Respiratory Rate		7	POINT	1772	1772
Bello_AN_HTHH_Thr10_3.30.2022	2022-08-12 10:22:21		D:/Army videos/ARO_stg_1/Bello/Bello_thr10_AN_3-30-22-v1.MTS	1849.96	29.97	No focal subject	Perceived Respiratory Rate		4	POINT	31.933	31.933
Bello_AN_HTHH_Thr10_3.30.2022	2022-08-12 10:22:21		D:/Army videos/ARO_stg_1/Bello/Bello_thr10_AN_3-30-22-v1.MTS	1849.96	29.97	No focal subject	Perceived Respiratory Rate		5	POINT	333.396	333.396
Bello_AN_HTHH_Thr10_3.30.2022	2022-08-12 10:22:21		D:/Army videos/ARO_stg_1/Bello/Bello_thr10_AN_3-30-22-v1.MTS	1849.96	29.97	No focal subject	Perceived Respiratory Rate		5	POINT	627.823	627.823
Bello_AN_HTHH_Thr10_3.30.2022	2022-08-12 10:22:21		D:/Army videos/ARO_stg_1/Bello/Bello_thr10_AN_3-30-22-v1.MTS	1849.96	29.97	No focal subject	Perceived Respiratory Rate		6	POINT	929.189	929.189
Bello_AN_HTHH_Thr10_3.30.2022	2022-08-12 10:22:21		D:/Army videos/ARO_stg_1/Bello/Bello_thr10_AN_3-30-22-v2.MTS	1849.96	29.97	No focal subject	Perceived Respiratory Rate		6	POINT	1256.75	1256.75
Bello_AN_HTHH_Thr10_3.30.2022	2022-08-12 10:22:21		D:/Army videos/ARO_stg_1/Bello/Bello_thr10_AN_3-30-22-v2.MTS	1849.96	29.97	No focal subject	Perceived Respiratory Rate		7	POINT	1532.02	1532.02
Bello_AN_HTHH_Thr10_3.30.2022	2022-08-12 10:22:21		D:/Army videos/ARO_stg_1/Bello/Bello_thr10_AN_3-30-22-v2.MTS	1849.96	29.97	No focal subject	Perceived Respiratory Rate		7	POINT	1772	1772
Bello_AN_HTHH_Thr9_3.30.2022	2022-08-20 17:26:48		D:/Army videos/ARO_stg_1/Bello/Bello_thr9_AN_3-30-22-v1.MTS	1601.62	29.97	No focal subject	Perceived Respiratory Rate		3	POINT	34.638	34.638
Bello_AN_HTHH_Thr9_3.30.2022	2022-08-20 17:26:48		D:/Army videos/ARO_stg_1/Bello/Bello_thr9_AN_3-30-22-v1.MTS	1601.62	29.97	No focal subject	Perceived Respiratory Rate		4	POINT	337.09	337.09
Bello_AN_HTHH_Thr9_3.30.2022	2022-08-20 17:26:48		D:/Army videos/ARO_stg_1/Bello/Bello_thr9_AN_3-30-22-v1.MTS	1601.62	29.97	No focal subject	Perceived Respiratory Rate		5	POINT	620.364	620.364
Bello_AN_HTHH_Thr9_3.30.2022	2022-08-20 17:26:48		D:/Army videos/ARO_stg_1/Bello/Bello_thr9_AN_3-30-22-v1.MTS	1601.62	29.97	No focal subject	Perceived Respiratory Rate		5	POINT	920.576	920.576
Bello_AN_HTHH_Thr9_3.30.2022	2022-08-20 17:26:48		D:/Army videos/ARO_stg_1/Bello/Bello_thr9_AN_3-30-22-v2.MTS	1601.62	29.97	No focal subject	Perceived Respiratory Rate		6	POINT	1223.25	1223.25
Bello_AN_HTHH_Thr9_3.30.2022	2022-08-20 17:26:48		D:/Army videos/ARO_stg_1/Bello/Bello_thr9_AN_3-30-22-v2.MTS	1601.62	29.97	No focal subject	Perceived Respiratory Rate		7	POINT	1533.08	1533.08
Bello_AN_HTLH_Thr7_3.23.2022	2022-08-23 09:58:45		E:/Army videos/ARO_stg_1/Bello/Bello_thr7_AN_3-23-22-v1.MTS	2426.96	29.97	No focal subject	Perceived Respiratory Rate		3	POINT	35.085	35.085
Bello_AN_HTLH_Thr7_3.23.2022	2022-08-23 09:58:45		E:/Army videos/ARO_stg_1/Bello/Bello_thr7_AN_3-23-22-v1.MTS	2426.96	29.97	No focal subject	Perceived Respiratory Rate		3	POINT	335.826	335.826
Bello_AN_HTLH_Thr7_3.23.2022	2022-08-23 09:58:45		E:/Army videos/ARO_stg_1/Bello/Bello_thr7_AN_3-23-22-v1.MTS	2426.96	29.97	No focal subject	Perceived Respiratory Rate		4	POINT	636.826	636.826
Bello_AN_HTLH_Thr7_3.23.2022	2022-08-23 09:58:45		E:/Army videos/ARO_stg_1/Bello/Bello_thr7_AN_3-23-22-v1.MTS	2426.96	29.97	No focal subject	Perceived Respiratory Rate		5	POINT	915.871	915.871
Bello_AN_HTLH_Thr7_3.23.2022	2022-08-23 09:58:45		E:/Army videos/ARO_stg_1/Bello/Bello_thr7_AN_3-23-22-v2.MTS	2426.96	29.97	No focal subject	Perceived Respiratory Rate		5	POINT	1214.79	1214.79
Bello_AN_HTLH_Thr7_3.23.2022	2022-08-23 09:58:45		E:/Army videos/ARO_stg_1/Bello/Bello_thr7_AN_3-23-22-v2.MTS	2426.96	29.97	No focal subject	Perceived Respiratory Rate		5	POINT	1513.27	1513.27
Bello_AN_HTLH_Thr7_3.23.2022	2022-08-23 09:58:45		E:/Army videos/ARO_stg_1/Bello/Bello_thr7_AN_3-23-22-v2.MTS	2426.96	29.97	No focal subject	Perceived Respiratory Rate		6	POINT	1837.5	1837.5
Bello_AN_HTLH_Thr7_3.23.2022	2022-08-23 09:58:45		E:/Army videos/ARO_stg_1/Bello/Bello_thr7_AN_3-23-22-v3.MTS	2426.96	29.97	No focal subject	Perceived Respiratory Rate		6	POINT	2131.52	2131.52
Bello_AN_LTHH_Thr5_3.18.2022	2022-08-23 09:09:23		E:/Army videos/ARO_stg_1/Bello/Bello_thr5_AN_3-18-22-v1.MTS	2508.54	29.97	No focal subject	Perceived Respiratory Rate		3	POINT	25.904	25.904
Bello_AN_LTHH_Thr5_3.18.2022	2022-08-23 09:09:23		E:/Army videos/ARO_stg_1/Bello/Bello_thr5_AN_3-18-22-v1.MTS	2508.54	29.97	No focal subject	Perceived Respiratory Rate		3	POINT	335.273	335.273
Bello_AN_LTHH_Thr5_3.18.2022	2022-08-23 09:09:23		E:/Army videos/ARO_stg_1/Bello/Bello_thr5_AN_3-18-22-v1.MTS	2508.54	29.97	No focal subject	Perceived Respiratory Rate		2	POINT	633.215	633.215
Bello_AN_LTHH_Thr5_3.18.2022	2022-08-23 09:09:23		E:/Army videos/ARO_stg_1/Bello/Bello_thr5_AN_3-18-22-v1.MTS	2508.54	29.97	No focal subject	Perceived Respiratory Rate		3	POINT	949.787	949.787
Bello_AN_LTHH_Thr5_3.18.2022	2022-08-23 09:09:23		E:/Army videos/ARO_stg_1/Bello/Bello_thr5_AN_3-18-22-v2.MTS	2508.54	29.97	No focal subject	Perceived Respiratory Rate		3	POINT	1258.63	1258.63
Bello_AN_LTHH_Thr5_3.18.2022	2022-08-23 09:09:23		E:/Army videos/ARO_stg_1/Bello/Bello_thr5_AN_3-18-22-v2.MTS	2508.54	29.97	No focal subject	Perceived Respiratory Rate		3	POINT	1516.51	1516.51
Bello_AN_LTHH_Thr5_3.18.2022	2022-08-23 09:09:23		E:/Army videos/ARO_stg_1/Bello/Bello_thr5_AN_3-18-22-v2.MTS	2508.54	29.97	No focal subject	Perceived Respiratory Rate		3	POINT	1846.68	1846.68
Bello_AN_LTHH_Thr5_3.18.2022	2022-08-23 09:09:23		E:/Army videos/ARO_stg_1/Bello/Bello_thr5_AN_3-18-22-v3.MTS	2508.54	29.97	No focal subject	Perceived Respiratory Rate		3	POINT	2119.76	2119.76
Bello_AN_LTHH_Thr5_3.18.2022	2022-08-23 09:09:23		E:/Army videos/ARO_stg_1/Bello/Bello_thr5_AN_3-18-22-v3.MTS	2508.54	29.97	No focal subject	Perceived Respiratory Rate		2	POINT	2416.54	2416.54
Bello_AN_LTLH_Thr3_3.17.2022	2022-08-23 09:49:28		E:/Army videos/ARO_stg_1/Bello/Bello_thr3_AN-3-17-22-v1.MTS	1577.08	29.97	No focal subject	Perceived Respiratory Rate		3	POINT	34.278	34.278
Bello_AN_LTLH_Thr3_3.17.2022	2022-08-23 09:49:28		E:/Army videos/ARO_stg_1/Bello/Bello_thr3_AN-3-17-22-v1.MTS	1577.08	29.97	No focal subject	Perceived Respiratory Rate		2	POINT	323.027	323.027
Bello_AN_LTLH_Thr3_3.17.2022	2022-08-23 09:49:28		E:/Army videos/ARO_stg_1/Bello/Bello_thr3_AN-3-17-22-v1.MTS	1577.08	29.97	No focal subject	Perceived Respiratory Rate		3	POINT	621.06	621.06
Bello_AN_LTLH_Thr3_3.17.2022	2022-08-23 09:49:28		E:/Army videos/ARO_stg_1/Bello/Bello_thr3_AN-3-17-22-v1.MTS	1577.08	29.97	No focal subject	Perceived Respiratory Rate		3	POINT	919.814	919.814
Bello_AN_LTLH_Thr3_3.17.2022	2022-08-23 09:49:28		E:/Army videos/ARO_stg_1/Bello/Bello_thr3_AN_3-17-22.MTS	1577.08	29.97	No focal subject	Perceived Respiratory Rate		2	POINT	1207.45	1207.45
Bello_AN_LTLH_Thr3_3.17.2022	2022-08-23 09:49:28		E:/Army videos/ARO_stg_1/Bello/Bello_thr3_AN_3-17-22.MTS	1577.08	29.97	No focal subject	Perceived Respiratory Rate		3	POINT	1519.54	1519.54
Bello_AN_STD_Thr1_3.14.2022	2022-08-10 10:19:14		D:/Army videos/ARO_stg_1/Bello/Bello_thr1_AN_3-14-22-v1.MTS	1971.51	29.97	No focal subject	Perceived Respiratory Rate		1	POINT	65.061	65.061
Bello_AN_STD_Thr1_3.14.2022	2022-08-10 10:19:14		D:/Army videos/ARO_stg_1/Bello/Bello_thr1_AN_3-14-22-v1.MTS	1971.51	29.97	No focal subject	Perceived Respiratory Rate		1	POINT	371.014	371.014
Bello_AN_STD_Thr1_3.14.2022	2022-08-10 10:19:14		D:/Army videos/ARO_stg_1/Bello/Bello_thr1_AN_3-14-22-v2.MTS	1971.51	29.97	No focal subject	Perceived Respiratory Rate		1	POINT	666.956	666.956
Bello_AN_STD_Thr1_3.14.2022	2022-08-10 10:19:14		D:/Army videos/ARO_stg_1/Bello/Bello_thr1_AN_3-14-22-v2.MTS	1971.51	29.97	No focal subject	Perceived Respiratory Rate		1	POINT	971.923	971.923
Bello_AN_STD_Thr1_3.14.2022	2022-08-10 10:19:14		D:/Army videos/ARO_stg_1/Bello/Bello_thr1_AN_3-14-22-v3.MTS	1971.51	29.97	No focal subject	Perceived Respiratory Rate		1	POINT	1554.84	1554.84
Bello_AN_STD_Thr1_3.14.2022	2022-08-10 10:19:14		D:/Army videos/ARO_stg_1/Bello/Bello_thr1_AN_3-14-22-v3.MTS	1971.51	29.97	No focal subject	Perceived Respiratory Rate		1	POINT	1899.59	1899.59
Bello_AN_STD_Thr1_3.14.2022	2022-08-10 10:19:14		D:/Army videos/ARO_stg_1/Bello/Bello_thr1_AN_3-14-22-v1.MTS	1971.51	29.97	No focal subject	Perceived Respiratory Rate		1	POINT	65.061	65.061
Bello_AN_STD_Thr1_3.14.2022	2022-08-10 10:19:14		D:/Army videos/ARO_stg_1/Bello/Bello_thr1_AN_3-14-22-v1.MTS	1971.51	29.97	No focal subject	Perceived Respiratory Rate		1	POINT	371.014	371.014
Bello_AN_STD_Thr1_3.14.2022	2022-08-10 10:19:14		D:/Army videos/ARO_stg_1/Bello/Bello_thr1_AN_3-14-22-v2.MTS	1971.51	29.97	No focal subject	Perceived Respiratory Rate		1	POINT	666.956	666.956
Bello_AN_STD_Thr1_3.14.2022	2022-08-10 10:19:14		D:/Army videos/ARO_stg_1/Bello/Bello_thr1_AN_3-14-22-v2.MTS	1971.51	29.97	No focal subject	Perceived Respiratory Rate		1	POINT	971.923	971.923
Bello_AN_STD_Thr1_3.14.2022	2022-08-10 10:19:14		D:/Army videos/ARO_stg_1/Bello/Bello_thr1_AN_3-14-22-v3.MTS	1971.51	29.97	No focal subject	Perceived Respiratory Rate		1	POINT	1554.84	1554.84
Bello_AN_STD_Thr1_3.14.2022	2022-08-10 10:19:14		D:/Army videos/ARO_stg_1/Bello/Bello_thr1_AN_3-14-22-v3.MTS	1971.51	29.97	No focal subject	Perceived Respiratory Rate		1	POINT	1899.59	1899.59
Bello_AN_Std_Thr2_3.14.2022	2022-08-20 20:47:23		D:/Army videos/ARO_stg_1/Bello/Bello_thr2_AN_3-14-22-v1.MTS	2329.39	29.97	No focal subject	Perceived Respiratory Rate		3	POINT	66.145	66.145
Bello_AN_Std_Thr2_3.14.2022	2022-08-20 20:47:23		D:/Army videos/ARO_stg_1/Bello/Bello_thr2_AN_3-14-22-v1.MTS	2329.39	29.97	No focal subject	Perceived Respiratory Rate		2	POINT	334.577	334.577
Bello_AN_Std_Thr2_3.14.2022	2022-08-20 20:47:23		D:/Army videos/ARO_stg_1/Bello/Bello_thr2_AN_3-14-22-v1.MTS	2329.39	29.97	No focal subject	Perceived Respiratory Rate		3	POINT	611.098	611.098
Bello_AN_Std_Thr2_3.14.2022	2022-08-20 20:47:23		D:/Army videos/ARO_stg_1/Bello/Bello_thr2_AN_3-14-22-v1.MTS	2329.39	29.97	No focal subject	Perceived Respiratory Rate		3	POINT	911.755	911.755
Bello_AN_Std_Thr2_3.14.2022	2022-08-20 20:47:23		D:/Army videos/ARO_stg_1/Bello/Bello_thr2_AN_3-14-22-v2.MTS	2329.39	29.97	No focal subject	Perceived Respiratory Rate		3	POINT	1223.35	1223.35
Bello_AN_Std_Thr2_3.14.2022	2022-08-20 20:47:23		D:/Army videos/ARO_stg_1/Bello/Bello_thr2_AN_3-14-22-v3.MTS	2329.39	29.97	No focal subject	Perceived Respiratory Rate		3	POINT	1533.32	1533.32
Bello_AN_Std_Thr2_3.14.2022	2022-08-20 20:47:23		D:/Army videos/ARO_stg_1/Bello/Bello_thr2_AN_3-14-22-v3.MTS	2329.39	29.97	No focal subject	Perceived Respiratory Rate		3	POINT	1829.54	1829.54
Bello_AN_Std_Thr2_3.14.2022	2022-08-20 20:47:23		D:/Army videos/ARO_stg_1/Bello/Bello_thr2_AN_3-14-22-v3.MTS	2329.39	29.97	No focal subject	Perceived Respiratory Rate		3	POINT	2130.19	2130.19
Bello_C4_HTHH_Thr3_2.23.2022	2022-08-22 22:00:14		E:/Army videos/ARO_stg_1/Bello/Bello_thr3_c4_2-23-22.AVI	1831.13	30.07	No focal subject	Perceived Respiratory Rate		3	POINT	17.982	17.982
Bello_C4_HTHH_Thr3_2.23.2022	2022-08-22 22:00:14		E:/Army videos/ARO_stg_1/Bello/Bello_thr3_c4_2-23-22.AVI	1831.13	30.07	No focal subject	Perceived Respiratory Rate		4	POINT	329.561	329.561
Bello_C4_HTHH_Thr3_2.23.2022	2022-08-22 22:00:14		E:/Army videos/ARO_stg_1/Bello/Bello_thr3_c4_2-23-22.AVI	1831.13	30.07	No focal subject	Perceived Respiratory Rate		5	POINT	634.311	634.311
Bello_C4_HTHH_Thr3_2.23.2022	2022-08-22 22:00:14		E:/Army videos/ARO_stg_1/Bello/Bello_thr3_c4_2-23-22.AVI	1831.13	30.07	No focal subject	Perceived Respiratory Rate		5	POINT	936.485	936.485
Bello_C4_HTHH_Thr3_2.23.2022	2022-08-22 22:00:14		E:/Army videos/ARO_stg_1/Bello/Bello_thr3_c4_2-23-22.AVI	1831.13	30.07	No focal subject	Perceived Respiratory Rate		6	POINT	1237.53	1237.53
Bello_C4_HTHH_Thr3_2.23.2022	2022-08-22 22:00:14		E:/Army videos/ARO_stg_1/Bello/Bello_thr3_c4_2-23-22.AVI	1831.13	30.07	No focal subject	Perceived Respiratory Rate		5	POINT	1513.76	1513.76
Bello_C4_HTHH_Thr3_2.23.2022	2022-08-22 22:00:14		E:/Army videos/ARO_stg_1/Bello/Bello_thr3_c4_2-23-22.AVI	1831.13	30.07	No focal subject	Perceived Respiratory Rate		6	POINT	1808.73	1808.73
Bello_C4_HTLH_Thr5_2.25.2022	2022-08-12 23:50:38		D:/Army videos/ARO_stg_1/Bello/Bello_thr5_c4_2.25.22.MP4	1607.11	29.97	No focal subject	Perceived Respiratory Rate		1	POINT	35.656	35.656
Bello_C4_HTLH_Thr5_2.25.2022	2022-08-12 23:50:38		D:/Army videos/ARO_stg_1/Bello/Bello_thr5_c4_2.25.22.MP4	1607.11	29.97	No focal subject	Perceived Respiratory Rate		3	POINT	322.439	322.439
Bello_C4_HTLH_Thr5_2.25.2022	2022-08-12 23:50:38		D:/Army videos/ARO_stg_1/Bello/Bello_thr5_c4_2.25.22.MP4	1607.11	29.97	No focal subject	Perceived Respiratory Rate		3	POINT	609.976	609.976
Bello_C4_HTLH_Thr5_2.25.2022	2022-08-12 23:50:38		D:/Army videos/ARO_stg_1/Bello/Bello_thr5_c4_2.25.22.MP4	1607.11	29.97	No focal subject	Perceived Respiratory Rate		3	POINT	938.022	938.022
Bello_C4_HTLH_Thr5_2.25.2022	2022-08-12 23:50:38		D:/Army videos/ARO_stg_1/Bello/Bello_thr5_c4_2.25.22.MP4	1607.11	29.97	No focal subject	Perceived Respiratory Rate		4	POINT	1232.1	1232.1
Bello_C4_HTLH_Thr5_2.25.2022	2022-08-12 23:50:38		D:/Army videos/ARO_stg_1/Bello/Bello_thr5_c4_2.25.22.MP4	1607.11	29.97	No focal subject	Perceived Respiratory Rate		4	POINT	1506.37	1506.37
Bello_C4_HTLH_Thr5_2.25.2022	2022-08-12 23:50:38		E:/Army videos/ARO_stg_1/Bello/Bello_thr5_c4_2.25.22.MP4	1607.11	29.97	No focal subject	Perceived Respiratory Rate		3	POINT	36.4	36.4
Bello_C4_HTLH_Thr5_2.25.2022	2022-08-12 23:50:38		E:/Army videos/ARO_stg_1/Bello/Bello_thr5_c4_2.25.22.MP4	1607.11	29.97	No focal subject	Perceived Respiratory Rate		3	POINT	322.439	322.439
Bello_C4_HTLH_Thr5_2.25.2022	2022-08-12 23:50:38		E:/Army videos/ARO_stg_1/Bello/Bello_thr5_c4_2.25.22.MP4	1607.11	29.97	No focal subject	Perceived Respiratory Rate		3	POINT	609.976	609.976
Bello_C4_HTLH_Thr5_2.25.2022	2022-08-12 23:50:38		E:/Army videos/ARO_stg_1/Bello/Bello_thr5_c4_2.25.22.MP4	1607.11	29.97	No focal subject	Perceived Respiratory Rate		3	POINT	938.022	938.022
Bello_C4_HTLH_Thr5_2.25.2022	2022-08-12 23:50:38		E:/Army videos/ARO_stg_1/Bello/Bello_thr5_c4_2.25.22.MP4	1607.11	29.97	No focal subject	Perceived Respiratory Rate		4	POINT	1232.1	1232.1
Bello_C4_HTLH_Thr5_2.25.2022	2022-08-12 23:50:38		E:/Army videos/ARO_stg_1/Bello/Bello_thr5_c4_2.25.22.MP4	1607.11	29.97	No focal subject	Perceived Respiratory Rate		4	POINT	1506.37	1506.37
Bello_C4_HTLH_Thr6_2.28.2022	2022-08-23 08:50:29		E:/Army videos/ARO_stg_1/Bello/Bello_thr6_c4_2.28.22_Vid1.MP4	1472.98	29.97	No focal subject	Perceived Respiratory Rate		3	POINT	66.154	66.154
Bello_C4_HTLH_Thr6_2.28.2022	2022-08-23 08:50:29		E:/Army videos/ARO_stg_1/Bello/Bello_thr6_c4_2.28.22_Vid1.MP4	1472.98	29.97	No focal subject	Perceived Respiratory Rate		3	POINT	337.186	337.186
Bello_C4_HTLH_Thr6_2.28.2022	2022-08-23 08:50:29		E:/Army videos/ARO_stg_1/Bello/Bello_thr6_c4_2.28.22_Vid1.MP4	1472.98	29.97	No focal subject	Perceived Respiratory Rate		3	POINT	639.466	639.466
Bello_C4_HTLH_Thr6_2.28.2022	2022-08-23 08:50:29		E:/Army videos/ARO_stg_1/Bello/Bello_thr6_c4_2.28.22_Vid1.MP4	1472.98	29.97	No focal subject	Perceived Respiratory Rate		2	POINT	920.275	920.275
Bello_C4_HTLH_Thr6_2.28.2022	2022-08-23 08:50:29		E:/Army videos/ARO_stg_1/Bello/Bello_thr6_c4_2.28.22_Vid2.MP4	1472.98	29.97	No focal subject	Perceived Respiratory Rate		4	POINT	1224.33	1224.33
Bello_C4_LTLH_Thr10_3.7.2022	2022-08-22 22:34:20		E:/Army videos/ARO_stg_1/Bello/Bello_thr10_c4_3-7-22-v1.MTS	2137.65	29.97	No focal subject	Perceived Respiratory Rate		3	POINT	179.29	179.29
Bello_C4_LTLH_Thr10_3.7.2022	2022-08-22 22:34:20		E:/Army videos/ARO_stg_1/Bello/Bello_thr10_c4_3-7-22-v1.MTS	2137.65	29.97	No focal subject	Perceived Respiratory Rate		3	POINT	464.107	464.107
Bello_C4_LTLH_Thr10_3.7.2022	2022-08-22 22:34:20		E:/Army videos/ARO_stg_1/Bello/Bello_thr10_c4_3-7-22-v1.MTS	2137.65	29.97	No focal subject	Perceived Respiratory Rate		3	POINT	782.119	782.119
Bello_C4_LTLH_Thr10_3.7.2022	2022-08-22 22:34:20		E:/Army videos/ARO_stg_1/Bello/Bello_thr10_c4_3-7-22-v2.MTS	2137.65	29.97	No focal subject	Perceived Respiratory Rate		3	POINT	1063.57	1063.57
Bello_C4_LTLH_Thr10_3.7.2022	2022-08-22 22:34:20		E:/Army videos/ARO_stg_1/Bello/Bello_thr10_c4_3-7-22-v2.MTS	2137.65	29.97	No focal subject	Perceived Respiratory Rate		3	POINT	1340.62	1340.62
Bello_C4_LTLH_Thr10_3.7.2022	2022-08-22 22:34:20		E:/Army videos/ARO_stg_1/Bello/Bello_thr10_c4_3-7-22-v2.MTS	2137.65	29.97	No focal subject	Perceived Respiratory Rate		3	POINT	1647.28	1647.28
Bello_C4_LTLH_Thr10_3.7.2022	2022-08-22 22:34:20		E:/Army videos/ARO_stg_1/Bello/Bello_thr10_c4_3-7-22-v2.MTS	2137.65	29.97	No focal subject	Perceived Respiratory Rate		2	POINT	1935.96	1935.96
Bello_C4_LTLH_Thr9_3.7.2022	2022-08-19 08:50:05		D:/Army videos/ARO_stg_1/Bello/Bello_thr9_c4_3-7-22-v1.MTS	1705.2	29.97	No focal subject	Perceived Respiratory Rate		3	POINT	62.36	62.36
Bello_C4_LTLH_Thr9_3.7.2022	2022-08-19 08:50:05		D:/Army videos/ARO_stg_1/Bello/Bello_thr9_c4_3-7-22-v1.MTS	1705.2	29.97	No focal subject	Perceived Respiratory Rate		2	POINT	344.459	344.459
Bello_C4_LTLH_Thr9_3.7.2022	2022-08-19 08:50:05		D:/Army videos/ARO_stg_1/Bello/Bello_thr9_c4_3-7-22-v1.MTS	1705.2	29.97	No focal subject	Perceived Respiratory Rate		2	POINT	674.46	674.46
Bello_C4_LTLH_Thr9_3.7.2022	2022-08-19 08:50:05		D:/Army videos/ARO_stg_1/Bello/Bello_thr9_c4_3-7-22-v1.MTS	1705.2	29.97	No focal subject	Perceived Respiratory Rate		2	POINT	935.131	935.131
Bello_C4_LTLH_Thr9_3.7.2022	2022-08-19 08:50:05		D:/Army videos/ARO_stg_1/Bello/Bello_thr9_c4_3-7-22-v2.MTS	1705.2	29.97	No focal subject	Perceived Respiratory Rate		2	POINT	1249.01	1249.01
Bello_C4_LTLH_Thr9_3.7.2022	2022-08-19 08:50:05		D:/Army videos/ARO_stg_1/Bello/Bello_thr9_c4_3-7-22-v2.MTS	1705.2	29.97	No focal subject	Perceived Respiratory Rate		2	POINT	1541.1	1541.1
Bello_SP_HTHH_Thr9_2.14.2022	2022-08-23 10:59:24		E:/Army videos/ARO_stg_1/Bello/SP/Bello_thr9_SP_2-14-22-v1.AVI	1634.31	30.07	No focal subject	Perceived Respiratory Rate		3	POINT	42.68	42.68
Bello_SP_HTHH_Thr9_2.14.2022	2022-08-23 10:59:24		E:/Army videos/ARO_stg_1/Bello/SP/Bello_thr9_SP_2-14-22-V2.AVI	1634.31	30.07	No focal subject	Perceived Respiratory Rate		3	POINT	328.541	328.541
Bello_SP_HTHH_Thr9_2.14.2022	2022-08-23 10:59:24		E:/Army videos/ARO_stg_1/Bello/SP/Bello_thr9_SP_2-14-22-V2.AVI	1634.31	30.07	No focal subject	Perceived Respiratory Rate		4	POINT	644.442	644.442
Bello_SP_HTHH_Thr9_2.14.2022	2022-08-23 10:59:24		E:/Army videos/ARO_stg_1/Bello/SP/Bello_thr9_SP_2-14-22-V2.AVI	1634.31	30.07	No focal subject	Perceived Respiratory Rate		3	POINT	920.217	920.217
Bello_SP_HTHH_Thr9_2.14.2022	2022-08-23 10:59:24		E:/Army videos/ARO_stg_1/Bello/SP/Bello_thr9_SP_2-14-22-V2.AVI	1634.31	30.07	No focal subject	Perceived Respiratory Rate		4	POINT	1252.22	1252.22
Bello_SP_HTHH_Thr9_2.14.2022	2022-08-23 10:59:24		E:/Army videos/ARO_stg_1/Bello/SP/Bello_thr9_SP_2-14-22-V2.AVI	1634.31	30.07	No focal subject	Perceived Respiratory Rate		5	POINT	1518.6	1518.6
Bello_SP_HTLH_Thr7_2.10.2022	2022-08-11 15:45:54		D:/Army videos/ARO_stg_1/Bello/SP/Bello_thr7_SP_2-10-22.AVI	1749.76	30.07	No focal subject	Perceived Respiratory Rate		1	POINT	58.285	58.285
Bello_SP_HTLH_Thr7_2.10.2022	2022-08-11 15:45:54		D:/Army videos/ARO_stg_1/Bello/SP/Bello_thr7_SP_2-10-22.AVI	1749.76	30.07	No focal subject	Perceived Respiratory Rate		1	POINT	383.318	383.318
Bello_SP_HTLH_Thr7_2.10.2022	2022-08-11 15:45:54		D:/Army videos/ARO_stg_1/Bello/SP/Bello_thr7_SP_2-10-22.AVI	1749.76	30.07	No focal subject	Perceived Respiratory Rate		1	POINT	695.217	695.217
Bello_SP_HTLH_Thr7_2.10.2022	2022-08-11 15:45:54		D:/Army videos/ARO_stg_1/Bello/SP/Bello_thr7_SP_2-10-22.AVI	1749.76	30.07	No focal subject	Perceived Respiratory Rate		2	POINT	981.503	981.503
Bello_SP_HTLH_Thr7_2.10.2022	2022-08-11 15:45:54		D:/Army videos/ARO_stg_1/Bello/SP/Bello_thr7_SP_2-10-22.AVI	1749.76	30.07	No focal subject	Perceived Respiratory Rate		2	POINT	1304.86	1304.86
Bello_SP_HTLH_Thr7_2.10.2022	2022-08-11 15:45:54		D:/Army videos/ARO_stg_1/Bello/SP/Bello_thr7_SP_2-10-22.AVI	1749.76	30.07	No focal subject	Perceived Respiratory Rate		2	POINT	1576.67	1576.67
Bello_SP_HTLH_Thr7_2.10.2022	2022-08-11 15:45:54		E:/Army videos/ARO_stg_1/Bello/SP/Bello_thr7_SP_2-10-22.AVI	1749.76	30.07	No focal subject	Perceived Respiratory Rate		3	POINT	58.843	58.843
Bello_SP_HTLH_Thr7_2.10.2022	2022-08-11 15:45:54		E:/Army videos/ARO_stg_1/Bello/SP/Bello_thr7_SP_2-10-22.AVI	1749.76	30.07	No focal subject	Perceived Respiratory Rate		3	POINT	383.99	383.99
Bello_SP_HTLH_Thr7_2.10.2022	2022-08-11 15:45:54		E:/Army videos/ARO_stg_1/Bello/SP/Bello_thr7_SP_2-10-22.AVI	1749.76	30.07	No focal subject	Perceived Respiratory Rate		3	POINT	695.882	695.882
Bello_SP_HTLH_Thr7_2.10.2022	2022-08-11 15:45:54		E:/Army videos/ARO_stg_1/Bello/SP/Bello_thr7_SP_2-10-22.AVI	1749.76	30.07	No focal subject	Perceived Respiratory Rate		3	POINT	981.998	981.998
Bello_SP_HTLH_Thr7_2.10.2022	2022-08-11 15:45:54		E:/Army videos/ARO_stg_1/Bello/SP/Bello_thr7_SP_2-10-22.AVI	1749.76	30.07	No focal subject	Perceived Respiratory Rate		3	POINT	1305.64	1305.64
Bello_SP_HTLH_Thr7_2.10.2022	2022-08-11 15:45:54		E:/Army videos/ARO_stg_1/Bello/SP/Bello_thr7_SP_2-10-22.AVI	1749.76	30.07	No focal subject	Perceived Respiratory Rate		3	POINT	1577.5	1577.5
Bello_SP_HTLH_Thr8_2.10.2022	2022-08-17 19:31:24		D:/Army videos/ARO_stg_1/Bello/SP/Bello_thr8_SP_2-10-22.AVI	1653.17	30.06	No focal subject	Perceived Respiratory Rate		2	POINT	11.557	11.557
Bello_SP_HTLH_Thr8_2.10.2022	2022-08-17 19:31:24		D:/Army videos/ARO_stg_1/Bello/SP/Bello_thr8_SP_2-10-22.AVI	1653.17	30.06	No focal subject	Perceived Respiratory Rate		2	POINT	360.563	360.563
Bello_SP_HTLH_Thr8_2.10.2022	2022-08-17 19:31:24		D:/Army videos/ARO_stg_1/Bello/SP/Bello_thr8_SP_2-10-22.AVI	1653.17	30.06	No focal subject	Perceived Respiratory Rate		3	POINT	664.829	664.829
Bello_SP_HTLH_Thr8_2.10.2022	2022-08-17 19:31:24		D:/Army videos/ARO_stg_1/Bello/SP/Bello_thr8_SP_2-10-22.AVI	1653.17	30.06	No focal subject	Perceived Respiratory Rate		2	POINT	923.457	923.457
Bello_SP_HTLH_Thr8_2.10.2022	2022-08-17 19:31:24		D:/Army videos/ARO_stg_1/Bello/SP/Bello_thr8_SP_2-10-22.AVI	1653.17	30.06	No focal subject	Perceived Respiratory Rate		4	POINT	1239.72	1239.72
Bello_SP_HTLH_Thr8_2.10.2022	2022-08-17 19:31:24		D:/Army videos/ARO_stg_1/Bello/SP/Bello_thr8_SP_2-10-22.AVI	1653.17	30.06	No focal subject	Perceived Respiratory Rate		2	POINT	1519.41	1519.41
Bello_SP_LTHH_Thr6_2.8.2022	2022-08-16 21:47:40		D:/Army videos/ARO_stg_1/Bello/SP/Bello_thr6_SP_2-8_22.MP4	1329.33	29.97	No focal subject	Perceived Respiratory Rate		2	POINT	111.907	111.907
Bello_SP_LTHH_Thr6_2.8.2022	2022-08-16 21:47:40		D:/Army videos/ARO_stg_1/Bello/SP/Bello_thr6_SP_2-8_22.MP4	1329.33	29.97	No focal subject	Perceived Respiratory Rate		2	POINT	373.48	373.48
Bello_SP_LTHH_Thr6_2.8.2022	2022-08-16 21:47:40		D:/Army videos/ARO_stg_1/Bello/SP/Bello_thr6_SP_2-8_22.MP4	1329.33	29.97	No focal subject	Perceived Respiratory Rate		2	POINT	695.044	695.044
Bello_SP_LTHH_Thr6_2.8.2022	2022-08-16 21:47:40		D:/Army videos/ARO_stg_1/Bello/SP/Bello_thr6_SP_2-8_22.MP4	1329.33	29.97	No focal subject	Perceived Respiratory Rate		2	POINT	994.343	994.343
Bello_SP_LTHH_Thr6_2.8.2022	2022-08-16 21:47:40		D:/Army videos/ARO_stg_1/Bello/SP/Bello_thr6_SP_2-8_22.MP4	1329.33	29.97	No focal subject	Perceived Respiratory Rate		2	POINT	1293.38	1293.38
Bello_SP_STD_Thr2_1.25.2022	2022-08-10 14:13:00		D:/Army videos/ARO_stg_1/Bello/SP/Bello_thr2_SP_1-25-22-v1.AVI	648.47	30	No focal subject	Perceived Respiratory Rate		1	POINT	10.403	10.403
Bello_SP_STD_Thr2_1.25.2022	2022-08-10 14:13:00		D:/Army videos/ARO_stg_1/Bello/SP/Bello_thr2_SP_1-25-22-v1.AVI	648.47	30	No focal subject	Perceived Respiratory Rate		1	POINT	327.834	327.834
Bello_SP_STD_Thr2_1.25.2022	2022-08-10 14:13:00		E:/Army videos/ARO_stg_1/Bello/SP/Bello_thr2_SP_1-25-22-v1.AVI	600	30	No focal subject	Perceived Respiratory Rate		3	POINT	11.989	11.989
Bello_SP_STD_Thr2_1.25.2022	2022-08-10 14:13:00		E:/Army videos/ARO_stg_1/Bello/SP/Bello_thr2_SP_1-25-22-v1.AVI	600	30	No focal subject	Perceived Respiratory Rate		3	POINT	327.52	327.52
Bello_TNT_HTHH_Thr3_4.21.2022	2022-08-10 10:44:59		D:/Army videos/ARO_stg_1/Bello/Bello_Thr3_TNT_4.21.22_V1.MTS	1118.16	29.97	No focal subject	Perceived Respiratory Rate		1	POINT	59.837	59.837
Bello_TNT_HTHH_Thr3_4.21.2022	2022-08-10 10:44:59		D:/Army videos/ARO_stg_1/Bello/Bello_Thr3_TNT_4.21.22_V1.MTS	1118.16	29.97	No focal subject	Perceived Respiratory Rate		4	POINT	334.732	334.732
Bello_TNT_HTHH_Thr3_4.21.2022	2022-08-10 10:44:59		D:/Army videos/ARO_stg_1/Bello/Bello_Thr3_TNT_4.21.22_V1.MTS	1118.16	29.97	No focal subject	Perceived Respiratory Rate		4	POINT	638.982	638.982
Bello_TNT_HTHH_Thr3_4.21.2022	2022-08-10 10:44:59		D:/Army videos/ARO_stg_1/Bello/Bello_Thr3_TNT_4.21.22_V1.MTS	1118.16	29.97	No focal subject	Perceived Respiratory Rate		5	POINT	932.878	932.878
Bello_TNT_HTHH_Thr3_4.21.2022	2022-08-10 10:44:59		D:/Army videos/ARO_stg_1/Bello/Bello_Thr3_TNT_4.21.22_V1.MTS	1118.16	29.97	No focal subject	Perceived Respiratory Rate		1	POINT	59.837	59.837
Bello_TNT_HTHH_Thr3_4.21.2022	2022-08-10 10:44:59		D:/Army videos/ARO_stg_1/Bello/Bello_Thr3_TNT_4.21.22_V1.MTS	1118.16	29.97	No focal subject	Perceived Respiratory Rate		4	POINT	334.732	334.732
Bello_TNT_HTHH_Thr3_4.21.2022	2022-08-10 10:44:59		D:/Army videos/ARO_stg_1/Bello/Bello_Thr3_TNT_4.21.22_V1.MTS	1118.16	29.97	No focal subject	Perceived Respiratory Rate		4	POINT	638.982	638.982
Bello_TNT_HTHH_Thr3_4.21.2022	2022-08-10 10:44:59		D:/Army videos/ARO_stg_1/Bello/Bello_Thr3_TNT_4.21.22_V1.MTS	1118.16	29.97	No focal subject	Perceived Respiratory Rate		5	POINT	932.878	932.878
Bello_TNT_LTHH_Thr7_4.29.2022	2022-08-21 10:19:29		E:/Army videos/ARO_stg_1/Bello/Bello_TNT_thr7_4-29-22-v1.MTS	1277.33	29.97	No focal subject	Perceived Respiratory Rate		3	POINT	33.467	33.467
Bello_TNT_LTHH_Thr7_4.29.2022	2022-08-21 10:19:29		E:/Army videos/ARO_stg_1/Bello/Bello_TNT_thr7_4-29-22-v1.MTS	1277.33	29.97	No focal subject	Perceived Respiratory Rate		3	POINT	315.843	315.843
Bello_TNT_LTHH_Thr7_4.29.2022	2022-08-21 10:19:29		E:/Army videos/ARO_stg_1/Bello/Bello_TNT_thr7_4-29-22-v1.MTS	1277.33	29.97	No focal subject	Perceived Respiratory Rate		2	POINT	611.457	611.457
Bello_TNT_LTHH_Thr7_4.29.2022	2022-08-21 10:19:29		E:/Army videos/ARO_stg_1/Bello/Bello_TNT_thr7_4-29-22-v1.MTS	1277.33	29.97	No focal subject	Perceived Respiratory Rate		2	POINT	916.419	916.419
Bello_TNT_LTHH_Thr7_4.29.2022	2022-08-21 10:19:29		E:/Army videos/ARO_stg_1/Bello/Bello_TNT_thr7_4-29-22-v2.MTS	1277.33	29.97	No focal subject	Perceived Respiratory Rate		3	POINT	1210.64	1210.64
Bello_TNT_LTHH_Thr8_4.29.2022	2022-08-21 10:44:00		E:/Army videos/ARO_stg_1/Bello/Bello_TNT_thr8_4-29-22-v1.MTS	1339.89	29.97	No focal subject	Perceived Respiratory Rate		3	POINT	27.8	27.8
Bello_TNT_LTHH_Thr8_4.29.2022	2022-08-21 10:44:00		E:/Army videos/ARO_stg_1/Bello/Bello_TNT_thr8_4-29-22-v1.MTS	1339.89	29.97	No focal subject	Perceived Respiratory Rate		3	POINT	329.427	329.427
Bello_TNT_LTHH_Thr8_4.29.2022	2022-08-21 10:44:00		E:/Army videos/ARO_stg_1/Bello/Bello_TNT_thr8_4-29-22-v1.MTS	1339.89	29.97	No focal subject	Perceived Respiratory Rate		3	POINT	654.481	654.481
Bello_TNT_LTHH_Thr8_4.29.2022	2022-08-21 10:44:00		E:/Army videos/ARO_stg_1/Bello/Bello_TNT_thr8_4-29-22-v1.MTS	1339.89	29.97	No focal subject	Perceived Respiratory Rate		3	POINT	918.854	918.854
Bello_TNT_LTHH_Thr8_4.29.2022	2022-08-21 10:44:00		E:/Army videos/ARO_stg_1/Bello/Bello_TNT_thr8_4-29-22-v2.MTS	1339.89	29.97	No focal subject	Perceived Respiratory Rate		3	POINT	1216.67	1216.67
Bello_TNT_LTLH_Thr10_5.6.2022	2022-08-13 23:14:18		D:/Army videos/ARO_stg_1/Bello/Bello_thr10_TNT_5-6-22-v1.MTS	1358.9	29.97	No focal subject	Perceived Respiratory Rate		2	POINT	16.094	16.094
Bello_TNT_LTLH_Thr10_5.6.2022	2022-08-13 23:14:18		D:/Army videos/ARO_stg_1/Bello/Bello_thr10_TNT_5-6-22-v1.MTS	1358.9	29.97	No focal subject	Perceived Respiratory Rate		2	POINT	308.81	308.81
Bello_TNT_LTLH_Thr10_5.6.2022	2022-08-13 23:14:18		D:/Army videos/ARO_stg_1/Bello/Bello_thr10_TNT_5-6-22-v1.MTS	1358.9	29.97	No focal subject	Perceived Respiratory Rate		2	POINT	634.03	634.03
Bello_TNT_LTLH_Thr10_5.6.2022	2022-08-13 23:14:18		D:/Army videos/ARO_stg_1/Bello/Bello_thr10_TNT_5-6-22-v1.MTS	1358.9	29.97	No focal subject	Perceived Respiratory Rate		2	POINT	926.484	926.484
Bello_TNT_LTLH_Thr10_5.6.2022	2022-08-13 23:14:18		D:/Army videos/ARO_stg_1/Bello/Bello_thr10_TNT_5-6-22-v2.MTS	1358.9	29.97	No focal subject	Perceived Respiratory Rate		1	POINT	1225.87	1225.87
Bello_TNT_LTLH_Thr10_5.6.2022	2022-08-13 23:14:18		E:/Army videos/ARO_stg_1/Bello/Bello_thr10_TNT_5-6-22-v1.MTS	1358.9	29.97	No focal subject	Perceived Respiratory Rate		3	POINT	16.904	16.904
Bello_TNT_LTLH_Thr10_5.6.2022	2022-08-13 23:14:18		E:/Army videos/ARO_stg_1/Bello/Bello_thr10_TNT_5-6-22-v1.MTS	1358.9	29.97	No focal subject	Perceived Respiratory Rate		2	POINT	308.81	308.81
Bello_TNT_LTLH_Thr10_5.6.2022	2022-08-13 23:14:18		E:/Army videos/ARO_stg_1/Bello/Bello_thr10_TNT_5-6-22-v1.MTS	1358.9	29.97	No focal subject	Perceived Respiratory Rate		2	POINT	634.03	634.03
Bello_TNT_LTLH_Thr10_5.6.2022	2022-08-13 23:14:18		E:/Army videos/ARO_stg_1/Bello/Bello_thr10_TNT_5-6-22-v1.MTS	1358.9	29.97	No focal subject	Perceived Respiratory Rate		2	POINT	926.484	926.484
Bello_TNT_LTLH_Thr10_5.6.2022	2022-08-13 23:14:18		E:/Army videos/ARO_stg_1/Bello/Bello_thr10_TNT_5-6-22-v2.MTS	1358.9	29.97	No focal subject	Perceived Respiratory Rate		2	POINT	1226.41	1226.41
Bello_TNT_Std_Thr1_4.14.2022	2022-08-21 19:13:32		E:/Army videos/ARO_stg_1/Bello/Bello_thr1_TNT_4-14-22-v1.MTS	942.46	29.97	No focal subject	Perceived Respiratory Rate		4	POINT	30.497	30.497
Bello_TNT_Std_Thr1_4.14.2022	2022-08-21 19:13:32		E:/Army videos/ARO_stg_1/Bello/Bello_thr1_TNT_4-14-22-v1.MTS	942.46	29.97	No focal subject	Perceived Respiratory Rate		4	POINT	321.602	321.602
Bello_TNT_Std_Thr1_4.14.2022	2022-08-21 19:13:32		E:/Army videos/ARO_stg_1/Bello/Bello_thr1_TNT_4-14-22-v1.MTS	942.46	29.97	No focal subject	Perceived Respiratory Rate		4	POINT	609.56	609.56
Bello_TNT_Std_Thr1_4.14.2022	2022-08-21 19:13:32		E:/Army videos/ARO_stg_1/Bello/Bello_thr1_TNT_4-14-22-v1.MTS	942.46	29.97	No focal subject	Perceived Respiratory Rate		4	POINT	911.826	911.826
Dalton_AN_HTHH_Thr10_3.30.2022	2022-08-20 20:03:29		D:/Army videos/ARO_stg_1/Dalton/Dalton_thr10_AN_3-30-22-V1.MTS	2389.43	29.97	No focal subject	Perceived Respiratory Rate		3	POINT	37.161	37.161
Dalton_AN_HTHH_Thr10_3.30.2022	2022-08-20 20:03:29		D:/Army videos/ARO_stg_1/Dalton/Dalton_thr10_AN_3-30-22-V1.MTS	2389.43	29.97	No focal subject	Perceived Respiratory Rate		4	POINT	317.737	317.737
Dalton_AN_HTHH_Thr10_3.30.2022	2022-08-20 20:03:29		D:/Army videos/ARO_stg_1/Dalton/Dalton_thr10_AN_3-30-22-V1.MTS	2389.43	29.97	No focal subject	Perceived Respiratory Rate		5	POINT	635.131	635.131
Dalton_AN_HTHH_Thr10_3.30.2022	2022-08-20 20:03:29		D:/Army videos/ARO_stg_1/Dalton/Dalton_thr10_AN_3-30-22-V1.MTS	2389.43	29.97	No focal subject	Perceived Respiratory Rate		5	POINT	924.513	924.513
Dalton_AN_HTHH_Thr10_3.30.2022	2022-08-20 20:03:29		D:/Army videos/ARO_stg_1/Dalton/Dalton_thr10_AN_3-30-22-v2.MTS	2389.43	29.97	No focal subject	Perceived Respiratory Rate		6	POINT	1233.15	1233.15
Dalton_AN_HTHH_Thr10_3.30.2022	2022-08-20 20:03:29		D:/Army videos/ARO_stg_1/Dalton/Dalton_thr10_AN_3-30-22-v2.MTS	2389.43	29.97	No focal subject	Perceived Respiratory Rate		6	POINT	1538.11	1538.11
Dalton_AN_HTHH_Thr10_3.30.2022	2022-08-20 20:03:29		D:/Army videos/ARO_stg_1/Dalton/Dalton_thr10_AN_3-30-22-v2.MTS	2389.43	29.97	No focal subject	Perceived Respiratory Rate		6	POINT	1840.11	1840.11
Dalton_AN_HTHH_Thr10_3.30.2022	2022-08-20 20:03:29		D:/Army videos/ARO_stg_1/Dalton/Dalton_thr10_AN_3-30-22-v3.MTS	2389.43	29.97	No focal subject	Perceived Respiratory Rate		7	POINT	2112.22	2112.22
Dalton_AN_HTLH_Thr8_3.23.2022	2022-08-20 15:55:15		D:/Army videos/ARO_stg_1/Dalton/Dalton_thr8_AN_3-23-22-v1.MTS	2436.47	29.97	No focal subject	Perceived Respiratory Rate		3	POINT	47.416	47.416
Dalton_AN_HTLH_Thr8_3.23.2022	2022-08-20 15:55:15		D:/Army videos/ARO_stg_1/Dalton/Dalton_thr8_AN_3-23-22-v1.MTS	2436.47	29.97	No focal subject	Perceived Respiratory Rate		4	POINT	336.363	336.363
Dalton_AN_HTLH_Thr8_3.23.2022	2022-08-20 15:55:15		D:/Army videos/ARO_stg_1/Dalton/Dalton_thr8_AN_3-23-22-v1.MTS	2436.47	29.97	No focal subject	Perceived Respiratory Rate		5	POINT	655.187	655.187
Dalton_AN_HTLH_Thr8_3.23.2022	2022-08-20 15:55:15		D:/Army videos/ARO_stg_1/Dalton/Dalton_thr8_AN_3-23-22-v1.MTS	2436.47	29.97	No focal subject	Perceived Respiratory Rate		5	POINT	982.841	982.841
Dalton_AN_HTLH_Thr8_3.23.2022	2022-08-20 15:55:15		D:/Army videos/ARO_stg_1/Dalton/Dalton_thr8_AN_3-23-22-v2.MTS	2436.47	29.97	No focal subject	Perceived Respiratory Rate		6	POINT	1249.45	1249.45
Dalton_AN_HTLH_Thr8_3.23.2022	2022-08-20 15:55:15		D:/Army videos/ARO_stg_1/Dalton/Dalton_thr8_AN_3-23-22-v2.MTS	2436.47	29.97	No focal subject	Perceived Respiratory Rate		6	POINT	1530.64	1530.64
Dalton_AN_HTLH_Thr8_3.23.2022	2022-08-20 15:55:15		D:/Army videos/ARO_stg_1/Dalton/Dalton_thr8_AN_3-23-22-v2.MTS	2436.47	29.97	No focal subject	Perceived Respiratory Rate		5	POINT	1833.45	1833.45
Dalton_AN_HTLH_Thr8_3.23.2022	2022-08-20 15:55:15		D:/Army videos/ARO_stg_1/Dalton/Dalton_thr8_AN_3-23-22-v3.MTS	2436.47	29.97	No focal subject	Perceived Respiratory Rate		6	POINT	2121.26	2121.26
Dalton_AN_HTLH_Thr8_3.23.2022	2022-08-20 15:55:15		D:/Army videos/ARO_stg_1/Dalton/Dalton_thr8_AN_3-23-22-v3.MTS	2436.47	29.97	No focal subject	Perceived Respiratory Rate		6	POINT	2420.75	2420.75
Dalton_AN_LTHH_Thr5_3.17.2022	2022-08-19 11:47:37		D:/Army videos/ARO_stg_1/Dalton/Dalton_thr5_AN_3-17-22.MTS	1607.66	29.97	No focal subject	Perceived Respiratory Rate		2	POINT	29.773	29.773
Dalton_AN_LTHH_Thr5_3.17.2022	2022-08-19 11:47:37		D:/Army videos/ARO_stg_1/Dalton/Dalton_thr5_AN_3-17-22.MTS	1607.66	29.97	No focal subject	Perceived Respiratory Rate		2	POINT	324.669	324.669
Dalton_AN_LTHH_Thr5_3.17.2022	2022-08-19 11:47:37		D:/Army videos/ARO_stg_1/Dalton/Dalton_thr5_AN_3-17-22.MTS	1607.66	29.97	No focal subject	Perceived Respiratory Rate		2	POINT	638.193	638.193
Dalton_AN_LTHH_Thr5_3.17.2022	2022-08-19 11:47:37		D:/Army videos/ARO_stg_1/Dalton/Dalton_thr5_AN_3-17-22.MTS	1607.66	29.97	No focal subject	Perceived Respiratory Rate		2	POINT	934.337	934.337
Dalton_AN_LTHH_Thr5_3.17.2022	2022-08-19 11:47:37		D:/Army videos/ARO_stg_1/Dalton/Dalton_thr5_AN_3-17-22-v2.MTS	1607.66	29.97	No focal subject	Perceived Respiratory Rate		2	POINT	1221.53	1221.53
Dalton_AN_LTHH_Thr5_3.17.2022	2022-08-19 11:47:37		D:/Army videos/ARO_stg_1/Dalton/Dalton_thr5_AN_3-17-22-v2.MTS	1607.66	29.97	No focal subject	Perceived Respiratory Rate		2	POINT	1524.16	1524.16
Dalton_AN_LTHH_Thr6_3.21.2022	2022-08-19 14:38:22		D:/Army videos/ARO_stg_1/Dalton/Dalton_thr6_AN_3-21-22-v1.MTS	460.48	29.97	No focal subject	Perceived Respiratory Rate		2	POINT	58.764	58.764
Dalton_AN_LTHH_Thr6_3.21.2022	2022-08-19 14:38:22		D:/Army videos/ARO_stg_1/Dalton/Dalton_thr6_AN_3-21-22-v1.MTS	460.48	29.97	No focal subject	Perceived Respiratory Rate		3	POINT	342.749	342.749
Dalton_AN_LTLH_Thr3_3.15.2022	2022-08-11 23:59:56		D:/Army videos/ARO_stg_1/Dalton/Dalton_thr3_AN_3-15-22-v1.MTS	1487.98	29.97	No focal subject	Perceived Respiratory Rate		2	POINT	102.874	102.874
Dalton_AN_LTLH_Thr3_3.15.2022	2022-08-11 23:59:56		D:/Army videos/ARO_stg_1/Dalton/Dalton_thr3_AN_3-15-22-v1.MTS	1487.98	29.97	No focal subject	Perceived Respiratory Rate		2	POINT	357.526	357.526
Dalton_AN_LTLH_Thr3_3.15.2022	2022-08-11 23:59:56		D:/Army videos/ARO_stg_1/Dalton/Dalton_thr3_AN_3-15-22-v1.MTS	1487.98	29.97	No focal subject	Perceived Respiratory Rate		2	POINT	656.381	656.381
Dalton_AN_LTLH_Thr3_3.15.2022	2022-08-11 23:59:56		D:/Army videos/ARO_stg_1/Dalton/Dalton_thr3_AN_3-15-22-v1.MTS	1487.98	29.97	No focal subject	Perceived Respiratory Rate		1	POINT	986.008	986.008
Dalton_AN_LTLH_Thr3_3.15.2022	2022-08-11 23:59:56		D:/Army videos/ARO_stg_1/Dalton/Dalton_thr3_AN_3-15-22-v2.MTS	1487.98	29.97	No focal subject	Perceived Respiratory Rate		1	POINT	1219.65	1219.65
Dalton_AN_LTLH_Thr3_3.15.2022	2022-08-11 23:59:56		D:/Army videos/ARO_stg_1/Dalton/Dalton_thr3_AN_3-15-22-v1.MTS	1487.98	29.97	No focal subject	Perceived Respiratory Rate		2	POINT	102.874	102.874
Dalton_AN_LTLH_Thr3_3.15.2022	2022-08-11 23:59:56		D:/Army videos/ARO_stg_1/Dalton/Dalton_thr3_AN_3-15-22-v1.MTS	1487.98	29.97	No focal subject	Perceived Respiratory Rate		2	POINT	357.526	357.526
Dalton_AN_LTLH_Thr3_3.15.2022	2022-08-11 23:59:56		D:/Army videos/ARO_stg_1/Dalton/Dalton_thr3_AN_3-15-22-v1.MTS	1487.98	29.97	No focal subject	Perceived Respiratory Rate		2	POINT	656.381	656.381
Dalton_AN_LTLH_Thr3_3.15.2022	2022-08-11 23:59:56		D:/Army videos/ARO_stg_1/Dalton/Dalton_thr3_AN_3-15-22-v1.MTS	1487.98	29.97	No focal subject	Perceived Respiratory Rate		1	POINT	986.008	986.008
Dalton_AN_LTLH_Thr3_3.15.2022	2022-08-11 23:59:56		D:/Army videos/ARO_stg_1/Dalton/Dalton_thr3_AN_3-15-22-v2.MTS	1487.98	29.97	No focal subject	Perceived Respiratory Rate		1	POINT	1219.65	1219.65
Dalton_AN_LTLH_Thr4_3.15.2022	2022-08-19 17:58:35		D:/Army videos/ARO_stg_1/Dalton/Dalton_thr4_AN_3-14-22.MTS	1147.68	29.97	No focal subject	Perceived Respiratory Rate		2	POINT	62.906	62.906
Dalton_AN_LTLH_Thr4_3.15.2022	2022-08-19 17:58:35		D:/Army videos/ARO_stg_1/Dalton/Dalton_thr4_AN_3-14-22.MTS	1147.68	29.97	No focal subject	Perceived Respiratory Rate		2	POINT	373.093	373.093
Dalton_AN_LTLH_Thr4_3.15.2022	2022-08-19 17:58:35		D:/Army videos/ARO_stg_1/Dalton/Dalton_thr4_AN_3-14-22.MTS	1147.68	29.97	No focal subject	Perceived Respiratory Rate		3	POINT	668.336	668.336
Dalton_AN_LTLH_Thr4_3.15.2022	2022-08-19 17:58:35		D:/Army videos/ARO_stg_1/Dalton/Dalton_thr4_AN_3-14-22.MTS	1147.68	29.97	No focal subject	Perceived Respiratory Rate		3	POINT	974.832	974.832
Dalton_AN_Std_Thr1_3.11.2022	2022-08-20 20:21:06		D:/Army videos/ARO_stg_1/Dalton/Dalton_thr1_AN_3-10-22-v1.MTS	805.31	29.97	No focal subject	Perceived Respiratory Rate		3	POINT	38.331	38.331
Dalton_AN_Std_Thr1_3.11.2022	2022-08-20 20:21:06		D:/Army videos/ARO_stg_1/Dalton/Dalton_thr1_AN_3-10-22-v1.MTS	805.31	29.97	No focal subject	Perceived Respiratory Rate		4	POINT	328.181	328.181
Dalton_AN_Std_Thr1_3.11.2022	2022-08-20 20:21:06		D:/Army videos/ARO_stg_1/Dalton/Dalton_thr1_AN_3-10-22-v1.MTS	805.31	29.97	No focal subject	Perceived Respiratory Rate		4	POINT	625.135	625.135
Dalton_C4_HTHH_Thr3_2.23.2022	2022-08-12 23:37:36		D:/Army videos/ARO_stg_1/Dalton/Dalton_thr3_c4_2-23-22.AVI	1648.15	30.06	No focal subject	Perceived Respiratory Rate		2	POINT	22.177	22.177
Dalton_C4_HTHH_Thr3_2.23.2022	2022-08-12 23:37:36		D:/Army videos/ARO_stg_1/Dalton/Dalton_thr3_c4_2-23-22.AVI	1648.15	30.06	No focal subject	Perceived Respiratory Rate		2	POINT	324.402	324.402
Dalton_C4_HTHH_Thr3_2.23.2022	2022-08-12 23:37:36		D:/Army videos/ARO_stg_1/Dalton/Dalton_thr3_c4_2-23-22.AVI	1648.15	30.06	No focal subject	Perceived Respiratory Rate		4	POINT	627.803	627.803
Dalton_C4_HTHH_Thr3_2.23.2022	2022-08-12 23:37:36		D:/Army videos/ARO_stg_1/Dalton/Dalton_thr3_c4_2-23-22.AVI	1648.15	30.06	No focal subject	Perceived Respiratory Rate		4	POINT	930.639	930.639
Dalton_C4_HTHH_Thr3_2.23.2022	2022-08-12 23:37:36		D:/Army videos/ARO_stg_1/Dalton/Dalton_thr3_c4_2-23-22.AVI	1648.15	30.06	No focal subject	Perceived Respiratory Rate		5	POINT	1233.69	1233.69
Dalton_C4_HTHH_Thr3_2.23.2022	2022-08-12 23:37:36		D:/Army videos/ARO_stg_1/Dalton/Dalton_thr3_c4_2-23-22.AVI	1648.15	30.06	No focal subject	Perceived Respiratory Rate		5	POINT	1538.97	1538.97
Dalton_C4_HTHH_Thr3_2.23.2022	2022-08-12 23:37:36		D:/Army videos/ARO_stg_1/Dalton/Dalton_thr3_c4_2-23-22.AVI	1648.15	30.06	No focal subject	Perceived Respiratory Rate		2	POINT	22.177	22.177
Dalton_C4_HTHH_Thr3_2.23.2022	2022-08-12 23:37:36		D:/Army videos/ARO_stg_1/Dalton/Dalton_thr3_c4_2-23-22.AVI	1648.15	30.06	No focal subject	Perceived Respiratory Rate		2	POINT	324.402	324.402
Dalton_C4_HTHH_Thr3_2.23.2022	2022-08-12 23:37:36		D:/Army videos/ARO_stg_1/Dalton/Dalton_thr3_c4_2-23-22.AVI	1648.15	30.06	No focal subject	Perceived Respiratory Rate		4	POINT	627.803	627.803
Dalton_C4_HTHH_Thr3_2.23.2022	2022-08-12 23:37:36		D:/Army videos/ARO_stg_1/Dalton/Dalton_thr3_c4_2-23-22.AVI	1648.15	30.06	No focal subject	Perceived Respiratory Rate		4	POINT	930.639	930.639
Dalton_C4_HTHH_Thr3_2.23.2022	2022-08-12 23:37:36		D:/Army videos/ARO_stg_1/Dalton/Dalton_thr3_c4_2-23-22.AVI	1648.15	30.06	No focal subject	Perceived Respiratory Rate		5	POINT	1233.69	1233.69
Dalton_C4_HTHH_Thr3_2.23.2022	2022-08-12 23:37:36		D:/Army videos/ARO_stg_1/Dalton/Dalton_thr3_c4_2-23-22.AVI	1648.15	30.06	No focal subject	Perceived Respiratory Rate		5	POINT	1538.97	1538.97
Dalton_C4_HTHH_Thr4_2.24.2022	2022-08-09 22:30:41		D:/Army videos/ARO_stg_1/Dalton/Dalton_thr4_c4_2-24-22.AVI	1105.27	30.6	No focal subject	Perceived Respiratory Rate		3	POINT	108.56	108.56
Dalton_C4_HTHH_Thr4_2.24.2022	2022-08-09 22:30:41		D:/Army videos/ARO_stg_1/Dalton/Dalton_thr4_c4_2-24-22.AVI	1105.27	30.6	No focal subject	Perceived Respiratory Rate		2	POINT	323.029	323.029
Dalton_C4_HTHH_Thr4_2.24.2022	2022-08-09 22:30:41		D:/Army videos/ARO_stg_1/Dalton/Dalton_thr4_c4_2-24-22.AVI	1105.27	30.6	No focal subject	Perceived Respiratory Rate		0	POINT	666.811	666.811
Dalton_C4_HTHH_Thr4_2.24.2022	2022-08-09 22:30:41		D:/Army videos/ARO_stg_1/Dalton/Dalton_thr4_c4_2-24-22.AVI	1105.27	30.6	No focal subject	Perceived Respiratory Rate		4	POINT	966.591	966.591
Dalton_C4_HTHH_Thr4_2.24.2022	2022-08-09 22:30:41		E:/Army videos/ARO_stg_1/Dalton/Dalton_thr3_c4_2-23-22.AVI	1648.15	30.06	No focal subject	Perceived Respiratory Rate		3	POINT	108.56	108.56
Dalton_C4_HTHH_Thr4_2.24.2022	2022-08-09 22:30:41		E:/Army videos/ARO_stg_1/Dalton/Dalton_thr3_c4_2-23-22.AVI	1648.15	30.06	No focal subject	Perceived Respiratory Rate		3	POINT	323.73	323.73
Dalton_C4_HTHH_Thr4_2.24.2022	2022-08-09 22:30:41		E:/Army videos/ARO_stg_1/Dalton/Dalton_thr3_c4_2-23-22.AVI	1648.15	30.06	No focal subject	Perceived Respiratory Rate		3	POINT	668.566	668.566
Dalton_C4_HTHH_Thr4_2.24.2022	2022-08-09 22:30:41		E:/Army videos/ARO_stg_1/Dalton/Dalton_thr3_c4_2-23-22.AVI	1648.15	30.06	No focal subject	Perceived Respiratory Rate		4	POINT	966.591	966.591
Dalton_C4_HTLH_Thr6_2.28.2022	2022-08-09 22:47:55		D:/Army videos/ARO_stg_1/Dalton/Dalton_thr6_c4_2.28.22.MP4	2009.01	29.97	No focal subject	Perceived Respiratory Rate		1	POINT	224.831	224.831
Dalton_C4_HTLH_Thr6_2.28.2022	2022-08-09 22:47:55		D:/Army videos/ARO_stg_1/Dalton/Dalton_thr6_c4_2.28.22.MP4	2009.01	29.97	No focal subject	Perceived Respiratory Rate		1	POINT	528.143	528.143
Dalton_C4_HTLH_Thr6_2.28.2022	2022-08-09 22:47:55		D:/Army videos/ARO_stg_1/Dalton/Dalton_thr6_c4_2.28.22.MP4	2009.01	29.97	No focal subject	Perceived Respiratory Rate		1	POINT	823.935	823.935
Dalton_C4_HTLH_Thr6_2.28.2022	2022-08-09 22:47:55		D:/Army videos/ARO_stg_1/Dalton/Dalton_thr6_c4_2.28.22.MP4	2009.01	29.97	No focal subject	Perceived Respiratory Rate		2	POINT	1129.98	1129.98
Dalton_C4_HTLH_Thr6_2.28.2022	2022-08-09 22:47:55		D:/Army videos/ARO_stg_1/Dalton/Dalton_thr6_c4_2.28.22.MP4	2009.01	29.97	No focal subject	Perceived Respiratory Rate		4	POINT	1464.33	1464.33
Dalton_C4_HTLH_Thr6_2.28.2022	2022-08-09 22:47:55		D:/Army videos/ARO_stg_1/Dalton/Dalton_thr6_c4_2.28.22.MP4	2009.01	29.97	No focal subject	Perceived Respiratory Rate		4	POINT	1725.84	1725.84
Dalton_C4_HTLH_Thr6_2.28.2022	2022-08-09 22:47:55		D:/Army videos/ARO_stg_1/Dalton/Dalton_thr6_c4_2.28.22.MP4	2009.01	29.97	No focal subject	Perceived Respiratory Rate		1	POINT	224.831	224.831
Dalton_C4_HTLH_Thr6_2.28.2022	2022-08-09 22:47:55		D:/Army videos/ARO_stg_1/Dalton/Dalton_thr6_c4_2.28.22.MP4	2009.01	29.97	No focal subject	Perceived Respiratory Rate		1	POINT	528.143	528.143
Dalton_C4_HTLH_Thr6_2.28.2022	2022-08-09 22:47:55		D:/Army videos/ARO_stg_1/Dalton/Dalton_thr6_c4_2.28.22.MP4	2009.01	29.97	No focal subject	Perceived Respiratory Rate		1	POINT	823.935	823.935
Dalton_C4_HTLH_Thr6_2.28.2022	2022-08-09 22:47:55		D:/Army videos/ARO_stg_1/Dalton/Dalton_thr6_c4_2.28.22.MP4	2009.01	29.97	No focal subject	Perceived Respiratory Rate		2	POINT	1129.98	1129.98
Dalton_C4_HTLH_Thr6_2.28.2022	2022-08-09 22:47:55		D:/Army videos/ARO_stg_1/Dalton/Dalton_thr6_c4_2.28.22.MP4	2009.01	29.97	No focal subject	Perceived Respiratory Rate		4	POINT	1464.33	1464.33
Dalton_C4_HTLH_Thr6_2.28.2022	2022-08-09 22:47:55		D:/Army videos/ARO_stg_1/Dalton/Dalton_thr6_c4_2.28.22.MP4	2009.01	29.97	No focal subject	Perceived Respiratory Rate		4	POINT	1725.84	1725.84
Dalton_C4_LTHH_Thr7_3.2.2022	2022-08-09 22:55:58		D:/Army videos/ARO_stg_1/Dalton/Dalton_thr7_c4_3-2-22_v1.MTS	2446.48	29.97	No focal subject	Perceived Respiratory Rate		0	POINT	33.652	33.652
Dalton_C4_LTHH_Thr7_3.2.2022	2022-08-09 22:55:58		D:/Army videos/ARO_stg_1/Dalton/Dalton_thr7_c4_3-2-22_v1.MTS	2446.48	29.97	No focal subject	Perceived Respiratory Rate		1	POINT	333.662	333.662
Dalton_C4_LTHH_Thr7_3.2.2022	2022-08-09 22:55:58		D:/Army videos/ARO_stg_1/Dalton/Dalton_thr7_c4_3-2-22_v1.MTS	2446.48	29.97	No focal subject	Perceived Respiratory Rate		1	POINT	633.406	633.406
Dalton_C4_LTHH_Thr7_3.2.2022	2022-08-09 22:55:58		D:/Army videos/ARO_stg_1/Dalton/Dalton_thr7_c4_3-2-22_v1.MTS	2446.48	29.97	No focal subject	Perceived Respiratory Rate		0	POINT	932.442	932.442
Dalton_C4_LTHH_Thr7_3.2.2022	2022-08-09 22:55:58		D:/Army videos/ARO_stg_1/Dalton/Dalton_thr7_c4_3-2-22-v2.MTS	2446.48	29.97	No focal subject	Perceived Respiratory Rate		2	POINT	1235.44	1235.44
Dalton_C4_LTHH_Thr7_3.2.2022	2022-08-09 22:55:58		D:/Army videos/ARO_stg_1/Dalton/Dalton_thr7_c4_3-2-22-v2.MTS	2446.48	29.97	No focal subject	Perceived Respiratory Rate		1	POINT	1547.99	1547.99
Dalton_C4_LTHH_Thr7_3.2.2022	2022-08-09 22:55:58		D:/Army videos/ARO_stg_1/Dalton/Dalton_thr7_c4_3-2-22-v2.MTS	2446.48	29.97	No focal subject	Perceived Respiratory Rate		2	POINT	1854.4	1854.4
Dalton_C4_LTHH_Thr7_3.2.2022	2022-08-09 22:55:58		D:/Army videos/ARO_stg_1/Dalton/Dalton_thr7_c4_3-2-22-v3.MTS	2446.48	29.97	No focal subject	Perceived Respiratory Rate		2	POINT	2134.47	2134.47
Dalton_C4_LTHH_Thr7_3.2.2022	2022-08-09 22:55:58		D:/Army videos/ARO_stg_1/Dalton/Dalton_thr7_c4_3-2-22-v3.MTS	2446.48	29.97	No focal subject	Perceived Respiratory Rate		1	POINT	2389.12	2389.12
Dalton_C4_LTHH_Thr7_3.2.2022	2022-08-09 22:55:58		E:/Army videos/ARO_stg_1/Dalton/Dalton_thr7_c4_3-2-22_v1.MTS	2446.48	29.97	No focal subject	Perceived Respiratory Rate		3	POINT	34.186	34.186
Dalton_C4_LTHH_Thr7_3.2.2022	2022-08-09 22:55:58		E:/Army videos/ARO_stg_1/Dalton/Dalton_thr7_c4_3-2-22_v1.MTS	2446.48	29.97	No focal subject	Perceived Respiratory Rate		3	POINT	334.203	334.203
Dalton_C4_LTHH_Thr7_3.2.2022	2022-08-09 22:55:58		E:/Army videos/ARO_stg_1/Dalton/Dalton_thr7_c4_3-2-22_v1.MTS	2446.48	29.97	No focal subject	Perceived Respiratory Rate		3	POINT	634.129	634.129
Dalton_C4_LTHH_Thr7_3.2.2022	2022-08-09 22:55:58		E:/Army videos/ARO_stg_1/Dalton/Dalton_thr7_c4_3-2-22_v1.MTS	2446.48	29.97	No focal subject	Perceived Respiratory Rate		2	POINT	933.162	933.162
Dalton_C4_LTHH_Thr7_3.2.2022	2022-08-09 22:55:58		E:/Army videos/ARO_stg_1/Dalton/Dalton_thr7_c4_3-2-22-v2.MTS	2446.48	29.97	No focal subject	Perceived Respiratory Rate		3	POINT	1235.99	1235.99
Dalton_C4_LTHH_Thr7_3.2.2022	2022-08-09 22:55:58		E:/Army videos/ARO_stg_1/Dalton/Dalton_thr7_c4_3-2-22-v2.MTS	2446.48	29.97	No focal subject	Perceived Respiratory Rate		3	POINT	1548.26	1548.26
Dalton_C4_LTHH_Thr7_3.2.2022	2022-08-09 22:55:58		E:/Army videos/ARO_stg_1/Dalton/Dalton_thr7_c4_3-2-22-v2.MTS	2446.48	29.97	No focal subject	Perceived Respiratory Rate		3	POINT	1854.94	1854.94
Dalton_C4_LTHH_Thr7_3.2.2022	2022-08-09 22:55:58		E:/Army videos/ARO_stg_1/Dalton/Dalton_thr7_c4_3-2-22-v3.MTS	2446.48	29.97	No focal subject	Perceived Respiratory Rate		2	POINT	2134.47	2134.47
Dalton_C4_LTHH_Thr7_3.2.2022	2022-08-09 22:55:58		E:/Army videos/ARO_stg_1/Dalton/Dalton_thr7_c4_3-2-22-v3.MTS	2446.48	29.97	No focal subject	Perceived Respiratory Rate		3	POINT	2389.66	2389.66
Dalton_C4_LTHH_Thr8_3.3.2022	2022-08-11 23:38:56		D:/Army videos/ARO_stg_1/Dalton/Dalton_thr8_c4_3-3-22-v1.MTS	2177.72	29.97	No focal subject	Perceived Respiratory Rate		1	POINT	138.876	138.876
Dalton_C4_LTHH_Thr8_3.3.2022	2022-08-11 23:38:56		D:/Army videos/ARO_stg_1/Dalton/Dalton_thr8_c4_3-3-22-v1.MTS	2177.72	29.97	No focal subject	Perceived Respiratory Rate		2	POINT	439.794	439.794
Dalton_C4_LTHH_Thr8_3.3.2022	2022-08-11 23:38:56		D:/Army videos/ARO_stg_1/Dalton/Dalton_thr8_c4_3-3-22-v1.MTS	2177.72	29.97	No focal subject	Perceived Respiratory Rate		3	POINT	746.918	746.918
Dalton_C4_LTHH_Thr8_3.3.2022	2022-08-11 23:38:56		D:/Army videos/ARO_stg_1/Dalton/Dalton_thr8_c4_3-3-22-v2.MTS	2177.72	29.97	No focal subject	Perceived Respiratory Rate		2	POINT	1043.68	1043.68
Dalton_C4_LTHH_Thr8_3.3.2022	2022-08-11 23:38:56		D:/Army videos/ARO_stg_1/Dalton/Dalton_thr8_c4_3-3-22-v2.MTS	2177.72	29.97	No focal subject	Perceived Respiratory Rate		2	POINT	1353.67	1353.67
Dalton_C4_LTHH_Thr8_3.3.2022	2022-08-11 23:38:56		D:/Army videos/ARO_stg_1/Dalton/Dalton_thr8_c4_3-3-22-v2.MTS	2177.72	29.97	No focal subject	Perceived Respiratory Rate		3	POINT	1668	1668
Dalton_C4_LTHH_Thr8_3.3.2022	2022-08-11 23:38:56		D:/Army videos/ARO_stg_1/Dalton/Dalton_thr8_c4_3-3-22-v2.MTS	2177.72	29.97	No focal subject	Perceived Respiratory Rate		1	POINT	1957.39	1957.39
Dalton_C4_LTHH_Thr8_3.3.2022	2022-08-11 23:38:56		D:/Army videos/ARO_stg_1/Dalton/Dalton_thr8_c4_3-3-22-v1.MTS	2177.72	29.97	No focal subject	Perceived Respiratory Rate		1	POINT	138.876	138.876
Dalton_C4_LTHH_Thr8_3.3.2022	2022-08-11 23:38:56		D:/Army videos/ARO_stg_1/Dalton/Dalton_thr8_c4_3-3-22-v1.MTS	2177.72	29.97	No focal subject	Perceived Respiratory Rate		2	POINT	439.794	439.794
Dalton_C4_LTHH_Thr8_3.3.2022	2022-08-11 23:38:56		D:/Army videos/ARO_stg_1/Dalton/Dalton_thr8_c4_3-3-22-v1.MTS	2177.72	29.97	No focal subject	Perceived Respiratory Rate		3	POINT	746.918	746.918
Dalton_C4_LTHH_Thr8_3.3.2022	2022-08-11 23:38:56		D:/Army videos/ARO_stg_1/Dalton/Dalton_thr8_c4_3-3-22-v2.MTS	2177.72	29.97	No focal subject	Perceived Respiratory Rate		2	POINT	1043.68	1043.68
Dalton_C4_LTHH_Thr8_3.3.2022	2022-08-11 23:38:56		D:/Army videos/ARO_stg_1/Dalton/Dalton_thr8_c4_3-3-22-v2.MTS	2177.72	29.97	No focal subject	Perceived Respiratory Rate		2	POINT	1353.67	1353.67
Dalton_C4_LTHH_Thr8_3.3.2022	2022-08-11 23:38:56		D:/Army videos/ARO_stg_1/Dalton/Dalton_thr8_c4_3-3-22-v2.MTS	2177.72	29.97	No focal subject	Perceived Respiratory Rate		3	POINT	1668	1668
Dalton_C4_LTHH_Thr8_3.3.2022	2022-08-11 23:38:56		D:/Army videos/ARO_stg_1/Dalton/Dalton_thr8_c4_3-3-22-v2.MTS	2177.72	29.97	No focal subject	Perceived Respiratory Rate		1	POINT	1957.39	1957.39
Dalton_C4_Std_Thr1_2.21.2022	2022-08-17 21:26:57		D:/Army videos/ARO_stg_1/Dalton/Dalton_thr1_C4_2.21.22.AVI	1597.25	30.61	No focal subject	Perceived Respiratory Rate		2	POINT	48.851	48.851
Dalton_C4_Std_Thr1_2.21.2022	2022-08-17 21:26:57		D:/Army videos/ARO_stg_1/Dalton/Dalton_thr1_C4_2.21.22.AVI	1597.25	30.61	No focal subject	Perceived Respiratory Rate		4	POINT	365.697	365.697
Dalton_C4_Std_Thr1_2.21.2022	2022-08-17 21:26:57		D:/Army videos/ARO_stg_1/Dalton/Dalton_thr1_C4_2.21.22.AVI	1597.25	30.61	No focal subject	Perceived Respiratory Rate		4	POINT	618.613	618.613
Dalton_C4_Std_Thr1_2.21.2022	2022-08-17 21:26:57		D:/Army videos/ARO_stg_1/Dalton/Dalton_thr1_C4_2.21.22.AVI	1597.25	30.61	No focal subject	Perceived Respiratory Rate		4	POINT	947.03	947.03
Dalton_C4_Std_Thr1_2.21.2022	2022-08-17 21:26:57		D:/Army videos/ARO_stg_1/Dalton/Dalton_thr1_C4_2.21.22.AVI	1597.25	30.61	No focal subject	Perceived Respiratory Rate		4	POINT	1256.29	1256.29
Dalton_C4_Std_Thr1_2.21.2022	2022-08-17 21:26:57		D:/Army videos/ARO_stg_1/Dalton/Dalton_thr1_C4_2.21.22.AVI	1597.25	30.61	No focal subject	Perceived Respiratory Rate		3	POINT	1545.19	1545.19
Dalton_SP_HTHH_Thr10_2.14.2022	2022-08-23 11:07:20		E:/Army videos/ARO_stg_1/Dalton/SP/Dalton_thr10_SP_2-14-22.AVI	2455.37	30.07	No focal subject	Perceived Respiratory Rate		3	POINT	25.575	25.575
Dalton_SP_HTHH_Thr10_2.14.2022	2022-08-23 11:07:20		E:/Army videos/ARO_stg_1/Dalton/SP/Dalton_thr10_SP_2-14-22.AVI	2455.37	30.07	No focal subject	Perceived Respiratory Rate		4	POINT	328.344	328.344
Dalton_SP_HTHH_Thr10_2.14.2022	2022-08-23 11:07:20		E:/Army videos/ARO_stg_1/Dalton/SP/Dalton_thr10_SP_2-14-22.AVI	2455.37	30.07	No focal subject	Perceived Respiratory Rate		5	POINT	656.382	656.382
Dalton_SP_HTHH_Thr10_2.14.2022	2022-08-23 11:07:20		E:/Army videos/ARO_stg_1/Dalton/SP/Dalton_thr10_SP_2-14-22.AVI	2455.37	30.07	No focal subject	Perceived Respiratory Rate		5	POINT	941.098	941.098
Dalton_SP_HTHH_Thr10_2.14.2022	2022-08-23 11:07:20		E:/Army videos/ARO_stg_1/Dalton/SP/Dalton_thr10_SP_2-14-22.AVI	2455.37	30.07	No focal subject	Perceived Respiratory Rate		6	POINT	1223.66	1223.66
Dalton_SP_HTHH_Thr10_2.14.2022	2022-08-23 11:07:20		E:/Army videos/ARO_stg_1/Dalton/SP/Dalton_thr10_SP_2-14-22.AVI	2455.37	30.07	No focal subject	Perceived Respiratory Rate		6	POINT	1522.36	1522.36
Dalton_SP_HTHH_Thr10_2.14.2022	2022-08-23 11:07:20		E:/Army videos/ARO_stg_1/Dalton/SP/Dalton_thr10_SP_2-14-22.AVI	2455.37	30.07	No focal subject	Perceived Respiratory Rate		7	POINT	1813.99	1813.99
Dalton_SP_HTHH_Thr10_2.14.2022	2022-08-23 11:07:20		E:/Army videos/ARO_stg_1/Dalton/SP/Dalton_thr10_SP_2-14-22.AVI	2455.37	30.07	No focal subject	Perceived Respiratory Rate		7	POINT	2120.15	2120.15
Dalton_SP_HTLH_Thr7_2.9.2022	2022-08-16 22:04:51		D:/Army videos/ARO_stg_1/Dalton/SP/Dalton_thr7_SP_2-9-22-v1.AVI	1912.49	30.07	No focal subject	Perceived Respiratory Rate		4	POINT	270.485	270.485
Dalton_SP_HTLH_Thr7_2.9.2022	2022-08-16 22:04:51		D:/Army videos/ARO_stg_1/Dalton/SP/Dalton_thr7_SP_2-9-22.AVI	1912.49	30.07	No focal subject	Perceived Respiratory Rate		5	POINT	573.745	573.745
Dalton_SP_HTLH_Thr7_2.9.2022	2022-08-16 22:04:51		D:/Army videos/ARO_stg_1/Dalton/SP/Dalton_thr7_SP_2-9-22.AVI	1912.49	30.07	No focal subject	Perceived Respiratory Rate		5	POINT	955.081	955.081
Dalton_SP_HTLH_Thr7_2.9.2022	2022-08-16 22:04:51		D:/Army videos/ARO_stg_1/Dalton/SP/Dalton_thr7_SP_2-9-22.AVI	1912.49	30.07	No focal subject	Perceived Respiratory Rate		6	POINT	1267.23	1267.23
Dalton_SP_HTLH_Thr7_2.9.2022	2022-08-16 22:04:51		D:/Army videos/ARO_stg_1/Dalton/SP/Dalton_thr7_SP_2-9-22.AVI	1912.49	30.07	No focal subject	Perceived Respiratory Rate		5	POINT	1546.38	1546.38
Dalton_SP_HTLH_Thr7_2.9.2022	2022-08-16 22:04:51		D:/Army videos/ARO_stg_1/Dalton/SP/Dalton_thr7_SP_2-9-22.AVI	1912.49	30.07	No focal subject	Perceived Respiratory Rate		5	POINT	1848.89	1848.89
Dalton_SP_HTLH_Thr8_2.10.2022	2022-08-21 21:23:46		E:/Army videos/ARO_stg_1/Dalton/SP/Dalton_thr8_SP_2-10-22.AVI	1259.64	30.07	No focal subject	Perceived Respiratory Rate		3	POINT	147.904	147.904
Dalton_SP_HTLH_Thr8_2.10.2022	2022-08-21 21:23:46		E:/Army videos/ARO_stg_1/Dalton/SP/Dalton_thr8_SP_2-10-22.AVI	1259.64	30.07	No focal subject	Perceived Respiratory Rate		4	POINT	455.016	455.016
Dalton_SP_HTLH_Thr8_2.10.2022	2022-08-21 21:23:46		E:/Army videos/ARO_stg_1/Dalton/SP/Dalton_thr8_SP_2-10-22.AVI	1259.64	30.07	No focal subject	Perceived Respiratory Rate		3	POINT	807.467	807.467
Dalton_SP_HTLH_Thr8_2.10.2022	2022-08-21 21:23:46		E:/Army videos/ARO_stg_1/Dalton/SP/Dalton_thr8_SP_2-10-22.AVI	1259.64	30.07	No focal subject	Perceived Respiratory Rate		5	POINT	1111.72	1111.72
Dalton_SP_LTLH_Thr3_2.2.2022	2022-08-17 20:09:26		D:/Army videos/ARO_stg_1/Dalton/SP/Dalton_thr3_SP_2-2-22.AVI	1410.75	30.61	No focal subject	Perceived Respiratory Rate		3	POINT	20.228	20.228
Dalton_SP_LTLH_Thr3_2.2.2022	2022-08-17 20:09:26		D:/Army videos/ARO_stg_1/Dalton/SP/Dalton_thr3_SP_2-2-22.AVI	1410.75	30.61	No focal subject	Perceived Respiratory Rate		2	POINT	370.069	370.069
Dalton_SP_LTLH_Thr3_2.2.2022	2022-08-17 20:09:26		D:/Army videos/ARO_stg_1/Dalton/SP/Dalton_thr3_SP_2-2-22.AVI	1410.75	30.61	No focal subject	Perceived Respiratory Rate		2	POINT	672.581	672.581
Dalton_SP_LTLH_Thr3_2.2.2022	2022-08-17 20:09:26		D:/Army videos/ARO_stg_1/Dalton/SP/Dalton_thr3_SP_2-2-22.AVI	1410.75	30.61	No focal subject	Perceived Respiratory Rate		1	POINT	985.772	985.772
Dalton_SP_LTLH_Thr3_2.2.2022	2022-08-17 20:09:26		D:/Army videos/ARO_stg_1/Dalton/SP/Dalton_thr3_SP_2-2-22.AVI	1410.75	30.61	No focal subject	Perceived Respiratory Rate		2	POINT	1250.87	1250.87
Dalton_SP_Std_Thr2_1.25.2022	2022-08-16 19:53:40		D:/Army videos/ARO_stg_1/Dalton/SP/Dalton_thr2_SP_1-25-22-v1.AVI	1734.6	30	No focal subject	Perceived Respiratory Rate		2	POINT	237.303	237.303
Dalton_SP_Std_Thr2_1.25.2022	2022-08-16 19:53:40		D:/Army videos/ARO_stg_1/Dalton/SP/Dalton_thr2_SP_1-25-22-v1.AVI	1734.6	30	No focal subject	Perceived Respiratory Rate		2	POINT	552.754	552.754
Dalton_SP_Std_Thr2_1.25.2022	2022-08-16 19:53:40		D:/Army videos/ARO_stg_1/Dalton/SP/Dalton_thr2_SP_1-25-22-v2.AVI	1734.6	30	No focal subject	Perceived Respiratory Rate		4	POINT	812.086	812.086
Dalton_SP_Std_Thr2_1.25.2022	2022-08-16 19:53:40		D:/Army videos/ARO_stg_1/Dalton/SP/Dalton_thr2_SP_1-25-22-v2.AVI	1734.6	30	No focal subject	Perceived Respiratory Rate		4	POINT	1118.28	1118.28
Dalton_SP_Std_Thr2_1.25.2022	2022-08-16 19:53:40		D:/Army videos/ARO_stg_1/Dalton/SP/Dalton_thr2_SP_1-25-22-v3.AVI	1734.6	30	No focal subject	Perceived Respiratory Rate		3	POINT	1387.1	1387.1
Dalton_SP_Std_Thr2_1.25.2022	2022-08-16 19:53:40		D:/Army videos/ARO_stg_1/Dalton/SP/Dalton_thr2_SP_1-25-22-v3.AVI	1734.6	30	No focal subject	Perceived Respiratory Rate		3	POINT	1692.17	1692.17
Dalton_TNT_HTLH_Thr6_4.26.2022	2022-08-14 10:54:16		D:/Army videos/ARO_stg_1/Dalton/Dalton_thr6_TNT_4-26-22-v1.MTS	1146.19	29.97	No focal subject	Perceived Respiratory Rate		1	POINT	18.793	18.793
Dalton_TNT_HTLH_Thr6_4.26.2022	2022-08-14 10:54:16		D:/Army videos/ARO_stg_1/Dalton/Dalton_thr6_TNT_4-26-22-v1.MTS	1146.19	29.97	No focal subject	Perceived Respiratory Rate		4	POINT	324.661	324.661
Dalton_TNT_HTLH_Thr6_4.26.2022	2022-08-14 10:54:16		D:/Army videos/ARO_stg_1/Dalton/Dalton_thr6_TNT_4-26-22-v1.MTS	1146.19	29.97	No focal subject	Perceived Respiratory Rate		5	POINT	628.463	628.463
Dalton_TNT_HTLH_Thr6_4.26.2022	2022-08-14 10:54:16		D:/Army videos/ARO_stg_1/Dalton/Dalton_thr6_TNT_4-26-22-v1.MTS	1146.19	29.97	No focal subject	Perceived Respiratory Rate		5	POINT	956.382	956.382
Dalton_TNT_HTLH_Thr6_4.26.2022	2022-08-14 10:54:16		E:/Army videos/ARO_stg_1/Dalton/Dalton_thr6_TNT_4-26-22-v1.MTS	1146.19	29.97	No focal subject	Perceived Respiratory Rate		2	POINT	19.337	19.337
Dalton_TNT_HTLH_Thr6_4.26.2022	2022-08-14 10:54:16		E:/Army videos/ARO_stg_1/Dalton/Dalton_thr6_TNT_4-26-22-v1.MTS	1146.19	29.97	No focal subject	Perceived Respiratory Rate		4	POINT	324.661	324.661
Dalton_TNT_HTLH_Thr6_4.26.2022	2022-08-14 10:54:16		E:/Army videos/ARO_stg_1/Dalton/Dalton_thr6_TNT_4-26-22-v1.MTS	1146.19	29.97	No focal subject	Perceived Respiratory Rate		5	POINT	628.463	628.463
Dalton_TNT_HTLH_Thr6_4.26.2022	2022-08-14 10:54:16		E:/Army videos/ARO_stg_1/Dalton/Dalton_thr6_TNT_4-26-22-v1.MTS	1146.19	29.97	No focal subject	Perceived Respiratory Rate		5	POINT	956.382	956.382
Dalton_TNT_LTHH_Thr7_4.29.2022	2022-08-21 10:30:40		E:/Army videos/ARO_stg_1/Dalton/Dalton_TNT_thr7_4-29-22-v1.MTS	2126.2	29.97	No focal subject	Perceived Respiratory Rate		3	POINT	49.668	49.668
Dalton_TNT_LTHH_Thr7_4.29.2022	2022-08-21 10:30:40		E:/Army videos/ARO_stg_1/Dalton/Dalton_TNT_thr7_4-29-22-v1.MTS	2126.2	29.97	No focal subject	Perceived Respiratory Rate		3	POINT	342.841	342.841
Dalton_TNT_LTHH_Thr7_4.29.2022	2022-08-21 10:30:40		E:/Army videos/ARO_stg_1/Dalton/Dalton_TNT_thr7_4-29-22-v1.MTS	2126.2	29.97	No focal subject	Perceived Respiratory Rate		3	POINT	646.11	646.11
Dalton_TNT_LTHH_Thr7_4.29.2022	2022-08-21 10:30:40		E:/Army videos/ARO_stg_1/Dalton/Dalton_TNT_thr7_4-29-22-v1.MTS	2126.2	29.97	No focal subject	Perceived Respiratory Rate		3	POINT	943.875	943.875
Dalton_TNT_LTHH_Thr7_4.29.2022	2022-08-21 10:30:40		E:/Army videos/ARO_stg_1/Dalton/Dalton_TNT_thr7_4-29-22-v2.MTS	2126.2	29.97	No focal subject	Perceived Respiratory Rate		3	POINT	1236.93	1236.93
Dalton_TNT_LTHH_Thr7_4.29.2022	2022-08-21 10:30:40		E:/Army videos/ARO_stg_1/Dalton/Dalton_TNT_thr7_4-29-22-v2.MTS	2126.2	29.97	No focal subject	Perceived Respiratory Rate		3	POINT	1526.33	1526.33
Dalton_TNT_LTHH_Thr7_4.29.2022	2022-08-21 10:30:40		E:/Army videos/ARO_stg_1/Dalton/Dalton_TNT_thr7_4-29-22-v2.MTS	2126.2	29.97	No focal subject	Perceived Respiratory Rate		3	POINT	1824.9	1824.9
Dalton_TNT_LTHH_Thr7_4.29.2022	2022-08-21 10:30:40		E:/Army videos/ARO_stg_1/Dalton/Dalton_TNT_thr7_4-29-22-v3.MTS	2126.2	29.97	No focal subject	Perceived Respiratory Rate		3	POINT	2126.18	2126.18
Dalton_TNT_LTHH_Thr8_4.29.2022	2022-08-21 10:48:28		E:/Army videos/ARO_stg_1/Dalton/Dalton_TNT_thr8_4-29-22-v1.MTS	1104.66	29.97	No focal subject	Perceived Respiratory Rate		3	POINT	42.918	42.918
Dalton_TNT_LTHH_Thr8_4.29.2022	2022-08-21 10:48:28		E:/Army videos/ARO_stg_1/Dalton/Dalton_TNT_thr8_4-29-22-v1.MTS	1104.66	29.97	No focal subject	Perceived Respiratory Rate		3	POINT	329.62	329.62
Dalton_TNT_LTHH_Thr8_4.29.2022	2022-08-21 10:48:28		E:/Army videos/ARO_stg_1/Dalton/Dalton_TNT_thr8_4-29-22-v1.MTS	1104.66	29.97	No focal subject	Perceived Respiratory Rate		2	POINT	632.974	632.974
Dalton_TNT_LTHH_Thr8_4.29.2022	2022-08-21 10:48:28		E:/Army videos/ARO_stg_1/Dalton/Dalton_TNT_thr8_4-29-22-v1.MTS	1104.66	29.97	No focal subject	Perceived Respiratory Rate		3	POINT	927.311	927.311
Dalton_TNT_LTLH_Thr10_5.6.2022	2022-08-20 22:38:09		D:/Army videos/ARO_stg_1/Dalton/Dalton_TNT_thr7_4-29-22-v1.MTS	1619.66	29.97	No focal subject	Perceived Respiratory Rate		3	POINT	49.034	49.034
Dalton_TNT_LTLH_Thr10_5.6.2022	2022-08-20 22:38:09		D:/Army videos/ARO_stg_1/Dalton/Dalton_TNT_thr7_4-29-22-v1.MTS	1619.66	29.97	No focal subject	Perceived Respiratory Rate		3	POINT	344.55	344.55
Dalton_TNT_LTLH_Thr10_5.6.2022	2022-08-20 22:38:09		D:/Army videos/ARO_stg_1/Dalton/Dalton_TNT_thr7_4-29-22-v1.MTS	1619.66	29.97	No focal subject	Perceived Respiratory Rate		2	POINT	646.288	646.288
Dalton_TNT_LTLH_Thr10_5.6.2022	2022-08-20 22:38:09		D:/Army videos/ARO_stg_1/Dalton/Dalton_TNT_thr7_4-29-22-v1.MTS	1619.66	29.97	No focal subject	Perceived Respiratory Rate		3	POINT	956.112	956.112
Dalton_TNT_LTLH_Thr10_5.6.2022	2022-08-20 22:38:09		D:/Army videos/ARO_stg_1/Dalton/Dalton_thr10_TNT_5-6-22-v2.MTS	1619.66	29.97	No focal subject	Perceived Respiratory Rate		3	POINT	1225.05	1225.05
Dalton_TNT_LTLH_Thr10_5.6.2022	2022-08-20 22:38:09		D:/Army videos/ARO_stg_1/Dalton/Dalton_thr10_TNT_5-6-22-v2.MTS	1619.66	29.97	No focal subject	Perceived Respiratory Rate		3	POINT	1523.62	1523.62
Dasty_AN_HTHH_Thr3_3.16.2022	2022-08-23 10:25:09		E:/Army videos/ARO_stg_1/Dasty/Dasty_thr3_AN_3-16-22-v1.MTS	2430.51	29.97	No focal subject	Perceived Respiratory Rate		3	POINT	17.806	17.806
Dasty_AN_HTHH_Thr3_3.16.2022	2022-08-23 10:25:09		E:/Army videos/ARO_stg_1/Dasty/Dasty_thr3_AN_3-16-22-v1.MTS	2430.51	29.97	No focal subject	Perceived Respiratory Rate		4	POINT	322.132	322.132
Dasty_AN_HTHH_Thr3_3.16.2022	2022-08-23 10:25:09		E:/Army videos/ARO_stg_1/Dasty/Dasty_thr3_AN_3-16-22-v1.MTS	2430.51	29.97	No focal subject	Perceived Respiratory Rate		5	POINT	620.089	620.089
Dasty_AN_HTHH_Thr3_3.16.2022	2022-08-23 10:25:09		E:/Army videos/ARO_stg_1/Dasty/Dasty_thr3_AN_3-16-22-v1.MTS	2430.51	29.97	No focal subject	Perceived Respiratory Rate		6	POINT	921.011	921.011
Dasty_AN_HTHH_Thr3_3.16.2022	2022-08-23 10:25:09		E:/Army videos/ARO_stg_1/Dasty/Dasty_thr3_AN_3-16-22-v2.MTS	2430.51	29.97	No focal subject	Perceived Respiratory Rate		6	POINT	1219.42	1219.42
Dasty_AN_HTHH_Thr3_3.16.2022	2022-08-23 10:25:09		E:/Army videos/ARO_stg_1/Dasty/Dasty_thr3_AN_3-16-22-v2.MTS	2430.51	29.97	No focal subject	Perceived Respiratory Rate		7	POINT	1536.8	1536.8
Dasty_AN_HTHH_Thr3_3.16.2022	2022-08-23 10:25:09		E:/Army videos/ARO_stg_1/Dasty/Dasty_thr3_AN_3-16-22-v2.MTS	2430.51	29.97	No focal subject	Perceived Respiratory Rate		6	POINT	1836.44	1836.44
Dasty_AN_HTHH_Thr3_3.16.2022	2022-08-23 10:25:09		E:/Army videos/ARO_stg_1/Dasty/Dasty_thr3_AN_3-16-22-v3.MTS	2430.51	29.97	No focal subject	Perceived Respiratory Rate		7	POINT	2110.37	2110.37
Dasty_AN_HTHH_Thr3_3.16.2022	2022-08-23 10:25:09		E:/Army videos/ARO_stg_1/Dasty/Dasty_thr3_AN_3-16-22-v3.MTS	2430.51	29.97	No focal subject	Perceived Respiratory Rate		7	POINT	2406.42	2406.42
Dasty_AN_HTHH_Thr4_3.16.2022	2022-08-11 10:35:30		D:/Army videos/ARO_stg_1/Dasty/Dasty_thr4_AN_3-16-22-v1.MTS	2350.93	29.97	No focal subject	Perceived Respiratory Rate		4	POINT	28.431	28.431
Dasty_AN_HTHH_Thr4_3.16.2022	2022-08-11 10:35:30		D:/Army videos/ARO_stg_1/Dasty/Dasty_thr4_AN_3-16-22-v1.MTS	2350.93	29.97	No focal subject	Perceived Respiratory Rate		5	POINT	328.171	328.171
Dasty_AN_HTHH_Thr4_3.16.2022	2022-08-11 10:35:30		D:/Army videos/ARO_stg_1/Dasty/Dasty_thr4_AN_3-16-22-v1.MTS	2350.93	29.97	No focal subject	Perceived Respiratory Rate		4	POINT	629.45	629.45
Dasty_AN_HTHH_Thr4_3.16.2022	2022-08-11 10:35:30		D:/Army videos/ARO_stg_1/Dasty/Dasty_thr4_AN_3-16-22-v1.MTS	2350.93	29.97	No focal subject	Perceived Respiratory Rate		5	POINT	928.022	928.022
Dasty_AN_HTHH_Thr4_3.16.2022	2022-08-11 10:35:30		D:/Army videos/ARO_stg_1/Dasty/Dasty_thr4_AN_3-16-22-v2.MTS	2350.93	29.97	No focal subject	Perceived Respiratory Rate		6	POINT	1241.88	1241.88
Dasty_AN_HTHH_Thr4_3.16.2022	2022-08-11 10:35:30		D:/Army videos/ARO_stg_1/Dasty/Dasty_thr4_AN_3-16-22-v3.MTS	2350.93	29.97	No focal subject	Perceived Respiratory Rate		6	POINT	1585.59	1585.59
Dasty_AN_HTHH_Thr4_3.16.2022	2022-08-11 10:35:30		D:/Army videos/ARO_stg_1/Dasty/Dasty_thr4_AN_3-16-22-v3.MTS	2350.93	29.97	No focal subject	Perceived Respiratory Rate		7	POINT	1886.42	1886.42
Dasty_AN_HTHH_Thr4_3.16.2022	2022-08-11 10:35:30		D:/Army videos/ARO_stg_1/Dasty/Dasty_thr4_AN_3-16-22-v3.MTS	2350.93	29.97	No focal subject	Perceived Respiratory Rate		8	POINT	2186.79	2186.79
Dasty_AN_HTHH_Thr4_3.16.2022	2022-08-11 10:35:30		D:/Army videos/ARO_stg_1/Dasty/Dasty_thr4_AN_3-16-22-v1.MTS	2350.93	29.97	No focal subject	Perceived Respiratory Rate		4	POINT	28.431	28.431
Dasty_AN_HTHH_Thr4_3.16.2022	2022-08-11 10:35:30		D:/Army videos/ARO_stg_1/Dasty/Dasty_thr4_AN_3-16-22-v1.MTS	2350.93	29.97	No focal subject	Perceived Respiratory Rate		5	POINT	328.171	328.171
Dasty_AN_HTHH_Thr4_3.16.2022	2022-08-11 10:35:30		D:/Army videos/ARO_stg_1/Dasty/Dasty_thr4_AN_3-16-22-v1.MTS	2350.93	29.97	No focal subject	Perceived Respiratory Rate		4	POINT	629.45	629.45
Dasty_AN_HTHH_Thr4_3.16.2022	2022-08-11 10:35:30		D:/Army videos/ARO_stg_1/Dasty/Dasty_thr4_AN_3-16-22-v1.MTS	2350.93	29.97	No focal subject	Perceived Respiratory Rate		5	POINT	928.022	928.022
Dasty_AN_HTHH_Thr4_3.16.2022	2022-08-11 10:35:30		D:/Army videos/ARO_stg_1/Dasty/Dasty_thr4_AN_3-16-22-v2.MTS	2350.93	29.97	No focal subject	Perceived Respiratory Rate		6	POINT	1241.88	1241.88
Dasty_AN_HTHH_Thr4_3.16.2022	2022-08-11 10:35:30		D:/Army videos/ARO_stg_1/Dasty/Dasty_thr4_AN_3-16-22-v3.MTS	2350.93	29.97	No focal subject	Perceived Respiratory Rate		6	POINT	1585.59	1585.59
Dasty_AN_HTHH_Thr4_3.16.2022	2022-08-11 10:35:30		D:/Army videos/ARO_stg_1/Dasty/Dasty_thr4_AN_3-16-22-v3.MTS	2350.93	29.97	No focal subject	Perceived Respiratory Rate		7	POINT	1886.42	1886.42
Dasty_AN_HTHH_Thr4_3.16.2022	2022-08-11 10:35:30		D:/Army videos/ARO_stg_1/Dasty/Dasty_thr4_AN_3-16-22-v3.MTS	2350.93	29.97	No focal subject	Perceived Respiratory Rate		8	POINT	2186.79	2186.79
Dasty_AN_HTLH_Thr5_3.21.2022	2022-08-12 09:07:30		D:/Army videos/ARO_stg_1/Dasty/Dasty_thr5_AN_3-21-22-v1.MTS	935.46	29.97	No focal subject	Perceived Respiratory Rate		1	POINT	65.867	65.867
Dasty_AN_HTLH_Thr5_3.21.2022	2022-08-12 09:07:30		D:/Army videos/ARO_stg_1/Dasty/Dasty_thr5_AN_3-21-22-v1.MTS	935.46	29.97	No focal subject	Perceived Respiratory Rate		1	POINT	368.141	368.141
Dasty_AN_HTLH_Thr5_3.21.2022	2022-08-12 09:07:30		D:/Army videos/ARO_stg_1/Dasty/Dasty_thr5_AN_3-21-22-v1.MTS	935.46	29.97	No focal subject	Perceived Respiratory Rate		4	POINT	674.194	674.194
Dasty_AN_HTLH_Thr5_3.21.2022	2022-08-12 09:07:30		D:/Army videos/ARO_stg_1/Dasty/Dasty_thr5_AN_3-21-22-v1.MTS	935.46	29.97	No focal subject	Perceived Respiratory Rate		1	POINT	65.867	65.867
Dasty_AN_HTLH_Thr5_3.21.2022	2022-08-12 09:07:30		D:/Army videos/ARO_stg_1/Dasty/Dasty_thr5_AN_3-21-22-v1.MTS	935.46	29.97	No focal subject	Perceived Respiratory Rate		1	POINT	368.141	368.141
Dasty_AN_HTLH_Thr5_3.21.2022	2022-08-12 09:07:30		D:/Army videos/ARO_stg_1/Dasty/Dasty_thr5_AN_3-21-22-v1.MTS	935.46	29.97	No focal subject	Perceived Respiratory Rate		4	POINT	674.194	674.194
Dasty_AN_HTLH_Thr6_3.22.2022	2022-08-23 10:06:44		E:/Army videos/ARO_stg_1/Dasty/Dasty_thr6_AN_3-22-22-v1.MTS	2349.9	29.97	No focal subject	Perceived Respiratory Rate		4	POINT	32.93	32.93
Dasty_AN_HTLH_Thr6_3.22.2022	2022-08-23 10:06:44		E:/Army videos/ARO_stg_1/Dasty/Dasty_thr6_AN_3-22-22-v1.MTS	2349.9	29.97	No focal subject	Perceived Respiratory Rate		4	POINT	329.969	329.969
Dasty_AN_HTLH_Thr6_3.22.2022	2022-08-23 10:06:44		E:/Army videos/ARO_stg_1/Dasty/Dasty_thr6_AN_3-22-22-v1.MTS	2349.9	29.97	No focal subject	Perceived Respiratory Rate		5	POINT	624.592	624.592
Dasty_AN_HTLH_Thr6_3.22.2022	2022-08-23 10:06:44		E:/Army videos/ARO_stg_1/Dasty/Dasty_thr6_AN_3-22-22-v1.MTS	2349.9	29.97	No focal subject	Perceived Respiratory Rate		5	POINT	950.527	950.527
Dasty_AN_HTLH_Thr6_3.22.2022	2022-08-23 10:06:44		E:/Army videos/ARO_stg_1/Dasty/Dasty_thr6_AN_3-22-22-v2.MTS	2349.9	29.97	No focal subject	Perceived Respiratory Rate		5	POINT	1208.58	1208.58
Dasty_AN_HTLH_Thr6_3.22.2022	2022-08-23 10:06:44		E:/Army videos/ARO_stg_1/Dasty/Dasty_thr6_AN_3-22-22-v2.MTS	2349.9	29.97	No focal subject	Perceived Respiratory Rate		6	POINT	1516.52	1516.52
Dasty_AN_HTLH_Thr6_3.22.2022	2022-08-23 10:06:44		E:/Army videos/ARO_stg_1/Dasty/Dasty_thr6_AN_3-22-22-v2.MTS	2349.9	29.97	No focal subject	Perceived Respiratory Rate		6	POINT	1804.48	1804.48
Dasty_AN_HTLH_Thr6_3.22.2022	2022-08-23 10:06:44		E:/Army videos/ARO_stg_1/Dasty/Dasty_thr6_AN_3-22-22-v3.MTS	2349.9	29.97	No focal subject	Perceived Respiratory Rate		7	POINT	2120.82	2120.82
Dasty_AN_LTHH_Thr7_3.28.2022	2022-08-13 19:09:12		D:/Army videos/ARO_stg_1/Dasty/Dasty_thr7_AN_3-28-22-v1.MTS	1476.54	29.97	No focal subject	Perceived Respiratory Rate		2	POINT	195.849	195.849
Dasty_AN_LTHH_Thr7_3.28.2022	2022-08-13 19:09:12		D:/Army videos/ARO_stg_1/Dasty/Dasty_thr7_AN_3-28-22-v1.MTS	1476.54	29.97	No focal subject	Perceived Respiratory Rate		2	POINT	486.784	486.784
Dasty_AN_LTHH_Thr7_3.28.2022	2022-08-13 19:09:12		D:/Army videos/ARO_stg_1/Dasty/Dasty_thr7_AN_3-28-22-v1.MTS	1476.54	29.97	No focal subject	Perceived Respiratory Rate		3	POINT	766.266	766.266
Dasty_AN_LTHH_Thr7_3.28.2022	2022-08-13 19:09:12		D:/Army videos/ARO_stg_1/Dasty/Dasty_thr7_AN_3-28-22-v2.MTS	1476.54	29.97	No focal subject	Perceived Respiratory Rate		2	POINT	1077.83	1077.83
Dasty_AN_LTHH_Thr7_3.28.2022	2022-08-13 19:09:12		D:/Army videos/ARO_stg_1/Dasty/Dasty_thr7_AN_3-28-22-v2.MTS	1476.54	29.97	No focal subject	Perceived Respiratory Rate		2	POINT	1355.07	1355.07
Dasty_AN_LTHH_Thr7_3.28.2022	2022-08-13 19:09:12		D:/Army videos/ARO_stg_1/Dasty/Dasty_thr7_AN_3-28-22-v1.MTS	1476.54	29.97	No focal subject	Perceived Respiratory Rate		2	POINT	195.849	195.849
Dasty_AN_LTHH_Thr7_3.28.2022	2022-08-13 19:09:12		D:/Army videos/ARO_stg_1/Dasty/Dasty_thr7_AN_3-28-22-v1.MTS	1476.54	29.97	No focal subject	Perceived Respiratory Rate		2	POINT	486.784	486.784
Dasty_AN_LTHH_Thr7_3.28.2022	2022-08-13 19:09:12		D:/Army videos/ARO_stg_1/Dasty/Dasty_thr7_AN_3-28-22-v1.MTS	1476.54	29.97	No focal subject	Perceived Respiratory Rate		3	POINT	766.266	766.266
Dasty_AN_LTHH_Thr7_3.28.2022	2022-08-13 19:09:12		D:/Army videos/ARO_stg_1/Dasty/Dasty_thr7_AN_3-28-22-v2.MTS	1476.54	29.97	No focal subject	Perceived Respiratory Rate		2	POINT	1077.83	1077.83
Dasty_AN_LTHH_Thr7_3.28.2022	2022-08-13 19:09:12		D:/Army videos/ARO_stg_1/Dasty/Dasty_thr7_AN_3-28-22-v2.MTS	1476.54	29.97	No focal subject	Perceived Respiratory Rate		2	POINT	1355.07	1355.07
Dasty_AN_LTHH_Thr8_3.28.2022	2022-08-19 16:17:57		D:/Army videos/ARO_stg_1/Dasty/Dasty_thr8_AN_3-28-22-v1.MTS	2311.36	29.97	No focal subject	Perceived Respiratory Rate		3	POINT	66.146	66.146
Dasty_AN_LTHH_Thr8_3.28.2022	2022-08-19 16:17:57		D:/Army videos/ARO_stg_1/Dasty/Dasty_thr8_AN_3-28-22-v1.MTS	2311.36	29.97	No focal subject	Perceived Respiratory Rate		3	POINT	367.688	367.688
Dasty_AN_LTHH_Thr8_3.28.2022	2022-08-19 16:17:57		D:/Army videos/ARO_stg_1/Dasty/Dasty_thr8_AN_3-28-22-v1.MTS	2311.36	29.97	No focal subject	Perceived Respiratory Rate		2	POINT	647.987	647.987
Dasty_AN_LTHH_Thr8_3.28.2022	2022-08-19 16:17:57		D:/Army videos/ARO_stg_1/Dasty/Dasty_thr8_AN_3-28-22-v1.MTS	2311.36	29.97	No focal subject	Perceived Respiratory Rate		2	POINT	926.943	926.943
Dasty_AN_LTHH_Thr8_3.28.2022	2022-08-19 16:17:57		D:/Army videos/ARO_stg_1/Dasty/Dasty_thr8_AN_3-28-22-v2.MTS	2311.36	29.97	No focal subject	Perceived Respiratory Rate		2	POINT	1267.1	1267.1
Dasty_AN_LTHH_Thr8_3.28.2022	2022-08-19 16:17:57		D:/Army videos/ARO_stg_1/Dasty/Dasty_thr8_AN_3-28-22-v2.MTS	2311.36	29.97	No focal subject	Perceived Respiratory Rate		2	POINT	1553.97	1553.97
Dasty_AN_LTHH_Thr8_3.28.2022	2022-08-19 16:17:57		D:/Army videos/ARO_stg_1/Dasty/Dasty_thr8_AN_3-28-22-v2.MTS	2311.36	29.97	No focal subject	Perceived Respiratory Rate		3	POINT	1838.59	1838.59
Dasty_AN_LTHH_Thr8_3.28.2022	2022-08-19 16:17:57		D:/Army videos/ARO_stg_1/Dasty/Dasty_thr8_AN_3-28-22-v3.MTS	2311.36	29.97	No focal subject	Perceived Respiratory Rate		2	POINT	2133.09	2133.09
Dasty_C4_HTHH_Thr10_3.4.2022	2022-08-10 23:55:15		D:/Army videos/ARO_stg_1/Dasty/Dasty_Thr10_C4_3-4-22.MP4	1441.94	29.97	No focal subject	Perceived Respiratory Rate		1	POINT	62.665	62.665
Dasty_C4_HTHH_Thr10_3.4.2022	2022-08-10 23:55:15		D:/Army videos/ARO_stg_1/Dasty/Dasty_Thr10_C4_3-4-22.MP4	1441.94	29.97	No focal subject	Perceived Respiratory Rate		4	POINT	362.957	362.957
Dasty_C4_HTHH_Thr10_3.4.2022	2022-08-10 23:55:15		D:/Army videos/ARO_stg_1/Dasty/Dasty_Thr10_C4_3-4-22.MP4	1441.94	29.97	No focal subject	Perceived Respiratory Rate		3	POINT	668.516	668.516
Dasty_C4_HTHH_Thr10_3.4.2022	2022-08-10 23:55:15		D:/Army videos/ARO_stg_1/Dasty/Dasty_Thr10_C4_3-4-22.MP4	1441.94	29.97	No focal subject	Perceived Respiratory Rate		4	POINT	972.585	972.585
Dasty_C4_HTHH_Thr10_3.4.2022	2022-08-10 23:55:15		D:/Army videos/ARO_stg_1/Dasty/Dasty_Thr10_C4_3-4-22.MP4	1441.94	29.97	No focal subject	Perceived Respiratory Rate		4	POINT	1282.65	1282.65
Dasty_C4_HTHH_Thr10_3.4.2022	2022-08-10 23:55:15		D:/Army videos/ARO_stg_1/Dasty/Dasty_Thr10_C4_3-4-22.MP4	1441.94	29.97	No focal subject	Perceived Respiratory Rate		1	POINT	62.665	62.665
Dasty_C4_HTHH_Thr10_3.4.2022	2022-08-10 23:55:15		D:/Army videos/ARO_stg_1/Dasty/Dasty_Thr10_C4_3-4-22.MP4	1441.94	29.97	No focal subject	Perceived Respiratory Rate		4	POINT	362.957	362.957
Dasty_C4_HTHH_Thr10_3.4.2022	2022-08-10 23:55:15		D:/Army videos/ARO_stg_1/Dasty/Dasty_Thr10_C4_3-4-22.MP4	1441.94	29.97	No focal subject	Perceived Respiratory Rate		3	POINT	668.516	668.516
Dasty_C4_HTHH_Thr10_3.4.2022	2022-08-10 23:55:15		D:/Army videos/ARO_stg_1/Dasty/Dasty_Thr10_C4_3-4-22.MP4	1441.94	29.97	No focal subject	Perceived Respiratory Rate		4	POINT	972.585	972.585
Dasty_C4_HTHH_Thr10_3.4.2022	2022-08-10 23:55:15		D:/Army videos/ARO_stg_1/Dasty/Dasty_Thr10_C4_3-4-22.MP4	1441.94	29.97	No focal subject	Perceived Respiratory Rate		4	POINT	1282.65	1282.65
Dasty_C4_HTLH_Thr7_3.2.2022	2022-08-19 09:31:52		D:/Army videos/ARO_stg_1/Dasty/Dasty_thr7_c4_3-2-22-v1.MTS	1838.35	29.97	No focal subject	Perceived Respiratory Rate		3	POINT	150.04	150.04
Dasty_C4_HTLH_Thr7_3.2.2022	2022-08-19 09:31:52		D:/Army videos/ARO_stg_1/Dasty/Dasty_thr7_c4_3-2-22-v1.MTS	1838.35	29.97	No focal subject	Perceived Respiratory Rate		4	POINT	439.612	439.612
Dasty_C4_HTLH_Thr7_3.2.2022	2022-08-19 09:31:52		D:/Army videos/ARO_stg_1/Dasty/Dasty_thr7_c4_3-2-22-v1.MTS	1838.35	29.97	No focal subject	Perceived Respiratory Rate		5	POINT	793.285	793.285
Dasty_C4_HTLH_Thr7_3.2.2022	2022-08-19 09:31:52		D:/Army videos/ARO_stg_1/Dasty/Dasty_thr7_c4_3-2-22-v2.MTS	1838.35	29.97	No focal subject	Perceived Respiratory Rate		5	POINT	1100.92	1100.92
Dasty_C4_HTLH_Thr7_3.2.2022	2022-08-19 09:31:52		D:/Army videos/ARO_stg_1/Dasty/Dasty_thr7_c4_3-2-22-v2.MTS	1838.35	29.97	No focal subject	Perceived Respiratory Rate		6	POINT	1405.43	1405.43
Dasty_C4_HTLH_Thr7_3.2.2022	2022-08-19 09:31:52		D:/Army videos/ARO_stg_1/Dasty/Dasty_thr7_c4_3-2-22-v2.MTS	1838.35	29.97	No focal subject	Perceived Respiratory Rate		6	POINT	1705.71	1705.71
Dasty_C4_LTHH_Thr5_3.1.2022	2022-08-19 09:59:10		D:/Army videos/ARO_stg_1/Dasty/Dasty_thr5_c4_2.28.22.MP4	1632.13	29.97	No focal subject	Perceived Respiratory Rate		2	POINT	69.873	69.873
Dasty_C4_LTHH_Thr5_3.1.2022	2022-08-19 09:59:10		D:/Army videos/ARO_stg_1/Dasty/Dasty_thr5_c4_2.28.22.MP4	1632.13	29.97	No focal subject	Perceived Respiratory Rate		2	POINT	377.481	377.481
Dasty_C4_LTHH_Thr5_3.1.2022	2022-08-19 09:59:10		D:/Army videos/ARO_stg_1/Dasty/Dasty_thr5_c4_2.28.22.MP4	1632.13	29.97	No focal subject	Perceived Respiratory Rate		2	POINT	682.03	682.03
Dasty_C4_LTHH_Thr5_3.1.2022	2022-08-19 09:59:10		D:/Army videos/ARO_stg_1/Dasty/Dasty_thr5_c4_2.28.22.MP4	1632.13	29.97	No focal subject	Perceived Respiratory Rate		2	POINT	984.834	984.834
Dasty_C4_LTHH_Thr5_3.1.2022	2022-08-19 09:59:10		D:/Army videos/ARO_stg_1/Dasty/Dasty_thr5_c4_2.28.22.MP4	1632.13	29.97	No focal subject	Perceived Respiratory Rate		3	POINT	1275.13	1275.13
Dasty_C4_LTHH_Thr5_3.1.2022	2022-08-19 09:59:10		D:/Army videos/ARO_stg_1/Dasty/Dasty_thr5_c4_2.28.22.MP4	1632.13	29.97	No focal subject	Perceived Respiratory Rate		2	POINT	1602.43	1602.43
Dasty_C4_LTLH_Thr3_2.24.2022	2022-08-22 22:14:35		E:/Army videos/ARO_stg_1/Dasty/Dasty_thr3_C42.24.22.MP4	1546.55	29.97	No focal subject	Perceived Respiratory Rate		3	POINT	25.652	25.652
Dasty_C4_LTLH_Thr3_2.24.2022	2022-08-22 22:14:35		E:/Army videos/ARO_stg_1/Dasty/Dasty_thr3_C42.24.22.MP4	1546.55	29.97	No focal subject	Perceived Respiratory Rate		2	POINT	315.428	315.428
Dasty_C4_LTLH_Thr3_2.24.2022	2022-08-22 22:14:35		E:/Army videos/ARO_stg_1/Dasty/Dasty_thr3_C42.24.22.MP4	1546.55	29.97	No focal subject	Perceived Respiratory Rate		2	POINT	621.987	621.987
Dasty_C4_LTLH_Thr3_2.24.2022	2022-08-22 22:14:35		E:/Army videos/ARO_stg_1/Dasty/Dasty_thr3_C42.24.22.MP4	1546.55	29.97	No focal subject	Perceived Respiratory Rate		3	POINT	935.792	935.792
Dasty_C4_LTLH_Thr3_2.24.2022	2022-08-22 22:14:35		E:/Army videos/ARO_stg_1/Dasty/Dasty_thr3_C42.24.22.MP4	1546.55	29.97	No focal subject	Perceived Respiratory Rate		2	POINT	1219.84	1219.84
Dasty_C4_LTLH_Thr3_2.24.2022	2022-08-22 22:14:35		E:/Army videos/ARO_stg_1/Dasty/Dasty_thr3_C42.24.22.MP4	1546.55	29.97	No focal subject	Perceived Respiratory Rate		3	POINT	1507.12	1507.12
Dasty_C4_Std_Thr2_2.22.2022	2022-08-17 21:37:38		D:/Army videos/ARO_stg_1/Dasty/Dasty_thr2_C4_2-22-22.AVI	1120.41	30.07	No focal subject	Perceived Respiratory Rate		3	POINT	19.683	19.683
Dasty_C4_Std_Thr2_2.22.2022	2022-08-17 21:37:38		D:/Army videos/ARO_stg_1/Dasty/Dasty_thr2_C4_2-22-22.AVI	1120.41	30.07	No focal subject	Perceived Respiratory Rate		4	POINT	361.089	361.089
Dasty_C4_Std_Thr2_2.22.2022	2022-08-17 21:37:38		D:/Army videos/ARO_stg_1/Dasty/Dasty_thr2_C4_2-22-22.AVI	1120.41	30.07	No focal subject	Perceived Respiratory Rate		4	POINT	660.398	660.398
Dasty_C4_Std_Thr2_2.22.2022	2022-08-17 21:37:38		D:/Army videos/ARO_stg_1/Dasty/Dasty_thr2_C4_2-22-22.AVI	1120.41	30.07	No focal subject	Perceived Respiratory Rate		3	POINT	960.165	960.165
Dasty_SP_HTHH_Thr3_1.31.2022	2022-08-16 20:08:13		D:/Army videos/ARO_stg_1/Dasty/SP/Dasty_thr3_SP_1-31-22-v1.AVI	1187.8	30	No focal subject	Perceived Respiratory Rate		2	POINT	149.303	149.303
Dasty_SP_HTHH_Thr3_1.31.2022	2022-08-16 20:08:13		D:/Army videos/ARO_stg_1/Dasty/SP/Dasty_thr3_SP_1-31-22-v1.AVI	1187.8	30	No focal subject	Perceived Respiratory Rate		4	POINT	420.193	420.193
Dasty_SP_HTHH_Thr3_1.31.2022	2022-08-16 20:08:13		D:/Army videos/ARO_stg_1/Dasty/SP/Dasty_thr3_SP_1-31-22-v2.AVI	1187.8	30	No focal subject	Perceived Respiratory Rate		5	POINT	691.242	691.242
Dasty_SP_HTHH_Thr3_1.31.2022	2022-08-16 20:08:13		D:/Army videos/ARO_stg_1/Dasty/SP/Dasty_thr3_SP_1-31-22-v2.AVI	1187.8	30	No focal subject	Perceived Respiratory Rate		5	POINT	1003.4	1003.4
Dasty_SP_HTLH_Thr5_2.3.2022	2022-08-12 16:11:05		D:/Army videos/ARO_stg_1/Dasty/SP/Dasty_thr5_SP_2-3-22.AVI	1496.11	30.6	No focal subject	Perceived Respiratory Rate		4	POINT	32.874	32.874
Dasty_SP_HTLH_Thr5_2.3.2022	2022-08-12 16:11:05		D:/Army videos/ARO_stg_1/Dasty/SP/Dasty_thr5_SP_2-3-22.AVI	1496.11	30.6	No focal subject	Perceived Respiratory Rate		4	POINT	356.201	356.201
Dasty_SP_HTLH_Thr5_2.3.2022	2022-08-12 16:11:05		D:/Army videos/ARO_stg_1/Dasty/SP/Dasty_thr5_SP_2-3-22.AVI	1496.11	30.6	No focal subject	Perceived Respiratory Rate		4	POINT	621.206	621.206
Dasty_SP_HTLH_Thr5_2.3.2022	2022-08-12 16:11:05		D:/Army videos/ARO_stg_1/Dasty/SP/Dasty_thr5_SP_2-3-22.AVI	1496.11	30.6	No focal subject	Perceived Respiratory Rate		3	POINT	930.127	930.127
Dasty_SP_HTLH_Thr5_2.3.2022	2022-08-12 16:11:05		D:/Army videos/ARO_stg_1/Dasty/SP/Dasty_thr5_SP_2-3-22.AVI	1496.11	30.6	No focal subject	Perceived Respiratory Rate		4	POINT	1237.53	1237.53
Dasty_SP_HTLH_Thr5_2.3.2022	2022-08-12 16:11:05		D:/Army videos/ARO_stg_1/Dasty/SP/Dasty_thr5_SP_2-3-22.AVI	1496.11	30.6	No focal subject	Perceived Respiratory Rate		4	POINT	32.874	32.874
Dasty_SP_HTLH_Thr5_2.3.2022	2022-08-12 16:11:05		D:/Army videos/ARO_stg_1/Dasty/SP/Dasty_thr5_SP_2-3-22.AVI	1496.11	30.6	No focal subject	Perceived Respiratory Rate		4	POINT	356.201	356.201
Dasty_SP_HTLH_Thr5_2.3.2022	2022-08-12 16:11:05		D:/Army videos/ARO_stg_1/Dasty/SP/Dasty_thr5_SP_2-3-22.AVI	1496.11	30.6	No focal subject	Perceived Respiratory Rate		4	POINT	621.206	621.206
Dasty_SP_HTLH_Thr5_2.3.2022	2022-08-12 16:11:05		D:/Army videos/ARO_stg_1/Dasty/SP/Dasty_thr5_SP_2-3-22.AVI	1496.11	30.6	No focal subject	Perceived Respiratory Rate		3	POINT	930.127	930.127
Dasty_SP_HTLH_Thr5_2.3.2022	2022-08-12 16:11:05		D:/Army videos/ARO_stg_1/Dasty/SP/Dasty_thr5_SP_2-3-22.AVI	1496.11	30.6	No focal subject	Perceived Respiratory Rate		4	POINT	1237.53	1237.53
Dasty_SP_LTHH_Thr8_2.8.2022	2022-08-09 22:22:47		D:/Army videos/ARO_stg_1/Dasty/SP/Dasty_thr8_SP_2-8-22.AVI	1416.88	30.6	No focal subject	Perceived Respiratory Rate		1	POINT	65.999	65.999
Dasty_SP_LTHH_Thr8_2.8.2022	2022-08-09 22:22:47		D:/Army videos/ARO_stg_1/Dasty/SP/Dasty_thr8_SP_2-8-22.AVI	1416.88	30.6	No focal subject	Perceived Respiratory Rate		1	POINT	326.048	326.048
Dasty_SP_LTHH_Thr8_2.8.2022	2022-08-09 22:22:47		D:/Army videos/ARO_stg_1/Dasty/SP/Dasty_thr8_SP_2-8-22.AVI	1416.88	30.6	No focal subject	Perceived Respiratory Rate		1	POINT	780.563	780.563
Dasty_SP_LTHH_Thr8_2.8.2022	2022-08-09 22:22:47		D:/Army videos/ARO_stg_1/Dasty/SP/Dasty_thr8_SP_2-8-22.AVI	1416.88	30.6	No focal subject	Perceived Respiratory Rate		1	POINT	1040.65	1040.65
Dasty_SP_LTHH_Thr8_2.8.2022	2022-08-09 22:22:47		D:/Army videos/ARO_stg_1/Dasty/SP/Dasty_thr8_SP_2-8-22.AVI	1416.88	30.6	No focal subject	Perceived Respiratory Rate		1	POINT	1263.31	1263.31
Dasty_SP_LTHH_Thr8_2.8.2022	2022-08-09 22:22:47		D:/Army videos/ARO_stg_1/Dasty/SP/Dasty_thr8_SP_2-8-22.AVI	1416.88	30.6	No focal subject	Perceived Respiratory Rate		1	POINT	65.999	65.999
Dasty_SP_LTHH_Thr8_2.8.2022	2022-08-09 22:22:47		D:/Army videos/ARO_stg_1/Dasty/SP/Dasty_thr8_SP_2-8-22.AVI	1416.88	30.6	No focal subject	Perceived Respiratory Rate		1	POINT	326.048	326.048
Dasty_SP_LTHH_Thr8_2.8.2022	2022-08-09 22:22:47		D:/Army videos/ARO_stg_1/Dasty/SP/Dasty_thr8_SP_2-8-22.AVI	1416.88	30.6	No focal subject	Perceived Respiratory Rate		1	POINT	780.563	780.563
Dasty_SP_LTHH_Thr8_2.8.2022	2022-08-09 22:22:47		D:/Army videos/ARO_stg_1/Dasty/SP/Dasty_thr8_SP_2-8-22.AVI	1416.88	30.6	No focal subject	Perceived Respiratory Rate		1	POINT	1040.65	1040.65
Dasty_SP_LTHH_Thr8_2.8.2022	2022-08-09 22:22:47		D:/Army videos/ARO_stg_1/Dasty/SP/Dasty_thr8_SP_2-8-22.AVI	1416.88	30.6	No focal subject	Perceived Respiratory Rate		1	POINT	1263.31	1263.31
Dasty_SP_LTLH_Thr10_2.11.2022	2022-08-17 20:28:51		D:/Army videos/ARO_stg_1/Dasty/SP/Dasty_thr10_SP_2-11-22.AVI	996.69	30.07	No focal subject	Perceived Respiratory Rate		4	POINT	24.324	24.324
Dasty_SP_LTLH_Thr10_2.11.2022	2022-08-17 20:28:51		D:/Army videos/ARO_stg_1/Dasty/SP/Dasty_thr10_SP_2-11-22.AVI	996.69	30.07	No focal subject	Perceived Respiratory Rate		2	POINT	325.435	325.435
Dasty_SP_LTLH_Thr10_2.11.2022	2022-08-17 20:28:51		D:/Army videos/ARO_stg_1/Dasty/SP/Dasty_thr10_SP_2-11-22.AVI	996.69	30.07	No focal subject	Perceived Respiratory Rate		3	POINT	626.214	626.214
Dasty_SP_LTLH_Thr10_2.11.2022	2022-08-17 20:28:51		D:/Army videos/ARO_stg_1/Dasty/SP/Dasty_thr10_SP_2-11-22.AVI	996.69	30.07	No focal subject	Perceived Respiratory Rate		2	POINT	929.297	929.297
Dasty_TNT_HTHH_Thr10_5.4.2022	2022-08-21 19:00:30		E:/Army videos/ARO_stg_1/Dasty/Dasty_thr10_TNT_5-4-22-v1.MTS	1694.22	29.97	No focal subject	Perceived Respiratory Rate		3	POINT	35.627	35.627
Dasty_TNT_HTHH_Thr10_5.4.2022	2022-08-21 19:00:30		E:/Army videos/ARO_stg_1/Dasty/Dasty_thr10_TNT_5-4-22-v1.MTS	1694.22	29.97	No focal subject	Perceived Respiratory Rate		5	POINT	321.967	321.967
Dasty_TNT_HTHH_Thr10_5.4.2022	2022-08-21 19:00:30		E:/Army videos/ARO_stg_1/Dasty/Dasty_thr10_TNT_5-4-22-v1.MTS	1694.22	29.97	No focal subject	Perceived Respiratory Rate		5	POINT	620.181	620.181
Dasty_TNT_HTHH_Thr10_5.4.2022	2022-08-21 19:00:30		E:/Army videos/ARO_stg_1/Dasty/Dasty_thr10_TNT_5-4-22-v1.MTS	1694.22	29.97	No focal subject	Perceived Respiratory Rate		6	POINT	926.588	926.588
Dasty_TNT_HTHH_Thr10_5.4.2022	2022-08-21 19:00:30		E:/Army videos/ARO_stg_1/Dasty/Dasty_thr10_TNT_5-4-22-v2.MTS	1694.22	29.97	No focal subject	Perceived Respiratory Rate		7	POINT	1213.8	1213.8
Dasty_TNT_HTHH_Thr10_5.4.2022	2022-08-21 19:00:30		E:/Army videos/ARO_stg_1/Dasty/Dasty_thr10_TNT_5-4-22-v3.MTS	1694.22	29.97	No focal subject	Perceived Respiratory Rate		7	POINT	1512.39	1512.39
Dasty_TNT_HTHH_Thr9_5.4.2022	2022-08-14 11:27:15		D:/Army videos/ARO_stg_1/Dasty/Dasty_thr9_TNT_5-4-22-v1.MTS	367.94	29.97	No focal subject	Perceived Respiratory Rate		5	POINT	7.633	7.633
Dasty_TNT_HTHH_Thr9_5.4.2022	2022-08-14 11:27:15		D:/Army videos/ARO_stg_1/Dasty/Dasty_thr9_TNT_5-4-22-v1.MTS	367.94	29.97	No focal subject	Perceived Respiratory Rate		6	POINT	308.917	308.917
Dasty_TNT_HTHH_Thr9_5.4.2022	2022-08-14 11:27:15		D:/Army videos/ARO_stg_1/Dasty/Dasty_thr9_TNT_5-4-22-v1.MTS	367.94	29.97	No focal subject	Perceived Respiratory Rate		5	POINT	7.633	7.633
Dasty_TNT_HTHH_Thr9_5.4.2022	2022-08-14 11:27:15		D:/Army videos/ARO_stg_1/Dasty/Dasty_thr9_TNT_5-4-22-v1.MTS	367.94	29.97	No focal subject	Perceived Respiratory Rate		6	POINT	308.917	308.917
Dasty_TNT_HTLH_Thr7_5.2.2022	2022-08-21 09:46:12		E:/Army videos/ARO_stg_1/Dasty/Dasty_TNT_thr7_5-2-22-v1.MTS	1627.63	29.97	No focal subject	Perceived Respiratory Rate		3	POINT	35.627	35.627
Dasty_TNT_HTLH_Thr7_5.2.2022	2022-08-21 09:46:12		E:/Army videos/ARO_stg_1/Dasty/Dasty_TNT_thr7_5-2-22-v1.MTS	1627.63	29.97	No focal subject	Perceived Respiratory Rate		2	POINT	327.536	327.536
Dasty_TNT_HTLH_Thr7_5.2.2022	2022-08-21 09:46:12		E:/Army videos/ARO_stg_1/Dasty/Dasty_TNT_thr7_5-2-22-v1.MTS	1627.63	29.97	No focal subject	Perceived Respiratory Rate		3	POINT	654.467	654.467
Dasty_TNT_HTLH_Thr7_5.2.2022	2022-08-21 09:46:12		E:/Army videos/ARO_stg_1/Dasty/Dasty_TNT_thr7_5-2-22-v1.MTS	1627.63	29.97	No focal subject	Perceived Respiratory Rate		3	POINT	926.582	926.582
Dasty_TNT_HTLH_Thr7_5.2.2022	2022-08-21 09:46:12		E:/Army videos/ARO_stg_1/Dasty/Dasty_TNT_thr7_5-2-22-v2.MTS	1627.63	29.97	No focal subject	Perceived Respiratory Rate		4	POINT	1216.86	1216.86
Dasty_TNT_HTLH_Thr7_5.2.2022	2022-08-21 09:46:12		E:/Army videos/ARO_stg_1/Dasty/Dasty_TNT_thr7_5-2-22-v2.MTS	1627.63	29.97	No focal subject	Perceived Respiratory Rate		4	POINT	1512.55	1512.55
Dasty_TNT_LTHH_Thr5_4.28.2022	2022-08-21 09:57:41		E:/Army videos/ARO_stg_1/Dasty/Dasty_TNT_thr5_4-28-22-v1.MTS	1171.22	29.97	No focal subject	Perceived Respiratory Rate		3	POINT	43.55	43.55
Dasty_TNT_LTHH_Thr5_4.28.2022	2022-08-21 09:57:41		E:/Army videos/ARO_stg_1/Dasty/Dasty_TNT_thr5_4-28-22-v1.MTS	1171.22	29.97	No focal subject	Perceived Respiratory Rate		3	POINT	326.387	326.387
Dasty_TNT_LTHH_Thr5_4.28.2022	2022-08-21 09:57:41		E:/Army videos/ARO_stg_1/Dasty/Dasty_TNT_thr5_4-28-22-v1.MTS	1171.22	29.97	No focal subject	Perceived Respiratory Rate		3	POINT	630.636	630.636
Dasty_TNT_LTHH_Thr5_4.28.2022	2022-08-21 09:57:41		E:/Army videos/ARO_stg_1/Dasty/Dasty_TNT_thr5_4-28-22-v1.MTS	1171.22	29.97	No focal subject	Perceived Respiratory Rate		3	POINT	925.693	925.693
Dasty_TNT_STD_Thr2_4.18.2022	2022-08-12 14:48:08		D:/Army videos/ARO_stg_1/Dasty/Dasty_thr2_TNT_4-18-22-v1.MTS	1035.57	29.97	No focal subject	Perceived Respiratory Rate		2	POINT	59.034	59.034
Dasty_TNT_STD_Thr2_4.18.2022	2022-08-12 14:48:08		D:/Army videos/ARO_stg_1/Dasty/Dasty_thr2_TNT_4-18-22-v1.MTS	1035.57	29.97	No focal subject	Perceived Respiratory Rate		4	POINT	371.375	371.375
Dasty_TNT_STD_Thr2_4.18.2022	2022-08-12 14:48:08		D:/Army videos/ARO_stg_1/Dasty/Dasty_thr2_TNT_4-18-22-v1.MTS	1035.57	29.97	No focal subject	Perceived Respiratory Rate		4	POINT	657.341	657.341
Dasty_TNT_STD_Thr2_4.18.2022	2022-08-12 14:48:08		D:/Army videos/ARO_stg_1/Dasty/Dasty_thr2_TNT_4-18-22-v1.MTS	1035.57	29.97	No focal subject	Perceived Respiratory Rate		4	POINT	956.001	956.001
Dasty_TNT_STD_Thr2_4.18.2022	2022-08-12 14:48:08		D:/Army videos/ARO_stg_1/Dasty/Dasty_thr2_TNT_4-18-22-v1.MTS	1035.57	29.97	No focal subject	Perceived Respiratory Rate		2	POINT	59.034	59.034
Dasty_TNT_STD_Thr2_4.18.2022	2022-08-12 14:48:08		D:/Army videos/ARO_stg_1/Dasty/Dasty_thr2_TNT_4-18-22-v1.MTS	1035.57	29.97	No focal subject	Perceived Respiratory Rate		4	POINT	371.375	371.375
Dasty_TNT_STD_Thr2_4.18.2022	2022-08-12 14:48:08		D:/Army videos/ARO_stg_1/Dasty/Dasty_thr2_TNT_4-18-22-v1.MTS	1035.57	29.97	No focal subject	Perceived Respiratory Rate		4	POINT	657.341	657.341
Dasty_TNT_STD_Thr2_4.18.2022	2022-08-12 14:48:08		D:/Army videos/ARO_stg_1/Dasty/Dasty_thr2_TNT_4-18-22-v1.MTS	1035.57	29.97	No focal subject	Perceived Respiratory Rate		4	POINT	956.001	956.001
Jack_AN_HTLH_Thr5_3.21.2022	2022-08-19 22:07:14		D:/Army videos/ARO_stg_1/Jack/Jack_thr5_AN_3-21-22-v1.MTS	2393.95	29.97	No focal subject	Perceived Respiratory Rate		3	POINT	55.43	55.43
Jack_AN_HTLH_Thr5_3.21.2022	2022-08-19 22:07:14		D:/Army videos/ARO_stg_1/Jack/Jack_thr5_AN_3-21-22-v1.MTS	2393.95	29.97	No focal subject	Perceived Respiratory Rate		5	POINT	328.074	328.074
Jack_AN_HTLH_Thr5_3.21.2022	2022-08-19 22:07:14		D:/Army videos/ARO_stg_1/Jack/Jack_thr5_AN_3-21-22-v1.MTS	2393.95	29.97	No focal subject	Perceived Respiratory Rate		5	POINT	676.692	676.692
Jack_AN_HTLH_Thr5_3.21.2022	2022-08-19 22:07:14		D:/Army videos/ARO_stg_1/Jack/Jack_thr5_AN_3-21-22-v1.MTS	2393.95	29.97	No focal subject	Perceived Respiratory Rate		6	POINT	930.353	930.353
Jack_AN_HTLH_Thr5_3.21.2022	2022-08-19 22:07:14		D:/Army videos/ARO_stg_1/Jack/Jack_thr5_AN_3-21-22-v2.MTS	2393.95	29.97	No focal subject	Perceived Respiratory Rate		6	POINT	1209.66	1209.66
Jack_AN_HTLH_Thr5_3.21.2022	2022-08-19 22:07:14		D:/Army videos/ARO_stg_1/Jack/Jack_thr5_AN_3-21-22-v2.MTS	2393.95	29.97	No focal subject	Perceived Respiratory Rate		7	POINT	1532.9	1532.9
Jack_AN_HTLH_Thr5_3.21.2022	2022-08-19 22:07:14		D:/Army videos/ARO_stg_1/Jack/Jack_thr5_AN_3-21-22-v2.MTS	2393.95	29.97	No focal subject	Perceived Respiratory Rate		7	POINT	1836.07	1836.07
Jack_AN_HTLH_Thr5_3.21.2022	2022-08-19 22:07:14		D:/Army videos/ARO_stg_1/Jack/Jack_thr5_AN_3-21-22-v3.MTS	2393.95	29.97	No focal subject	Perceived Respiratory Rate		7	POINT	2110.95	2110.95
Jack_AN_LTHH_Thr8_3.28.2022	2022-08-13 19:26:11		D:/Army videos/ARO_stg_1/Jack/Jack_thr8_AN_3-28-22-v1.MTS	1223.73	29.97	No focal subject	Perceived Respiratory Rate		2	POINT	66.141	66.141
Jack_AN_LTHH_Thr8_3.28.2022	2022-08-13 19:26:11		D:/Army videos/ARO_stg_1/Jack/Jack_thr8_AN_3-28-22-v1.MTS	1223.73	29.97	No focal subject	Perceived Respiratory Rate		2	POINT	365.442	365.442
Jack_AN_LTHH_Thr8_3.28.2022	2022-08-13 19:26:11		D:/Army videos/ARO_stg_1/Jack/Jack_thr8_AN_3-28-22-v1.MTS	1223.73	29.97	No focal subject	Perceived Respiratory Rate		4	POINT	648.712	648.712
Jack_AN_LTHH_Thr8_3.28.2022	2022-08-13 19:26:11		D:/Army videos/ARO_stg_1/Jack/Jack_thr8_AN_3-28-22-v1.MTS	1223.73	29.97	No focal subject	Perceived Respiratory Rate		4	POINT	962.046	962.046
Jack_AN_LTHH_Thr8_3.28.2022	2022-08-13 19:26:11		D:/Army videos/ARO_stg_1/Jack/Jack_thr8_AN_3-28-22-v1.MTS	1223.73	29.97	No focal subject	Perceived Respiratory Rate		2	POINT	66.141	66.141
Jack_AN_LTHH_Thr8_3.28.2022	2022-08-13 19:26:11		D:/Army videos/ARO_stg_1/Jack/Jack_thr8_AN_3-28-22-v1.MTS	1223.73	29.97	No focal subject	Perceived Respiratory Rate		2	POINT	365.442	365.442
Jack_AN_LTHH_Thr8_3.28.2022	2022-08-13 19:26:11		D:/Army videos/ARO_stg_1/Jack/Jack_thr8_AN_3-28-22-v1.MTS	1223.73	29.97	No focal subject	Perceived Respiratory Rate		4	POINT	648.712	648.712
Jack_AN_LTHH_Thr8_3.28.2022	2022-08-13 19:26:11		D:/Army videos/ARO_stg_1/Jack/Jack_thr8_AN_3-28-22-v1.MTS	1223.73	29.97	No focal subject	Perceived Respiratory Rate		4	POINT	962.046	962.046
Jack_AN_LTLH_Thr10_3.31.2022	2022-08-23 09:54:03		E:/Army videos/ARO_stg_1/Jack/Jack_thr10_AN_3-31-22-V1.MTS	1806.83	29.97	No focal subject	Perceived Respiratory Rate		3	POINT	33.737	33.737
Jack_AN_LTLH_Thr10_3.31.2022	2022-08-23 09:54:03		E:/Army videos/ARO_stg_1/Jack/Jack_thr10_AN_3-31-22-V1.MTS	1806.83	29.97	No focal subject	Perceived Respiratory Rate		4	POINT	318.539	318.539
Jack_AN_LTLH_Thr10_3.31.2022	2022-08-23 09:54:03		E:/Army videos/ARO_stg_1/Jack/Jack_thr10_AN_3-31-22-V1.MTS	1806.83	29.97	No focal subject	Perceived Respiratory Rate		3	POINT	617.121	617.121
Jack_AN_LTLH_Thr10_3.31.2022	2022-08-23 09:54:03		E:/Army videos/ARO_stg_1/Jack/Jack_thr10_AN_3-31-22-V1.MTS	1806.83	29.97	No focal subject	Perceived Respiratory Rate		4	POINT	946.313	946.313
Jack_AN_LTLH_Thr10_3.31.2022	2022-08-23 09:54:03		E:/Army videos/ARO_stg_1/Jack/Jack_thr10_AN_3-31-22-v2.MTS	1806.83	29.97	No focal subject	Perceived Respiratory Rate		3	POINT	1230.46	1230.46
Jack_AN_LTLH_Thr10_3.31.2022	2022-08-23 09:54:03		E:/Army videos/ARO_stg_1/Jack/Jack_thr10_AN_3-31-22-v2.MTS	1806.83	29.97	No focal subject	Perceived Respiratory Rate		3	POINT	1515.62	1515.62
Jack_AN_Std_Thr1_3.11.2022	2022-08-20 20:24:41		D:/Army videos/ARO_stg_1/Jack/Jack_thr1_AN_3-10-22-v1.MTS	1663.7	29.97	No focal subject	Perceived Respiratory Rate		3	POINT	69.385	69.385
Jack_AN_Std_Thr1_3.11.2022	2022-08-20 20:24:41		D:/Army videos/ARO_stg_1/Jack/Jack_thr1_AN_3-10-22-v1.MTS	1663.7	29.97	No focal subject	Perceived Respiratory Rate		3	POINT	376.24	376.24
Jack_AN_Std_Thr1_3.11.2022	2022-08-20 20:24:41		D:/Army videos/ARO_stg_1/Jack/Jack_thr1_AN_3-10-22-v1.MTS	1663.7	29.97	No focal subject	Perceived Respiratory Rate		5	POINT	653.217	653.217
Jack_AN_Std_Thr1_3.11.2022	2022-08-20 20:24:41		D:/Army videos/ARO_stg_1/Jack/Jack_thr1_AN_3-10-22-v1.MTS	1663.7	29.97	No focal subject	Perceived Respiratory Rate		4	POINT	954.389	954.389
Jack_AN_Std_Thr1_3.11.2022	2022-08-20 20:24:41		D:/Army videos/ARO_stg_1/Jack/Jack_thr1_AN_3-10-22-v2.MTS	1663.7	29.97	No focal subject	Perceived Respiratory Rate		5	POINT	1224.69	1224.69
Jack_AN_Std_Thr1_3.11.2022	2022-08-20 20:24:41		D:/Army videos/ARO_stg_1/Jack/Jack_thr1_AN_3-10-22-v2.MTS	1663.7	29.97	No focal subject	Perceived Respiratory Rate		5	POINT	1526.51	1526.51
Jack_AN_STD_Thr2_3.14.2022	2022-08-13 22:54:21		D:/Army videos/ARO_stg_1/Jack/Jack_thr2_AN_3-14-22-v1.MTS	1684.24	29.97	No focal subject	Perceived Respiratory Rate		3	POINT	61.193	61.193
Jack_AN_STD_Thr2_3.14.2022	2022-08-13 22:54:21		D:/Army videos/ARO_stg_1/Jack/Jack_thr2_AN_3-14-22-v1.MTS	1684.24	29.97	No focal subject	Perceived Respiratory Rate		4	POINT	322.493	322.493
Jack_AN_STD_Thr2_3.14.2022	2022-08-13 22:54:21		D:/Army videos/ARO_stg_1/Jack/Jack_thr2_AN_3-14-22-v1.MTS	1684.24	29.97	No focal subject	Perceived Respiratory Rate		5	POINT	609.825	609.825
Jack_AN_STD_Thr2_3.14.2022	2022-08-13 22:54:21		D:/Army videos/ARO_stg_1/Jack/Jack_thr2_AN_3-14-22-v1.MTS	1684.24	29.97	No focal subject	Perceived Respiratory Rate		5	POINT	918.307	918.307
Jack_AN_STD_Thr2_3.14.2022	2022-08-13 22:54:21		D:/Army videos/ARO_stg_1/Jack/Jack_thr2_AN_3-14-22.MTS	1684.24	29.97	No focal subject	Perceived Respiratory Rate		6	POINT	1229.37	1229.37
Jack_AN_STD_Thr2_3.14.2022	2022-08-13 22:54:21		D:/Army videos/ARO_stg_1/Jack/Jack_thr2_AN_3-14-22.MTS	1684.24	29.97	No focal subject	Perceived Respiratory Rate		6	POINT	1549.01	1549.01
Jack_AN_STD_Thr2_3.14.2022	2022-08-13 22:54:21		D:/Army videos/ARO_stg_1/Jack/Jack_thr2_AN_3-14-22-v1.MTS	1684.24	29.97	No focal subject	Perceived Respiratory Rate		3	POINT	61.193	61.193
Jack_AN_STD_Thr2_3.14.2022	2022-08-13 22:54:21		D:/Army videos/ARO_stg_1/Jack/Jack_thr2_AN_3-14-22-v1.MTS	1684.24	29.97	No focal subject	Perceived Respiratory Rate		4	POINT	322.493	322.493
Jack_AN_STD_Thr2_3.14.2022	2022-08-13 22:54:21		D:/Army videos/ARO_stg_1/Jack/Jack_thr2_AN_3-14-22-v1.MTS	1684.24	29.97	No focal subject	Perceived Respiratory Rate		5	POINT	609.825	609.825
Jack_AN_STD_Thr2_3.14.2022	2022-08-13 22:54:21		D:/Army videos/ARO_stg_1/Jack/Jack_thr2_AN_3-14-22-v1.MTS	1684.24	29.97	No focal subject	Perceived Respiratory Rate		5	POINT	918.307	918.307
Jack_AN_STD_Thr2_3.14.2022	2022-08-13 22:54:21		D:/Army videos/ARO_stg_1/Jack/Jack_thr2_AN_3-14-22.MTS	1684.24	29.97	No focal subject	Perceived Respiratory Rate		6	POINT	1229.37	1229.37
Jack_AN_STD_Thr2_3.14.2022	2022-08-13 22:54:21		D:/Army videos/ARO_stg_1/Jack/Jack_thr2_AN_3-14-22.MTS	1684.24	29.97	No focal subject	Perceived Respiratory Rate		6	POINT	1549.01	1549.01
Jack_C4_HTHH_Thr9_3.4.2022	2022-08-17 22:01:22		D:/Army videos/ARO_stg_1/Jack/Jack_Thr9_3.4.22_c4.MP4	2236.23	29.97	No focal subject	Perceived Respiratory Rate		4	POINT	54.668	54.668
Jack_C4_HTHH_Thr9_3.4.2022	2022-08-17 22:01:22		D:/Army videos/ARO_stg_1/Jack/Jack_Thr9_3.4.22_c4.MP4	2236.23	29.97	No focal subject	Perceived Respiratory Rate		4	POINT	331.695	331.695
Jack_C4_HTHH_Thr9_3.4.2022	2022-08-17 22:01:22		D:/Army videos/ARO_stg_1/Jack/Jack_Thr9_3.4.22_c4.MP4	2236.23	29.97	No focal subject	Perceived Respiratory Rate		6	POINT	631.746	631.746
Jack_C4_HTHH_Thr9_3.4.2022	2022-08-17 22:01:22		D:/Army videos/ARO_stg_1/Jack/Jack_Thr9_3.4.22_c4.MP4	2236.23	29.97	No focal subject	Perceived Respiratory Rate		6	POINT	943.808	943.808
Jack_C4_HTHH_Thr9_3.4.2022	2022-08-17 22:01:22		D:/Army videos/ARO_stg_1/Jack/Jack_Thr9_3.4.22_c4.MP4	2236.23	29.97	No focal subject	Perceived Respiratory Rate		7	POINT	1226.84	1226.84
Jack_C4_HTHH_Thr9_3.4.2022	2022-08-17 22:01:22		D:/Army videos/ARO_stg_1/Jack/Jack_Thr9_3.4.22_c4.MP4	2236.23	29.97	No focal subject	Perceived Respiratory Rate		7	POINT	1553.93	1553.93
Jack_C4_LTHH_Thr5_3.1.2022	2022-08-23 08:55:37		E:/Army videos/ARO_stg_1/Jack/Jack_thr5_c4_3-1-22-v1.MTS	1150.7	29.97	No focal subject	Perceived Respiratory Rate		3	POINT	36.347	36.347
Jack_C4_LTHH_Thr5_3.1.2022	2022-08-23 08:55:37		E:/Army videos/ARO_stg_1/Jack/Jack_thr5_c4_3-1-22-v1.MTS	1150.7	29.97	No focal subject	Perceived Respiratory Rate		3	POINT	310.629	310.629
Jack_C4_LTHH_Thr5_3.1.2022	2022-08-23 08:55:37		E:/Army videos/ARO_stg_1/Jack/Jack_thr5_c4_3-1-22-v1.MTS	1150.7	29.97	No focal subject	Perceived Respiratory Rate		3	POINT	617.665	617.665
Jack_C4_LTHH_Thr5_3.1.2022	2022-08-23 08:55:37		E:/Army videos/ARO_stg_1/Jack/Jack_thr5_c4_3-1-22-v1.MTS	1150.7	29.97	No focal subject	Perceived Respiratory Rate		2	POINT	914.437	914.437
Jack_C4_LTHH_Thr6_3.1.2022	2022-08-19 10:19:20		D:/Army videos/ARO_stg_1/Jack/Jack_thr6_c4_3-1-22-v1.MTS	1107.66	29.97	No focal subject	Perceived Respiratory Rate		2	POINT	83.244	83.244
Jack_C4_LTHH_Thr6_3.1.2022	2022-08-19 10:19:20		D:/Army videos/ARO_stg_1/Jack/Jack_thr6_c4_3-1-22-v1.MTS	1107.66	29.97	No focal subject	Perceived Respiratory Rate		2	POINT	334.109	334.109
Jack_C4_LTHH_Thr6_3.1.2022	2022-08-19 10:19:20		D:/Army videos/ARO_stg_1/Jack/Jack_thr6_c4_3-1-22-v1.MTS	1107.66	29.97	No focal subject	Perceived Respiratory Rate		2	POINT	623.233	623.233
Jack_C4_LTHH_Thr6_3.1.2022	2022-08-19 10:19:20		D:/Army videos/ARO_stg_1/Jack/Jack_thr6_c4_3-1-22-v1.MTS	1107.66	29.97	No focal subject	Perceived Respiratory Rate		2	POINT	975.91	975.91
Jack_C4_LTLH_Thr3_2.24.2022	2022-08-18 08:52:53		D:/Army videos/ARO_stg_1/Jack/Jack_thr3_c4_2-24-22-v1.MTS	1579.61	29.97	No focal subject	Perceived Respiratory Rate		1	POINT	17.262	17.262
Jack_C4_LTLH_Thr3_2.24.2022	2022-08-18 08:52:53		D:/Army videos/ARO_stg_1/Jack/Jack_thr3_c4_2-24-22-v1.MTS	1579.61	29.97	No focal subject	Perceived Respiratory Rate		1	POINT	326.998	326.998
Jack_C4_LTLH_Thr3_2.24.2022	2022-08-18 08:52:53		D:/Army videos/ARO_stg_1/Jack/Jack_thr3_c4_2-24-22-v1.MTS	1579.61	29.97	No focal subject	Perceived Respiratory Rate		2	POINT	609.085	609.085
Jack_C4_LTLH_Thr3_2.24.2022	2022-08-18 08:52:53		D:/Army videos/ARO_stg_1/Jack/Jack_thr3_c4_2-24-22-v1.MTS	1579.61	29.97	No focal subject	Perceived Respiratory Rate		2	POINT	921.257	921.257
Jack_C4_LTLH_Thr3_2.24.2022	2022-08-18 08:52:53		D:/Army videos/ARO_stg_1/Jack/Jack_thr3_c4_2-24-22-v1.MTS	1579.61	29.97	No focal subject	Perceived Respiratory Rate		2	POINT	1239.46	1239.46
Jack_C4_LTLH_Thr3_2.24.2022	2022-08-18 08:52:53		D:/Army videos/ARO_stg_1/Jack/Jack_thr3_c4_2-24-22-v3.MTS	1579.61	29.97	No focal subject	Perceived Respiratory Rate		2	POINT	1521.92	1521.92
Jack_C4_LTLH_Thr4_2.25.2022	2022-08-22 22:18:51		E:/Army videos/ARO_stg_1/Jack/Jack_Thr4_C4_2.25.22.MP4	1704.71	29.97	No focal subject	Perceived Respiratory Rate		3	POINT	24.403	24.403
Jack_C4_LTLH_Thr4_2.25.2022	2022-08-22 22:18:51		E:/Army videos/ARO_stg_1/Jack/Jack_Thr4_C4_2.25.22.MP4	1704.71	29.97	No focal subject	Perceived Respiratory Rate		2	POINT	312.178	312.178
Jack_C4_LTLH_Thr4_2.25.2022	2022-08-22 22:18:51		E:/Army videos/ARO_stg_1/Jack/Jack_Thr4_C4_2.25.22.MP4	1704.71	29.97	No focal subject	Perceived Respiratory Rate		3	POINT	634.721	634.721
Jack_C4_LTLH_Thr4_2.25.2022	2022-08-22 22:18:51		E:/Army videos/ARO_stg_1/Jack/Jack_Thr4_C4_2.25.22.MP4	1704.71	29.97	No focal subject	Perceived Respiratory Rate		3	POINT	933.041	933.041
Jack_C4_LTLH_Thr4_2.25.2022	2022-08-22 22:18:51		E:/Army videos/ARO_stg_1/Jack/Jack_Thr4_C4_2.25.22.MP4	1704.71	29.97	No focal subject	Perceived Respiratory Rate		2	POINT	1217.08	1217.08
Jack_C4_LTLH_Thr4_2.25.2022	2022-08-22 22:18:51		E:/Army videos/ARO_stg_1/Jack/Jack_Thr4_C4_2.25.22.MP4	1704.71	29.97	No focal subject	Perceived Respiratory Rate		3	POINT	1536.15	1536.15
Jack_C4_STD_Thr2_2.22.2022	2022-08-10 21:32:36		D:/Army videos/ARO_stg_1/Jack/Jack_thr2_C4_2-22-22.AVI	1770.1	30.6	No focal subject	Perceived Respiratory Rate		4	POINT	11.526	11.526
Jack_C4_STD_Thr2_2.22.2022	2022-08-10 21:32:36		D:/Army videos/ARO_stg_1/Jack/Jack_thr2_C4_2-22-22.AVI	1770.1	30.6	No focal subject	Perceived Respiratory Rate		4	POINT	313.458	313.458
Jack_C4_STD_Thr2_2.22.2022	2022-08-10 21:32:36		D:/Army videos/ARO_stg_1/Jack/Jack_thr2_C4_2-22-22.AVI	1770.1	30.6	No focal subject	Perceived Respiratory Rate		2	POINT	652.92	652.92
Jack_C4_STD_Thr2_2.22.2022	2022-08-10 21:32:36		D:/Army videos/ARO_stg_1/Jack/Jack_thr2_C4_2-22-22.AVI	1770.1	30.6	No focal subject	Perceived Respiratory Rate		4	POINT	950.196	950.196
Jack_C4_STD_Thr2_2.22.2022	2022-08-10 21:32:36		D:/Army videos/ARO_stg_1/Jack/Jack_thr2_C4_2-22-22.AVI	1770.1	30.6	No focal subject	Perceived Respiratory Rate		4	POINT	1247.86	1247.86
Jack_C4_STD_Thr2_2.22.2022	2022-08-10 21:32:36		D:/Army videos/ARO_stg_1/Jack/Jack_thr2_C4_2-22-22.AVI	1770.1	30.6	No focal subject	Perceived Respiratory Rate		3	POINT	1548.95	1548.95
Jack_C4_STD_Thr2_2.22.2022	2022-08-10 21:32:36		D:/Army videos/ARO_stg_1/Jack/Jack_thr2_C4_2-22-22.AVI	1770.1	30.6	No focal subject	Perceived Respiratory Rate		4	POINT	11.526	11.526
Jack_C4_STD_Thr2_2.22.2022	2022-08-10 21:32:36		D:/Army videos/ARO_stg_1/Jack/Jack_thr2_C4_2-22-22.AVI	1770.1	30.6	No focal subject	Perceived Respiratory Rate		4	POINT	313.458	313.458
Jack_C4_STD_Thr2_2.22.2022	2022-08-10 21:32:36		D:/Army videos/ARO_stg_1/Jack/Jack_thr2_C4_2-22-22.AVI	1770.1	30.6	No focal subject	Perceived Respiratory Rate		2	POINT	652.92	652.92
Jack_C4_STD_Thr2_2.22.2022	2022-08-10 21:32:36		D:/Army videos/ARO_stg_1/Jack/Jack_thr2_C4_2-22-22.AVI	1770.1	30.6	No focal subject	Perceived Respiratory Rate		4	POINT	950.196	950.196
Jack_C4_STD_Thr2_2.22.2022	2022-08-10 21:32:36		D:/Army videos/ARO_stg_1/Jack/Jack_thr2_C4_2-22-22.AVI	1770.1	30.6	No focal subject	Perceived Respiratory Rate		4	POINT	1247.86	1247.86
Jack_C4_STD_Thr2_2.22.2022	2022-08-10 21:32:36		D:/Army videos/ARO_stg_1/Jack/Jack_thr2_C4_2-22-22.AVI	1770.1	30.6	No focal subject	Perceived Respiratory Rate		3	POINT	1548.95	1548.95
Jack_SP_HTHH_Thr3_1.31.2022	2022-08-12 15:59:03		D:/Army videos/ARO_stg_1/Jack/SP/Jack_thr3_SP_1-31-22-v1.AVI	1708.62	30.6	No focal subject	Perceived Respiratory Rate		3	POINT	241.18	241.18
Jack_SP_HTHH_Thr3_1.31.2022	2022-08-12 15:59:03		D:/Army videos/ARO_stg_1/Jack/SP/Jack_thr3_SP_1-31-22-v1.AVI	1708.62	30.6	No focal subject	Perceived Respiratory Rate		3	POINT	553.009	553.009
Jack_SP_HTHH_Thr3_1.31.2022	2022-08-12 15:59:03		D:/Army videos/ARO_stg_1/Jack/SP/Jack_thr3_SP_1-31-22-v1.AVI	1708.62	30.6	No focal subject	Perceived Respiratory Rate		6	POINT	991.737	991.737
Jack_SP_HTHH_Thr3_1.31.2022	2022-08-12 15:59:03		D:/Army videos/ARO_stg_1/Jack/SP/Jack_thr3_SP_1-31-22-v1.AVI	1708.62	30.6	No focal subject	Perceived Respiratory Rate		7	POINT	1207.55	1207.55
Jack_SP_HTHH_Thr3_1.31.2022	2022-08-12 15:59:03		D:/Army videos/ARO_stg_1/Jack/SP/Jack_thr3_SP_1-31-22-v1.AVI	1708.62	30.6	No focal subject	Perceived Respiratory Rate		3	POINT	241.18	241.18
Jack_SP_HTHH_Thr3_1.31.2022	2022-08-12 15:59:03		D:/Army videos/ARO_stg_1/Jack/SP/Jack_thr3_SP_1-31-22-v1.AVI	1708.62	30.6	No focal subject	Perceived Respiratory Rate		3	POINT	553.009	553.009
Jack_SP_HTHH_Thr3_1.31.2022	2022-08-12 15:59:03		D:/Army videos/ARO_stg_1/Jack/SP/Jack_thr3_SP_1-31-22-v1.AVI	1708.62	30.6	No focal subject	Perceived Respiratory Rate		6	POINT	991.737	991.737
Jack_SP_HTHH_Thr3_1.31.2022	2022-08-12 15:59:03		D:/Army videos/ARO_stg_1/Jack/SP/Jack_thr3_SP_1-31-22-v1.AVI	1708.62	30.6	No focal subject	Perceived Respiratory Rate		7	POINT	1207.55	1207.55
Jack_SP_HTHH_Thr4_2.1.2022	2022-08-10 20:56:21		D:/Army videos/ARO_stg_1/Jack/SP/Jack_thr4_SP_2-1-22.AVI	2323.95	30.6	No focal subject	Perceived Respiratory Rate		1	POINT	58.331	58.331
Jack_SP_HTHH_Thr4_2.1.2022	2022-08-10 20:56:21		D:/Army videos/ARO_stg_1/Jack/SP/Jack_thr4_SP_2-1-22.AVI	2323.95	30.6	No focal subject	Perceived Respiratory Rate		2	POINT	368.759	368.759
Jack_SP_HTHH_Thr4_2.1.2022	2022-08-10 20:56:21		D:/Army videos/ARO_stg_1/Jack/SP/Jack_thr4_SP_2-1-22.AVI	2323.95	30.6	No focal subject	Perceived Respiratory Rate		3	POINT	698.72	698.72
Jack_SP_HTHH_Thr4_2.1.2022	2022-08-10 20:56:21		D:/Army videos/ARO_stg_1/Jack/SP/Jack_thr4_SP_2-1-22.AVI	2323.95	30.6	No focal subject	Perceived Respiratory Rate		3	POINT	969.075	969.075
Jack_SP_HTHH_Thr4_2.1.2022	2022-08-10 20:56:21		D:/Army videos/ARO_stg_1/Jack/SP/Jack_thr4_SP_2-1-22.AVI	2323.95	30.6	No focal subject	Perceived Respiratory Rate		4	POINT	1256.98	1256.98
Jack_SP_HTHH_Thr4_2.1.2022	2022-08-10 20:56:21		D:/Army videos/ARO_stg_1/Jack/SP/Jack_thr4_SP_2-1-22.AVI	2323.95	30.6	No focal subject	Perceived Respiratory Rate		6	POINT	1584	1584
Jack_SP_HTHH_Thr4_2.1.2022	2022-08-10 20:56:21		D:/Army videos/ARO_stg_1/Jack/SP/Jack_thr4_SP_2-1-22.AVI	2323.95	30.6	No focal subject	Perceived Respiratory Rate		7	POINT	1895.35	1895.35
Jack_SP_HTHH_Thr4_2.1.2022	2022-08-10 20:56:21		D:/Army videos/ARO_stg_1/Jack/SP/Jack_thr4_SP_2-1-22.AVI	2323.95	30.6	No focal subject	Perceived Respiratory Rate		7	POINT	2181.82	2181.82
Jack_SP_HTHH_Thr4_2.1.2022	2022-08-10 20:56:21		D:/Army videos/ARO_stg_1/Jack/SP/Jack_thr4_SP_2-1-22.AVI	2323.95	30.6	No focal subject	Perceived Respiratory Rate		1	POINT	58.331	58.331
Jack_SP_HTHH_Thr4_2.1.2022	2022-08-10 20:56:21		D:/Army videos/ARO_stg_1/Jack/SP/Jack_thr4_SP_2-1-22.AVI	2323.95	30.6	No focal subject	Perceived Respiratory Rate		2	POINT	368.759	368.759
Jack_SP_HTHH_Thr4_2.1.2022	2022-08-10 20:56:21		D:/Army videos/ARO_stg_1/Jack/SP/Jack_thr4_SP_2-1-22.AVI	2323.95	30.6	No focal subject	Perceived Respiratory Rate		3	POINT	698.72	698.72
Jack_SP_HTHH_Thr4_2.1.2022	2022-08-10 20:56:21		D:/Army videos/ARO_stg_1/Jack/SP/Jack_thr4_SP_2-1-22.AVI	2323.95	30.6	No focal subject	Perceived Respiratory Rate		3	POINT	969.075	969.075
Jack_SP_HTHH_Thr4_2.1.2022	2022-08-10 20:56:21		D:/Army videos/ARO_stg_1/Jack/SP/Jack_thr4_SP_2-1-22.AVI	2323.95	30.6	No focal subject	Perceived Respiratory Rate		4	POINT	1256.98	1256.98
Jack_SP_HTHH_Thr4_2.1.2022	2022-08-10 20:56:21		D:/Army videos/ARO_stg_1/Jack/SP/Jack_thr4_SP_2-1-22.AVI	2323.95	30.6	No focal subject	Perceived Respiratory Rate		6	POINT	1584	1584
Jack_SP_HTHH_Thr4_2.1.2022	2022-08-10 20:56:21		D:/Army videos/ARO_stg_1/Jack/SP/Jack_thr4_SP_2-1-22.AVI	2323.95	30.6	No focal subject	Perceived Respiratory Rate		7	POINT	1895.35	1895.35
Jack_SP_HTHH_Thr4_2.1.2022	2022-08-10 20:56:21		D:/Army videos/ARO_stg_1/Jack/SP/Jack_thr4_SP_2-1-22.AVI	2323.95	30.6	No focal subject	Perceived Respiratory Rate		7	POINT	2181.82	2181.82
Jack_SP_HTLH_Thr5_2.3.2022	2022-08-16 21:26:56		D:/Army videos/ARO_stg_1/Jack/SP/Jack_thr5_SP_2-3-22.AVI	2158.16	30.6	No focal subject	Perceived Respiratory Rate		2	POINT	12.336	12.336
Jack_SP_HTLH_Thr5_2.3.2022	2022-08-16 21:26:56		D:/Army videos/ARO_stg_1/Jack/SP/Jack_thr5_SP_2-3-22.AVI	2158.16	30.6	No focal subject	Perceived Respiratory Rate		3	POINT	317.727	317.727
Jack_SP_HTLH_Thr5_2.3.2022	2022-08-16 21:26:56		D:/Army videos/ARO_stg_1/Jack/SP/Jack_thr5_SP_2-3-22.AVI	2158.16	30.6	No focal subject	Perceived Respiratory Rate		4	POINT	630.934	630.934
Jack_SP_HTLH_Thr5_2.3.2022	2022-08-16 21:26:56		D:/Army videos/ARO_stg_1/Jack/SP/Jack_thr5_SP_2-3-22.AVI	2158.16	30.6	No focal subject	Perceived Respiratory Rate		3	POINT	934.938	934.938
Jack_SP_HTLH_Thr5_2.3.2022	2022-08-16 21:26:56		D:/Army videos/ARO_stg_1/Jack/SP/Jack_thr5_SP_2-3-22.AVI	2158.16	30.6	No focal subject	Perceived Respiratory Rate		4	POINT	1234.34	1234.34
Jack_SP_HTLH_Thr5_2.3.2022	2022-08-16 21:26:56		D:/Army videos/ARO_stg_1/Jack/SP/Jack_thr5_SP_2-3-22.AVI	2158.16	30.6	No focal subject	Perceived Respiratory Rate		4	POINT	1543.31	1543.31
Jack_SP_HTLH_Thr5_2.3.2022	2022-08-16 21:26:56		D:/Army videos/ARO_stg_1/Jack/SP/Jack_thr5_SP_2-3-22.AVI	2158.16	30.6	No focal subject	Perceived Respiratory Rate		4	POINT	1846.37	1846.37
Jack_SP_HTLH_Thr5_2.3.2022	2022-08-16 21:26:56		D:/Army videos/ARO_stg_1/Jack/SP/Jack_thr5_SP_2-3-22.AVI	2158.16	30.6	No focal subject	Perceived Respiratory Rate		4	POINT	2105.7	2105.7
Jack_SP_HTLH_Thr6_2.3.2022	2022-08-16 21:37:31		D:/Army videos/ARO_stg_1/Jack/SP/Jack_thr6_SP_2-3-22-v1.AVI	1772.05	30.61	No focal subject	Perceived Respiratory Rate		4	POINT	10.523	10.523
Jack_SP_HTLH_Thr6_2.3.2022	2022-08-16 21:37:31		D:/Army videos/ARO_stg_1/Jack/SP/Jack_thr6_SP_2-3-22-v1.AVI	1772.05	30.61	No focal subject	Perceived Respiratory Rate		4	POINT	313.267	313.267
Jack_SP_HTLH_Thr6_2.3.2022	2022-08-16 21:37:31		D:/Army videos/ARO_stg_1/Jack/SP/Jack_thr6_SP_2-3-22-v1.AVI	1772.05	30.61	No focal subject	Perceived Respiratory Rate		5	POINT	621.233	621.233
Jack_SP_HTLH_Thr6_2.3.2022	2022-08-16 21:37:31		D:/Army videos/ARO_stg_1/Jack/SP/Jack_thr6_SP_2-3-22-v1.AVI	1772.05	30.61	No focal subject	Perceived Respiratory Rate		5	POINT	928.298	928.298
Jack_SP_HTLH_Thr6_2.3.2022	2022-08-16 21:37:31		D:/Army videos/ARO_stg_1/Jack/SP/Jack_thr6_SP_2-3-22-v2.AVI	1772.05	30.61	No focal subject	Perceived Respiratory Rate		5	POINT	1295.02	1295.02
Jack_SP_HTLH_Thr6_2.3.2022	2022-08-16 21:37:31		D:/Army videos/ARO_stg_1/Jack/SP/Jack_thr6_SP_2-3-22-v2.AVI	1772.05	30.61	No focal subject	Perceived Respiratory Rate		5	POINT	1603.01	1603.01
Jack_SP_LTHH_thr8_2.9.2022	2022-08-17 19:03:04		D:/Army videos/ARO_stg_1/Jack/SP/Jack_thr8_2-9-22.AVI	910.69	30.07	No focal subject	Perceived Respiratory Rate		1	POINT	46.043	46.043
Jack_SP_LTHH_thr8_2.9.2022	2022-08-17 19:03:04		D:/Army videos/ARO_stg_1/Jack/SP/Jack_thr8_2-9-22.AVI	910.69	30.07	No focal subject	Perceived Respiratory Rate		2	POINT	342.358	342.358
Jack_SP_LTHH_thr8_2.9.2022	2022-08-17 19:03:04		D:/Army videos/ARO_stg_1/Jack/SP/Jack_thr8_2-9-22.AVI	910.69	30.07	No focal subject	Perceived Respiratory Rate		2	POINT	647.444	647.444
Jack_SP_STD_Thr1_1.24.2022	2022-08-11 15:38:23		D:/Army videos/ARO_stg_1/Jack/SP/Jack_thr1_SP_1-24-22-v1.AVI	620.7	30	No focal subject	Perceived Respiratory Rate		2	POINT	36.036	36.036
Jack_SP_STD_Thr1_1.24.2022	2022-08-11 15:38:23		D:/Army videos/ARO_stg_1/Jack/SP/Jack_thr1_SP_1-24-22-v1.AVI	620.7	30	No focal subject	Perceived Respiratory Rate		3	POINT	396.663	396.663
Jack_SP_STD_Thr1_1.24.2022	2022-08-11 15:38:23		E:/Army videos/ARO_stg_1/Jack/SP/Jack_thr1_SP_1-24-22-v1.AVI	620.7	30	No focal subject	Perceived Respiratory Rate		3	POINT	36.161	36.161
Jack_SP_STD_Thr1_1.24.2022	2022-08-11 15:38:23		E:/Army videos/ARO_stg_1/Jack/SP/Jack_thr1_SP_1-24-22-v1.AVI	620.7	30	No focal subject	Perceived Respiratory Rate		3	POINT	396.663	396.663
Jack_SP_STD_Thr2_1.25.2022	2022-08-12 15:47:38		D:/Army videos/ARO_stg_1/Jack/SP/Jack_thr2_SP_1-25-22-v1.AVI	1284.63	30	No focal subject	Perceived Respiratory Rate		4	POINT	33.18	33.18
Jack_SP_STD_Thr2_1.25.2022	2022-08-12 15:47:38		D:/Army videos/ARO_stg_1/Jack/SP/Jack_thr2_SP_1-25-22-v1.AVI	1284.63	30	No focal subject	Perceived Respiratory Rate		3	POINT	337.553	337.553
Jack_SP_STD_Thr2_1.25.2022	2022-08-12 15:47:38		D:/Army videos/ARO_stg_1/Jack/SP/Jack_thr2_SP_1-25-22-v2.AVI	1284.63	30	No focal subject	Perceived Respiratory Rate		4	POINT	683.852	683.852
Jack_SP_STD_Thr2_1.25.2022	2022-08-12 15:47:38		D:/Army videos/ARO_stg_1/Jack/SP/Jack_thr2_SP_1-25-22-v2.AVI	1284.63	30	No focal subject	Perceived Respiratory Rate		3	POINT	994.244	994.244
Jack_SP_STD_Thr2_1.25.2022	2022-08-12 15:47:38		D:/Army videos/ARO_stg_1/Jack/SP/Jack_thr2_SP_1-25-22-v3.AVI	1284.63	30	No focal subject	Perceived Respiratory Rate		4	POINT	1211.05	1211.05
Jack_SP_STD_Thr2_1.25.2022	2022-08-12 15:47:38		D:/Army videos/ARO_stg_1/Jack/SP/Jack_thr2_SP_1-25-22-v1.AVI	1284.63	30	No focal subject	Perceived Respiratory Rate		4	POINT	33.18	33.18
Jack_SP_STD_Thr2_1.25.2022	2022-08-12 15:47:38		D:/Army videos/ARO_stg_1/Jack/SP/Jack_thr2_SP_1-25-22-v1.AVI	1284.63	30	No focal subject	Perceived Respiratory Rate		3	POINT	337.553	337.553
Jack_SP_STD_Thr2_1.25.2022	2022-08-12 15:47:38		D:/Army videos/ARO_stg_1/Jack/SP/Jack_thr2_SP_1-25-22-v2.AVI	1284.63	30	No focal subject	Perceived Respiratory Rate		4	POINT	683.852	683.852
Jack_SP_STD_Thr2_1.25.2022	2022-08-12 15:47:38		D:/Army videos/ARO_stg_1/Jack/SP/Jack_thr2_SP_1-25-22-v2.AVI	1284.63	30	No focal subject	Perceived Respiratory Rate		3	POINT	994.244	994.244
Jack_SP_STD_Thr2_1.25.2022	2022-08-12 15:47:38		D:/Army videos/ARO_stg_1/Jack/SP/Jack_thr2_SP_1-25-22-v3.AVI	1284.63	30	No focal subject	Perceived Respiratory Rate		4	POINT	1211.05	1211.05
Jack_TNT_HTLH_Thr7_5.2.2022	2022-08-12 10:51:43		D:/Army videos/ARO_stg_1/Jack/Jack_TNT_thr7_5-2-22-v1.MTS	2356.37	29.97	No focal subject	Perceived Respiratory Rate		5	POINT	30.495	30.495
Jack_TNT_HTLH_Thr7_5.2.2022	2022-08-12 10:51:43		D:/Army videos/ARO_stg_1/Jack/Jack_TNT_thr7_5-2-22-v1.MTS	2356.37	29.97	No focal subject	Perceived Respiratory Rate		6	POINT	346.895	346.895
Jack_TNT_HTLH_Thr7_5.2.2022	2022-08-12 10:51:43		D:/Army videos/ARO_stg_1/Jack/Jack_TNT_thr7_5-2-22-v1.MTS	2356.37	29.97	No focal subject	Perceived Respiratory Rate		6	POINT	645.473	645.473
Jack_TNT_HTLH_Thr7_5.2.2022	2022-08-12 10:51:43		D:/Army videos/ARO_stg_1/Jack/Jack_TNT_thr7_5-2-22-v1.MTS	2356.37	29.97	No focal subject	Perceived Respiratory Rate		6	POINT	930.374	930.374
Jack_TNT_HTLH_Thr7_5.2.2022	2022-08-12 10:51:43		D:/Army videos/ARO_stg_1/Jack/Jack_TNT_thr7_5-2-22-v2.MTS	2356.37	29.97	No focal subject	Perceived Respiratory Rate		7	POINT	1256.14	1256.14
Jack_TNT_HTLH_Thr7_5.2.2022	2022-08-12 10:51:43		D:/Army videos/ARO_stg_1/Jack/Jack_TNT_thr7_5-2-22-v2.MTS	2356.37	29.97	No focal subject	Perceived Respiratory Rate		6	POINT	1545.9	1545.9
Jack_TNT_HTLH_Thr7_5.2.2022	2022-08-12 10:51:43		D:/Army videos/ARO_stg_1/Jack/Jack_TNT_thr7_5-2-22-v2.MTS	2356.37	29.97	No focal subject	Perceived Respiratory Rate		6	POINT	1839.8	1839.8
Jack_TNT_HTLH_Thr7_5.2.2022	2022-08-12 10:51:43		D:/Army videos/ARO_stg_1/Jack/Jack_TNT_thr7_5-2-22-v3.MTS	2356.37	29.97	No focal subject	Perceived Respiratory Rate		6	POINT	2143.2	2143.2
Jack_TNT_HTLH_Thr7_5.2.2022	2022-08-12 10:51:43		D:/Army videos/ARO_stg_1/Jack/Jack_TNT_thr7_5-2-22-v1.MTS	2356.37	29.97	No focal subject	Perceived Respiratory Rate		5	POINT	30.495	30.495
Jack_TNT_HTLH_Thr7_5.2.2022	2022-08-12 10:51:43		D:/Army videos/ARO_stg_1/Jack/Jack_TNT_thr7_5-2-22-v1.MTS	2356.37	29.97	No focal subject	Perceived Respiratory Rate		6	POINT	346.895	346.895
Jack_TNT_HTLH_Thr7_5.2.2022	2022-08-12 10:51:43		D:/Army videos/ARO_stg_1/Jack/Jack_TNT_thr7_5-2-22-v1.MTS	2356.37	29.97	No focal subject	Perceived Respiratory Rate		6	POINT	645.473	645.473
Jack_TNT_HTLH_Thr7_5.2.2022	2022-08-12 10:51:43		D:/Army videos/ARO_stg_1/Jack/Jack_TNT_thr7_5-2-22-v1.MTS	2356.37	29.97	No focal subject	Perceived Respiratory Rate		6	POINT	930.374	930.374
Jack_TNT_HTLH_Thr7_5.2.2022	2022-08-12 10:51:43		D:/Army videos/ARO_stg_1/Jack/Jack_TNT_thr7_5-2-22-v2.MTS	2356.37	29.97	No focal subject	Perceived Respiratory Rate		7	POINT	1256.14	1256.14
Jack_TNT_HTLH_Thr7_5.2.2022	2022-08-12 10:51:43		D:/Army videos/ARO_stg_1/Jack/Jack_TNT_thr7_5-2-22-v2.MTS	2356.37	29.97	No focal subject	Perceived Respiratory Rate		6	POINT	1545.9	1545.9
Jack_TNT_HTLH_Thr7_5.2.2022	2022-08-12 10:51:43		D:/Army videos/ARO_stg_1/Jack/Jack_TNT_thr7_5-2-22-v2.MTS	2356.37	29.97	No focal subject	Perceived Respiratory Rate		6	POINT	1839.8	1839.8
Jack_TNT_HTLH_Thr7_5.2.2022	2022-08-12 10:51:43		D:/Army videos/ARO_stg_1/Jack/Jack_TNT_thr7_5-2-22-v3.MTS	2356.37	29.97	No focal subject	Perceived Respiratory Rate		6	POINT	2143.2	2143.2
Jack_TNT_LTHH_Thr6_4.28.2022	2022-08-12 14:07:27		D:/Army videos/ARO_stg_1/Jack/Jack_TNT_thr6_4-28-22-v1.MTS	2410.96	29.97	No focal subject	Perceived Respiratory Rate		3	POINT	66.419	66.419
Jack_TNT_LTHH_Thr6_4.28.2022	2022-08-12 14:07:27		D:/Army videos/ARO_stg_1/Jack/Jack_TNT_thr6_4-28-22-v1.MTS	2410.96	29.97	No focal subject	Perceived Respiratory Rate		4	POINT	319.62	319.62
Jack_TNT_LTHH_Thr6_4.28.2022	2022-08-12 14:07:27		D:/Army videos/ARO_stg_1/Jack/Jack_TNT_thr6_4-28-22-v2.MTS	2410.96	29.97	No focal subject	Perceived Respiratory Rate		4	POINT	675.173	675.173
Jack_TNT_LTHH_Thr6_4.28.2022	2022-08-12 14:07:27		D:/Army videos/ARO_stg_1/Jack/Jack_TNT_thr6_4-28-22-v2.MTS	2410.96	29.97	No focal subject	Perceived Respiratory Rate		4	POINT	941.805	941.805
Jack_TNT_LTHH_Thr6_4.28.2022	2022-08-12 14:07:27		D:/Army videos/ARO_stg_1/Jack/Jack_TNT_thr6_4-28-22-v2.MTS	2410.96	29.97	No focal subject	Perceived Respiratory Rate		4	POINT	1243.97	1243.97
Jack_TNT_LTHH_Thr6_4.28.2022	2022-08-12 14:07:27		D:/Army videos/ARO_stg_1/Jack/Jack_TNT_thr6_4-28-22-v3.MTS	2410.96	29.97	No focal subject	Perceived Respiratory Rate		4	POINT	1549.56	1549.56
Jack_TNT_LTHH_Thr6_4.28.2022	2022-08-12 14:07:27		D:/Army videos/ARO_stg_1/Jack/Jack_TNT_thr6_4-28-22-v3.MTS	2410.96	29.97	No focal subject	Perceived Respiratory Rate		4	POINT	1865.87	1865.87
Jack_TNT_LTHH_Thr6_4.28.2022	2022-08-12 14:07:27		D:/Army videos/ARO_stg_1/Jack/Jack_TNT_thr6_4-28-22-v3.MTS	2410.96	29.97	No focal subject	Perceived Respiratory Rate		4	POINT	2148.87	2148.87
Jack_TNT_LTHH_Thr6_4.28.2022	2022-08-12 14:07:27		D:/Army videos/ARO_stg_1/Jack/Jack_TNT_thr6_4-28-22-v1.MTS	2410.96	29.97	No focal subject	Perceived Respiratory Rate		3	POINT	66.419	66.419
Jack_TNT_LTHH_Thr6_4.28.2022	2022-08-12 14:07:27		D:/Army videos/ARO_stg_1/Jack/Jack_TNT_thr6_4-28-22-v1.MTS	2410.96	29.97	No focal subject	Perceived Respiratory Rate		4	POINT	319.62	319.62
Jack_TNT_LTHH_Thr6_4.28.2022	2022-08-12 14:07:27		D:/Army videos/ARO_stg_1/Jack/Jack_TNT_thr6_4-28-22-v2.MTS	2410.96	29.97	No focal subject	Perceived Respiratory Rate		4	POINT	675.173	675.173
Jack_TNT_LTHH_Thr6_4.28.2022	2022-08-12 14:07:27		D:/Army videos/ARO_stg_1/Jack/Jack_TNT_thr6_4-28-22-v2.MTS	2410.96	29.97	No focal subject	Perceived Respiratory Rate		4	POINT	941.805	941.805
Jack_TNT_LTHH_Thr6_4.28.2022	2022-08-12 14:07:27		D:/Army videos/ARO_stg_1/Jack/Jack_TNT_thr6_4-28-22-v2.MTS	2410.96	29.97	No focal subject	Perceived Respiratory Rate		4	POINT	1243.97	1243.97
Jack_TNT_LTHH_Thr6_4.28.2022	2022-08-12 14:07:27		D:/Army videos/ARO_stg_1/Jack/Jack_TNT_thr6_4-28-22-v3.MTS	2410.96	29.97	No focal subject	Perceived Respiratory Rate		4	POINT	1549.56	1549.56
Jack_TNT_LTHH_Thr6_4.28.2022	2022-08-12 14:07:27		D:/Army videos/ARO_stg_1/Jack/Jack_TNT_thr6_4-28-22-v3.MTS	2410.96	29.97	No focal subject	Perceived Respiratory Rate		4	POINT	1865.87	1865.87
Jack_TNT_LTHH_Thr6_4.28.2022	2022-08-12 14:07:27		D:/Army videos/ARO_stg_1/Jack/Jack_TNT_thr6_4-28-22-v3.MTS	2410.96	29.97	No focal subject	Perceived Respiratory Rate		4	POINT	2148.87	2148.87
Jack_TNT_LTLH_Thr3_4.25.2022	2022-08-12 10:34:55		D:/Army videos/ARO_stg_1/Jack/Jack_thr3_TNT_4-25-22-v1.MTS	1094.13	29.97	No focal subject	Perceived Respiratory Rate		2	POINT	35.45	35.45
Jack_TNT_LTLH_Thr3_4.25.2022	2022-08-12 10:34:55		D:/Army videos/ARO_stg_1/Jack/Jack_thr3_TNT_4-25-22-v1.MTS	1094.13	29.97	No focal subject	Perceived Respiratory Rate		4	POINT	325.385	325.385
Jack_TNT_LTLH_Thr3_4.25.2022	2022-08-12 10:34:55		D:/Army videos/ARO_stg_1/Jack/Jack_thr3_TNT_4-25-22-v1.MTS	1094.13	29.97	No focal subject	Perceived Respiratory Rate		4	POINT	629.27	629.27
Jack_TNT_LTLH_Thr3_4.25.2022	2022-08-12 10:34:55		D:/Army videos/ARO_stg_1/Jack/Jack_thr3_TNT_4-25-22-v1.MTS	1094.13	29.97	No focal subject	Perceived Respiratory Rate		4	POINT	935.664	935.664
Jack_TNT_LTLH_Thr3_4.25.2022	2022-08-12 10:34:55		D:/Army videos/ARO_stg_1/Jack/Jack_thr3_TNT_4-25-22-v1.MTS	1094.13	29.97	No focal subject	Perceived Respiratory Rate		2	POINT	35.45	35.45
Jack_TNT_LTLH_Thr3_4.25.2022	2022-08-12 10:34:55		D:/Army videos/ARO_stg_1/Jack/Jack_thr3_TNT_4-25-22-v1.MTS	1094.13	29.97	No focal subject	Perceived Respiratory Rate		4	POINT	325.385	325.385
Jack_TNT_LTLH_Thr3_4.25.2022	2022-08-12 10:34:55		D:/Army videos/ARO_stg_1/Jack/Jack_thr3_TNT_4-25-22-v1.MTS	1094.13	29.97	No focal subject	Perceived Respiratory Rate		4	POINT	629.27	629.27
Jack_TNT_LTLH_Thr3_4.25.2022	2022-08-12 10:34:55		D:/Army videos/ARO_stg_1/Jack/Jack_thr3_TNT_4-25-22-v1.MTS	1094.13	29.97	No focal subject	Perceived Respiratory Rate		4	POINT	935.664	935.664
Jack_TNT_Std_Thr1_4.13.2022	2022-08-21 19:10:15		E:/Army videos/ARO_stg_1/Jack/Jack_thr1_TNT_4-13-22-v1.MTS	1098.13	29.97	No focal subject	Perceived Respiratory Rate		3	POINT	33.194	33.194
Jack_TNT_Std_Thr1_4.13.2022	2022-08-21 19:10:15		E:/Army videos/ARO_stg_1/Jack/Jack_thr1_TNT_4-13-22-v1.MTS	1098.13	29.97	No focal subject	Perceived Respiratory Rate		4	POINT	312.33	312.33
Jack_TNT_Std_Thr1_4.13.2022	2022-08-21 19:10:15		E:/Army videos/ARO_stg_1/Jack/Jack_thr1_TNT_4-13-22-v1.MTS	1098.13	29.97	No focal subject	Perceived Respiratory Rate		5	POINT	622.423	622.423
Jack_TNT_Std_Thr1_4.13.2022	2022-08-21 19:10:15		E:/Army videos/ARO_stg_1/Jack/Jack_thr1_TNT_4-13-22-v1.MTS	1098.13	29.97	No focal subject	Perceived Respiratory Rate		6	POINT	913.879	913.879
Jack_TNT_Std_Thr2_4.19.2022	2022-08-21 19:23:13		E:/Army videos/ARO_stg_1/Jack/Jack_thr2_TNT_4-19-22-v2.MTS	1170.19	29.97	No focal subject	Perceived Respiratory Rate		3	POINT	63.522	63.522
Jack_TNT_Std_Thr2_4.19.2022	2022-08-21 19:23:13		E:/Army videos/ARO_stg_1/Jack/Jack_thr2_TNT_4-19-22-v2.MTS	1170.19	29.97	No focal subject	Perceived Respiratory Rate		4	POINT	324.291	324.291
Jack_TNT_Std_Thr2_4.19.2022	2022-08-21 19:23:13		E:/Army videos/ARO_stg_1/Jack/Jack_thr2_TNT_4-19-22-v2.MTS	1170.19	29.97	No focal subject	Perceived Respiratory Rate		5	POINT	616.38	616.38
Jack_TNT_Std_Thr2_4.19.2022	2022-08-21 19:23:13		E:/Army videos/ARO_stg_1/Jack/Jack_thr2_TNT_4-19-22-v2.MTS	1170.19	29.97	No focal subject	Perceived Respiratory Rate		5	POINT	910.908	910.908
Luna_AN_HTHH_Thr3_3.16.2022	2022-08-20 16:13:27		D:/Army videos/ARO_stg_1/Luna/Luna_thr3_AN_3-16-22-v1.MTS	1710.26	29.97	No focal subject	Perceived Respiratory Rate		3	POINT	18.073	18.073
Luna_AN_HTHH_Thr3_3.16.2022	2022-08-20 16:13:27		D:/Army videos/ARO_stg_1/Luna/Luna_thr3_AN_3-16-22-v1.MTS	1710.26	29.97	No focal subject	Perceived Respiratory Rate		5	POINT	326.728	326.728
Luna_AN_HTHH_Thr3_3.16.2022	2022-08-20 16:13:27		D:/Army videos/ARO_stg_1/Luna/Luna_thr3_AN_3-16-22-v1.MTS	1710.26	29.97	No focal subject	Perceived Respiratory Rate		5	POINT	636.917	636.917
Luna_AN_HTHH_Thr3_3.16.2022	2022-08-20 16:13:27		D:/Army videos/ARO_stg_1/Luna/Luna_thr3_AN_3-16-22-v1.MTS	1710.26	29.97	No focal subject	Perceived Respiratory Rate		6	POINT	914.699	914.699
Luna_AN_HTHH_Thr3_3.16.2022	2022-08-20 16:13:27		D:/Army videos/ARO_stg_1/Luna/Luna_thr3_AN_3-16-22-v2.MTS	1710.26	29.97	No focal subject	Perceived Respiratory Rate		7	POINT	1226.22	1226.22
Luna_AN_HTHH_Thr3_3.16.2022	2022-08-20 16:13:27		D:/Army videos/ARO_stg_1/Luna/Luna_thr3_AN_3-16-22-v2.MTS	1710.26	29.97	No focal subject	Perceived Respiratory Rate		7	POINT	1512.92	1512.92
Luna_AN_HTLH_Thr5_3.21.2022	2022-08-19 22:22:04		D:/Army videos/ARO_stg_1/Luna/Luna_thr5_AN_3-21-22-v1.MTS	2302.84	29.97	No focal subject	Perceived Respiratory Rate		5	POINT	69.562	69.562
Luna_AN_HTLH_Thr5_3.21.2022	2022-08-19 22:22:04		D:/Army videos/ARO_stg_1/Luna/Luna_thr5_AN_3-21-22-v1.MTS	2302.84	29.97	No focal subject	Perceived Respiratory Rate		4	POINT	339.789	339.789
Luna_AN_HTLH_Thr5_3.21.2022	2022-08-19 22:22:04		D:/Army videos/ARO_stg_1/Luna/Luna_thr5_AN_3-21-22-v1.MTS	2302.84	29.97	No focal subject	Perceived Respiratory Rate		6	POINT	634.309	634.309
Luna_AN_HTLH_Thr5_3.21.2022	2022-08-19 22:22:04		D:/Army videos/ARO_stg_1/Luna/Luna_thr5_AN_3-21-22-v1.MTS	2302.84	29.97	No focal subject	Perceived Respiratory Rate		6	POINT	924.693	924.693
Luna_AN_HTLH_Thr5_3.21.2022	2022-08-19 22:22:04		D:/Army videos/ARO_stg_1/Luna/Luna_thr5_AN_3-21-22-v2.MTS	2302.84	29.97	No focal subject	Perceived Respiratory Rate		6	POINT	1232.2	1232.2
Luna_AN_HTLH_Thr5_3.21.2022	2022-08-19 22:22:04		D:/Army videos/ARO_stg_1/Luna/Luna_thr5_AN_3-21-22-v2.MTS	2302.84	29.97	No focal subject	Perceived Respiratory Rate		6	POINT	1531.13	1531.13
Luna_AN_HTLH_Thr5_3.21.2022	2022-08-19 22:22:04		D:/Army videos/ARO_stg_1/Luna/Luna_thr5_AN_3-21-22-v2.MTS	2302.84	29.97	No focal subject	Perceived Respiratory Rate		7	POINT	1831.77	1831.77
Luna_AN_HTLH_Thr5_3.21.2022	2022-08-19 22:22:04		D:/Army videos/ARO_stg_1/Luna/Luna_thr5_AN_3-21-22-v3.MTS	2302.84	29.97	No focal subject	Perceived Respiratory Rate		7	POINT	2122.67	2122.67
Luna_AN_HTLH_Thr6_3.23.2022	2022-08-20 15:44:07		D:/Army videos/ARO_stg_1/Luna/Luna_thr6_AN_3-23-22-v1.MTS	1307.86	29.97	No focal subject	Perceived Respiratory Rate		2	POINT	48.588	48.588
Luna_AN_HTLH_Thr6_3.23.2022	2022-08-20 15:44:07		D:/Army videos/ARO_stg_1/Luna/Luna_thr6_AN_3-23-22-v1.MTS	1307.86	29.97	No focal subject	Perceived Respiratory Rate		2	POINT	347.895	347.895
Luna_AN_HTLH_Thr6_3.23.2022	2022-08-20 15:44:07		D:/Army videos/ARO_stg_1/Luna/Luna_thr6_AN_3-23-22-v1.MTS	1307.86	29.97	No focal subject	Perceived Respiratory Rate		2	POINT	624.874	624.874
Luna_AN_HTLH_Thr6_3.23.2022	2022-08-20 15:44:07		D:/Army videos/ARO_stg_1/Luna/Luna_thr6_AN_3-23-22-v1.MTS	1307.86	29.97	No focal subject	Perceived Respiratory Rate		2	POINT	935.781	935.781
Luna_AN_HTLH_Thr6_3.23.2022	2022-08-20 15:44:07		D:/Army videos/ARO_stg_1/Luna/Luna_thr6_AN_3-23-22-v2.MTS	1307.86	29.97	No focal subject	Perceived Respiratory Rate		2	POINT	1246.74	1246.74
Luna_AN_LTHH_Thr7_3.28.2022	2022-08-23 09:25:37		E:/Army videos/ARO_stg_1/Luna/Luna_thr7_AN_3-28-22-v1.MTS	1461.01	29.97	No focal subject	Perceived Respiratory Rate		3	POINT	70.28	70.28
Luna_AN_LTHH_Thr7_3.28.2022	2022-08-23 09:25:37		E:/Army videos/ARO_stg_1/Luna/Luna_thr7_AN_3-28-22-v1.MTS	1461.01	29.97	No focal subject	Perceived Respiratory Rate		3	POINT	322.86	322.86
Luna_AN_LTHH_Thr7_3.28.2022	2022-08-23 09:25:37		E:/Army videos/ARO_stg_1/Luna/Luna_thr7_AN_3-28-22-v1.MTS	1461.01	29.97	No focal subject	Perceived Respiratory Rate		3	POINT	630.164	630.164
Luna_AN_LTHH_Thr7_3.28.2022	2022-08-23 09:25:37		E:/Army videos/ARO_stg_1/Luna/Luna_thr7_AN_3-28-22-v1.MTS	1461.01	29.97	No focal subject	Perceived Respiratory Rate		2	POINT	922.628	922.628
Luna_AN_LTHH_Thr7_3.28.2022	2022-08-23 09:25:37		E:/Army videos/ARO_stg_1/Luna/Luna_thr7_AN_3-28-22-v2.MTS	1461.01	29.97	No focal subject	Perceived Respiratory Rate		3	POINT	1219.11	1219.11
Luna_AN_LTHH_Thr8_3.28.2022	2022-08-19 14:43:41		D:/Army videos/ARO_stg_1/Luna/Luna_thr8_AN_3-28-22-v1.MTS	2067.58	29.97	No focal subject	Perceived Respiratory Rate		3	POINT	59.484	59.484
Luna_AN_LTHH_Thr8_3.28.2022	2022-08-19 14:43:41		D:/Army videos/ARO_stg_1/Luna/Luna_thr8_AN_3-28-22-v1.MTS	2067.58	29.97	No focal subject	Perceived Respiratory Rate		3	POINT	344.647	344.647
Luna_AN_LTHH_Thr8_3.28.2022	2022-08-19 14:43:41		D:/Army videos/ARO_stg_1/Luna/Luna_thr8_AN_3-28-22-v1.MTS	2067.58	29.97	No focal subject	Perceived Respiratory Rate		3	POINT	627.573	627.573
Luna_AN_LTHH_Thr8_3.28.2022	2022-08-19 14:43:41		D:/Army videos/ARO_stg_1/Luna/Luna_thr8_AN_3-28-22-v1.MTS	2067.58	29.97	No focal subject	Perceived Respiratory Rate		2	POINT	926.417	926.417
Luna_AN_LTHH_Thr8_3.28.2022	2022-08-19 14:43:41		D:/Army videos/ARO_stg_1/Luna/Luna_thr8_AN_3-28-22-v2.MTS	2067.58	29.97	No focal subject	Perceived Respiratory Rate		2	POINT	1246.76	1246.76
Luna_AN_LTHH_Thr8_3.28.2022	2022-08-19 14:43:41		D:/Army videos/ARO_stg_1/Luna/Luna_thr8_AN_3-28-22-v2.MTS	2067.58	29.97	No focal subject	Perceived Respiratory Rate		2	POINT	1546.42	1546.42
Luna_AN_LTHH_Thr8_3.28.2022	2022-08-19 14:43:41		D:/Army videos/ARO_stg_1/Luna/Luna_thr8_AN_3-28-22-v2.MTS	2067.58	29.97	No focal subject	Perceived Respiratory Rate		2	POINT	1831.67	1831.67
Luna_AN_LTLH_Thr10_3.31.2022	2022-08-19 21:37:58		D:/Army videos/ARO_stg_1/Luna/Luna_thr10_AN_3-31-22-v1.MTS	2357.43	29.97	No focal subject	Perceived Respiratory Rate		3	POINT	34.728	34.728
Luna_AN_LTLH_Thr10_3.31.2022	2022-08-19 21:37:58		D:/Army videos/ARO_stg_1/Luna/Luna_thr10_AN_3-31-22-v1.MTS	2357.43	29.97	No focal subject	Perceived Respiratory Rate		3	POINT	350.04	350.04
Luna_AN_LTLH_Thr10_3.31.2022	2022-08-19 21:37:58		D:/Army videos/ARO_stg_1/Luna/Luna_thr10_AN_3-31-22-v1.MTS	2357.43	29.97	No focal subject	Perceived Respiratory Rate		2	POINT	658.066	658.066
Luna_AN_LTLH_Thr10_3.31.2022	2022-08-19 21:37:58		D:/Army videos/ARO_stg_1/Luna/Luna_thr10_AN_3-31-22-v1.MTS	2357.43	29.97	No focal subject	Perceived Respiratory Rate		3	POINT	951.782	951.782
Luna_AN_LTLH_Thr10_3.31.2022	2022-08-19 21:37:58		D:/Army videos/ARO_stg_1/Luna/Luna_thr10_AN_3-31-22-v2.MTS	2357.43	29.97	No focal subject	Perceived Respiratory Rate		3	POINT	1265.74	1265.74
Luna_AN_LTLH_Thr10_3.31.2022	2022-08-19 21:37:58		D:/Army videos/ARO_stg_1/Luna/Luna_thr10_AN_3-31-22-v3.MTS	2357.43	29.97	No focal subject	Perceived Respiratory Rate		2	POINT	1564.52	1564.52
Luna_AN_LTLH_Thr10_3.31.2022	2022-08-19 21:37:58		D:/Army videos/ARO_stg_1/Luna/Luna_thr10_AN_3-31-22-v3.MTS	2357.43	29.97	No focal subject	Perceived Respiratory Rate		2	POINT	1820.16	1820.16
Luna_AN_LTLH_Thr10_3.31.2022	2022-08-19 21:37:58		D:/Army videos/ARO_stg_1/Luna/Luna_thr10_AN_3-31-22-v3.MTS	2357.43	29.97	No focal subject	Perceived Respiratory Rate		3	POINT	2135.2	2135.2
Luna_AN_LTLH_Thr9_3.31.2022	2022-08-13 19:45:49		D:/Army videos/ARO_stg_1/Luna/Luna_thr9_AN_3-31-22-v1.MTS	1080.62	29.97	No focal subject	Perceived Respiratory Rate		2	POINT	28.426	28.426
Luna_AN_LTLH_Thr9_3.31.2022	2022-08-13 19:45:49		D:/Army videos/ARO_stg_1/Luna/Luna_thr9_AN_3-31-22-v1.MTS	1080.62	29.97	No focal subject	Perceived Respiratory Rate		2	POINT	326.658	326.658
Luna_AN_LTLH_Thr9_3.31.2022	2022-08-13 19:45:49		D:/Army videos/ARO_stg_1/Luna/Luna_thr9_AN_3-31-22-v1.MTS	1080.62	29.97	No focal subject	Perceived Respiratory Rate		2	POINT	625.954	625.954
Luna_AN_LTLH_Thr9_3.31.2022	2022-08-13 19:45:49		D:/Army videos/ARO_stg_1/Luna/Luna_thr9_AN_3-31-22-v1.MTS	1080.62	29.97	No focal subject	Perceived Respiratory Rate		1	POINT	934.078	934.078
Luna_AN_LTLH_Thr9_3.31.2022	2022-08-13 19:45:49		D:/Army videos/ARO_stg_1/Luna/Luna_thr9_AN_3-31-22-v1.MTS	1080.62	29.97	No focal subject	Perceived Respiratory Rate		2	POINT	28.426	28.426
Luna_AN_LTLH_Thr9_3.31.2022	2022-08-13 19:45:49		D:/Army videos/ARO_stg_1/Luna/Luna_thr9_AN_3-31-22-v1.MTS	1080.62	29.97	No focal subject	Perceived Respiratory Rate		2	POINT	326.658	326.658
Luna_AN_LTLH_Thr9_3.31.2022	2022-08-13 19:45:49		D:/Army videos/ARO_stg_1/Luna/Luna_thr9_AN_3-31-22-v1.MTS	1080.62	29.97	No focal subject	Perceived Respiratory Rate		2	POINT	625.954	625.954
Luna_AN_LTLH_Thr9_3.31.2022	2022-08-13 19:45:49		D:/Army videos/ARO_stg_1/Luna/Luna_thr9_AN_3-31-22-v1.MTS	1080.62	29.97	No focal subject	Perceived Respiratory Rate		1	POINT	934.078	934.078
Luna_C4_HTHH_Thr10_3.4.2022	2022-08-18 08:28:24		D:/Army videos/ARO_stg_1/Luna/Luna_thr10_3.4.22_c4.MP4	1757.76	29.97	No focal subject	Perceived Respiratory Rate		4	POINT	62.679	62.679
Luna_C4_HTHH_Thr10_3.4.2022	2022-08-18 08:28:24		D:/Army videos/ARO_stg_1/Luna/Luna_thr10_3.4.22_c4.MP4	1757.76	29.97	No focal subject	Perceived Respiratory Rate		4	POINT	355.725	355.725
Luna_C4_HTHH_Thr10_3.4.2022	2022-08-18 08:28:24		D:/Army videos/ARO_stg_1/Luna/Luna_thr10_3.4.22_c4.MP4	1757.76	29.97	No focal subject	Perceived Respiratory Rate		5	POINT	619.99	619.99
Luna_C4_HTHH_Thr10_3.4.2022	2022-08-18 08:28:24		D:/Army videos/ARO_stg_1/Luna/Luna_thr10_3.4.22_c4.MP4	1757.76	29.97	No focal subject	Perceived Respiratory Rate		6	POINT	950.565	950.565
Luna_C4_HTHH_Thr10_3.4.2022	2022-08-18 08:28:24		D:/Army videos/ARO_stg_1/Luna/Luna_thr10_3.4.22_c4.MP4	1757.76	29.97	No focal subject	Perceived Respiratory Rate		7	POINT	1217.58	1217.58
Luna_C4_HTHH_Thr10_3.4.2022	2022-08-18 08:28:24		D:/Army videos/ARO_stg_1/Luna/Luna_thr10_3.4.22_c4.MP4	1757.76	29.97	No focal subject	Perceived Respiratory Rate		7	POINT	1522.89	1522.89
Luna_C4_HTHH_Thr9_3.4.2022	2022-08-09 22:35:25		D:/Army videos/ARO_stg_1/Luna/Luna_Thr9__C4_3-4-22.MP4	1690.19	29.97	No focal subject	Perceived Respiratory Rate		0	POINT	57.167	57.167
Luna_C4_HTHH_Thr9_3.4.2022	2022-08-09 22:35:25		D:/Army videos/ARO_stg_1/Luna/Luna_Thr9__C4_3-4-22.MP4	1690.19	29.97	No focal subject	Perceived Respiratory Rate		5	POINT	373.491	373.491
Luna_C4_HTHH_Thr9_3.4.2022	2022-08-09 22:35:25		D:/Army videos/ARO_stg_1/Luna/Luna_Thr9__C4_3-4-22.MP4	1690.19	29.97	No focal subject	Perceived Respiratory Rate		5	POINT	656.521	656.521
Luna_C4_HTHH_Thr9_3.4.2022	2022-08-09 22:35:25		D:/Army videos/ARO_stg_1/Luna/Luna_Thr9__C4_3-4-22.MP4	1690.19	29.97	No focal subject	Perceived Respiratory Rate		6	POINT	957.824	957.824
Luna_C4_HTHH_Thr9_3.4.2022	2022-08-09 22:35:25		D:/Army videos/ARO_stg_1/Luna/Luna_Thr9__C4_3-4-22.MP4	1690.19	29.97	No focal subject	Perceived Respiratory Rate		6	POINT	1255.61	1255.61
Luna_C4_HTHH_Thr9_3.4.2022	2022-08-09 22:35:25		D:/Army videos/ARO_stg_1/Luna/Luna_Thr9__C4_3-4-22.MP4	1690.19	29.97	No focal subject	Perceived Respiratory Rate		6	POINT	1557.93	1557.93
Luna_C4_HTHH_Thr9_3.4.2022	2022-08-09 22:35:25		E:/Army videos/ARO_stg_1/Luna/Luna_Thr9__C4_3-4-22.MP4	1690.19	29.97	No focal subject	Perceived Respiratory Rate		2	POINT	58.426	58.426
Luna_C4_HTHH_Thr9_3.4.2022	2022-08-09 22:35:25		E:/Army videos/ARO_stg_1/Luna/Luna_Thr9__C4_3-4-22.MP4	1690.19	29.97	No focal subject	Perceived Respiratory Rate		5	POINT	373.491	373.491
Luna_C4_HTHH_Thr9_3.4.2022	2022-08-09 22:35:25		E:/Army videos/ARO_stg_1/Luna/Luna_Thr9__C4_3-4-22.MP4	1690.19	29.97	No focal subject	Perceived Respiratory Rate		5	POINT	656.521	656.521
Luna_C4_HTHH_Thr9_3.4.2022	2022-08-09 22:35:25		E:/Army videos/ARO_stg_1/Luna/Luna_Thr9__C4_3-4-22.MP4	1690.19	29.97	No focal subject	Perceived Respiratory Rate		6	POINT	957.824	957.824
Luna_C4_HTHH_Thr9_3.4.2022	2022-08-09 22:35:25		E:/Army videos/ARO_stg_1/Luna/Luna_Thr9__C4_3-4-22.MP4	1690.19	29.97	No focal subject	Perceived Respiratory Rate		6	POINT	1255.61	1255.61
Luna_C4_HTHH_Thr9_3.4.2022	2022-08-09 22:35:25		E:/Army videos/ARO_stg_1/Luna/Luna_Thr9__C4_3-4-22.MP4	1690.19	29.97	No focal subject	Perceived Respiratory Rate		6	POINT	1557.93	1557.93
Luna_C4_HTLH_Thr7_3.3.2022	2022-08-19 09:37:51		D:/Army videos/ARO_stg_1/Luna/Luna_thr7_C4_3-4-22.MP4	1766.77	29.97	No focal subject	Perceived Respiratory Rate		2	POINT	50.908	50.908
Luna_C4_HTLH_Thr7_3.3.2022	2022-08-19 09:37:51		D:/Army videos/ARO_stg_1/Luna/Luna_thr7_C4_3-4-22.MP4	1766.77	29.97	No focal subject	Perceived Respiratory Rate		4	POINT	335.936	335.936
Luna_C4_HTLH_Thr7_3.3.2022	2022-08-19 09:37:51		D:/Army videos/ARO_stg_1/Luna/Luna_thr7_C4_3-4-22.MP4	1766.77	29.97	No focal subject	Perceived Respiratory Rate		5	POINT	642.723	642.723
Luna_C4_HTLH_Thr7_3.3.2022	2022-08-19 09:37:51		D:/Army videos/ARO_stg_1/Luna/Luna_thr7_C4_3-4-22.MP4	1766.77	29.97	No focal subject	Perceived Respiratory Rate		5	POINT	944.026	944.026
Luna_C4_HTLH_Thr7_3.3.2022	2022-08-19 09:37:51		D:/Army videos/ARO_stg_1/Luna/Luna_thr7_C4_3-4-22.MP4	1766.77	29.97	No focal subject	Perceived Respiratory Rate		8	POINT	1221.59	1221.59
Luna_C4_HTLH_Thr7_3.3.2022	2022-08-19 09:37:51		D:/Army videos/ARO_stg_1/Luna/Luna_thr7_C4_3-4-22.MP4	1766.77	29.97	No focal subject	Perceived Respiratory Rate		7	POINT	1524.14	1524.14
Luna_C4_HTLH_Thr8_3.4.2022	2022-08-19 09:52:58		D:/Army videos/ARO_stg_1/Luna/Luna_Thr8_C4_3-4-22.MP4	1316.32	29.97	No focal subject	Perceived Respiratory Rate		2	POINT	46.156	46.156
Luna_C4_HTLH_Thr8_3.4.2022	2022-08-19 09:52:58		D:/Army videos/ARO_stg_1/Luna/Luna_Thr8_C4_3-4-22.MP4	1316.32	29.97	No focal subject	Perceived Respiratory Rate		4	POINT	341.206	341.206
Luna_C4_HTLH_Thr8_3.4.2022	2022-08-19 09:52:58		D:/Army videos/ARO_stg_1/Luna/Luna_Thr8_C4_3-4-22.MP4	1316.32	29.97	No focal subject	Perceived Respiratory Rate		5	POINT	609.969	609.969
Luna_C4_HTLH_Thr8_3.4.2022	2022-08-19 09:52:58		D:/Army videos/ARO_stg_1/Luna/Luna_Thr8_C4_3-4-22.MP4	1316.32	29.97	No focal subject	Perceived Respiratory Rate		5	POINT	917.281	917.281
Luna_C4_HTLH_Thr8_3.4.2022	2022-08-19 09:52:58		D:/Army videos/ARO_stg_1/Luna/Luna_Thr8_C4_3-4-22.MP4	1316.32	29.97	No focal subject	Perceived Respiratory Rate		5	POINT	1251.87	1251.87
Luna_C4_LTHH_Thr5_3.1.2022	2022-08-13 00:06:48		D:/Army videos/ARO_stg_1/Luna/Luna_thr5_c4_3-1-22-v1.MTS	1548.59	29.97	No focal subject	Perceived Respiratory Rate		2	POINT	57.862	57.862
Luna_C4_LTHH_Thr5_3.1.2022	2022-08-13 00:06:48		D:/Army videos/ARO_stg_1/Luna/Luna_thr5_c4_3-1-22-v1.MTS	1548.59	29.97	No focal subject	Perceived Respiratory Rate		2	POINT	384.882	384.882
Luna_C4_LTHH_Thr5_3.1.2022	2022-08-13 00:06:48		D:/Army videos/ARO_stg_1/Luna/Luna_thr5_c4_3-1-22-v1.MTS	1548.59	29.97	No focal subject	Perceived Respiratory Rate		2	POINT	661.233	661.233
Luna_C4_LTHH_Thr5_3.1.2022	2022-08-13 00:06:48		D:/Army videos/ARO_stg_1/Luna/Luna_thr5_c4_3-1-22-v1.MTS	1548.59	29.97	No focal subject	Perceived Respiratory Rate		2	POINT	971.774	971.774
Luna_C4_LTHH_Thr5_3.1.2022	2022-08-13 00:06:48		D:/Army videos/ARO_stg_1/Luna/Luna_thr5_c4_3-1-22-v2.MTS	1548.59	29.97	No focal subject	Perceived Respiratory Rate		2	POINT	1236.57	1236.57
Luna_C4_LTHH_Thr5_3.1.2022	2022-08-13 00:06:48		D:/Army videos/ARO_stg_1/Luna/Luna_thr5_c4_3-1-22-v1.MTS	1548.59	29.97	No focal subject	Perceived Respiratory Rate		2	POINT	57.862	57.862
Luna_C4_LTHH_Thr5_3.1.2022	2022-08-13 00:06:48		D:/Army videos/ARO_stg_1/Luna/Luna_thr5_c4_3-1-22-v1.MTS	1548.59	29.97	No focal subject	Perceived Respiratory Rate		2	POINT	384.882	384.882
Luna_C4_LTHH_Thr5_3.1.2022	2022-08-13 00:06:48		D:/Army videos/ARO_stg_1/Luna/Luna_thr5_c4_3-1-22-v1.MTS	1548.59	29.97	No focal subject	Perceived Respiratory Rate		2	POINT	661.233	661.233
Luna_C4_LTHH_Thr5_3.1.2022	2022-08-13 00:06:48		D:/Army videos/ARO_stg_1/Luna/Luna_thr5_c4_3-1-22-v1.MTS	1548.59	29.97	No focal subject	Perceived Respiratory Rate		2	POINT	971.774	971.774
Luna_C4_LTHH_Thr5_3.1.2022	2022-08-13 00:06:48		D:/Army videos/ARO_stg_1/Luna/Luna_thr5_c4_3-1-22-v2.MTS	1548.59	29.97	No focal subject	Perceived Respiratory Rate		2	POINT	1236.57	1236.57
Luna_C4_LTLH_Thr4_2.25.2022	2022-08-22 22:28:54		E:/Army videos/ARO_stg_1/Luna/Luna_thr4_c4_2-25-22-v1.MTS	1721.24	29.97	No focal subject	Perceived Respiratory Rate		3	POINT	24.558	24.558
Luna_C4_LTLH_Thr4_2.25.2022	2022-08-22 22:28:54		E:/Army videos/ARO_stg_1/Luna/Luna_thr4_c4_2-25-22-v1.MTS	1721.24	29.97	No focal subject	Perceived Respiratory Rate		3	POINT	315.019	315.019
Luna_C4_LTLH_Thr4_2.25.2022	2022-08-22 22:28:54		E:/Army videos/ARO_stg_1/Luna/Luna_thr4_c4_2-25-22-v1.MTS	1721.24	29.97	No focal subject	Perceived Respiratory Rate		3	POINT	617.467	617.467
Luna_C4_LTLH_Thr4_2.25.2022	2022-08-22 22:28:54		E:/Army videos/ARO_stg_1/Luna/Luna_thr4_c4_2-25-22-v1.MTS	1721.24	29.97	No focal subject	Perceived Respiratory Rate		2	POINT	913.508	913.508
Luna_C4_LTLH_Thr4_2.25.2022	2022-08-22 22:28:54		E:/Army videos/ARO_stg_1/Luna/Luna_Thr4_C4_2.25.22_V2.MP4	1721.24	29.97	No focal subject	Perceived Respiratory Rate		2	POINT	1215.1	1215.1
Luna_C4_LTLH_Thr4_2.25.2022	2022-08-22 22:28:54		E:/Army videos/ARO_stg_1/Luna/Luna_Thr4_C4_2.25.22_V2.MP4	1721.24	29.97	No focal subject	Perceived Respiratory Rate		3	POINT	1513.39	1513.39
Luna_C4_Std_Thr1_2.22.2022	2022-08-17 21:21:51		D:/Army videos/ARO_stg_1/Luna/Luna_thr1_C4_2-22-22.AVI	840.75	30.06	No focal subject	Perceived Respiratory Rate		1	POINT	26.702	26.702
Luna_C4_Std_Thr1_2.22.2022	2022-08-17 21:21:51		D:/Army videos/ARO_stg_1/Luna/Luna_thr1_C4_2-22-22.AVI	840.75	30.06	No focal subject	Perceived Respiratory Rate		2	POINT	342.641	342.641
Luna_C4_Std_Thr1_2.22.2022	2022-08-17 21:21:51		D:/Army videos/ARO_stg_1/Luna/Luna_thr1_C4_2-22-22.AVI	840.75	30.06	No focal subject	Perceived Respiratory Rate		2	POINT	619.036	619.036
Luna_C4_Std_Thr2_2.23.2022	2022-08-17 21:52:13		D:/Army videos/ARO_stg_1/Luna/Luna_thr2_C4-2-23-22.AVI	1386.79	30.07	No focal subject	Perceived Respiratory Rate		1	POINT	18.201	18.201
Luna_C4_Std_Thr2_2.23.2022	2022-08-17 21:52:13		D:/Army videos/ARO_stg_1/Luna/Luna_thr2_C4-2-23-22.AVI	1386.79	30.07	No focal subject	Perceived Respiratory Rate		1	POINT	329.408	329.408
Luna_C4_Std_Thr2_2.23.2022	2022-08-17 21:52:13		D:/Army videos/ARO_stg_1/Luna/Luna_thr2_C4-2-23-22.AVI	1386.79	30.07	No focal subject	Perceived Respiratory Rate		2	POINT	637.499	637.499
Luna_C4_Std_Thr2_2.23.2022	2022-08-17 21:52:13		D:/Army videos/ARO_stg_1/Luna/Luna_thr2_C4-2-23-22.AVI	1386.79	30.07	No focal subject	Perceived Respiratory Rate		2	POINT	946.253	946.253
Luna_C4_Std_Thr2_2.23.2022	2022-08-17 21:52:13		D:/Army videos/ARO_stg_1/Luna/Luna_thr2_C4-2-23-22.AVI	1386.79	30.07	No focal subject	Perceived Respiratory Rate		3	POINT	1250.68	1250.68
Luna_SP_HTHH_Thr4_1.31.2022	2022-08-16 20:16:15		D:/Army videos/ARO_stg_1/Luna/SP/Luna_thr4_SP_1-31-22.AVI	1493.32	30.6	No focal subject	Perceived Respiratory Rate		2	POINT	243.752	243.752
Luna_SP_HTHH_Thr4_1.31.2022	2022-08-16 20:16:15		D:/Army videos/ARO_stg_1/Luna/SP/Luna_thr4_SP_1-31-22.AVI	1493.32	30.6	No focal subject	Perceived Respiratory Rate		4	POINT	593.649	593.649
Luna_SP_HTHH_Thr4_1.31.2022	2022-08-16 20:16:15		D:/Army videos/ARO_stg_1/Luna/SP/Luna_thr4_SP_1-31-22.AVI	1493.32	30.6	No focal subject	Perceived Respiratory Rate		5	POINT	902.893	902.893
Luna_SP_HTHH_Thr4_1.31.2022	2022-08-16 20:16:15		D:/Army videos/ARO_stg_1/Luna/SP/Luna_thr4_SP_1-31-22.AVI	1493.32	30.6	No focal subject	Perceived Respiratory Rate		5	POINT	1208.21	1208.21
Luna_SP_HTLH_Thr5_2.3.2022	2022-08-16 21:19:41		D:/Army videos/ARO_stg_1/Luna/SP/Luna_thr5_SP_2-3-22.AVI	1330.04	30.6	No focal subject	Perceived Respiratory Rate		2	POINT	12.409	12.409
Luna_SP_HTLH_Thr5_2.3.2022	2022-08-16 21:19:41		D:/Army videos/ARO_stg_1/Luna/SP/Luna_thr5_SP_2-3-22.AVI	1330.04	30.6	No focal subject	Perceived Respiratory Rate		2	POINT	320.7	320.7
Luna_SP_HTLH_Thr5_2.3.2022	2022-08-16 21:19:41		D:/Army videos/ARO_stg_1/Luna/SP/Luna_thr5_SP_2-3-22.AVI	1330.04	30.6	No focal subject	Perceived Respiratory Rate		1	POINT	640.922	640.922
Luna_SP_HTLH_Thr5_2.3.2022	2022-08-16 21:19:41		D:/Army videos/ARO_stg_1/Luna/SP/Luna_thr5_SP_2-3-22.AVI	1330.04	30.6	No focal subject	Perceived Respiratory Rate		2	POINT	949.346	949.346
Luna_SP_HTLH_Thr5_2.3.2022	2022-08-16 21:19:41		D:/Army videos/ARO_stg_1/Luna/SP/Luna_thr5_SP_2-3-22.AVI	1330.04	30.6	No focal subject	Perceived Respiratory Rate		2	POINT	1214.81	1214.81
Luna_SP_HTLH_Thr6_2.3.2022	2022-08-18 20:25:37		D:/Army videos/ARO_stg_1/Luna/SP/Luna_thr6_SP_2-3-22.AVI	1457.1	30.6	No focal subject	Perceived Respiratory Rate		2	POINT	15.526	15.526
Luna_SP_HTLH_Thr6_2.3.2022	2022-08-18 20:25:37		D:/Army videos/ARO_stg_1/Luna/SP/Luna_thr6_SP_2-3-22.AVI	1457.1	30.6	No focal subject	Perceived Respiratory Rate		2	POINT	316.991	316.991
Luna_SP_HTLH_Thr6_2.3.2022	2022-08-18 20:25:37		D:/Army videos/ARO_stg_1/Luna/SP/Luna_thr6_SP_2-3-22.AVI	1457.1	30.6	No focal subject	Perceived Respiratory Rate		4	POINT	637.444	637.444
Luna_SP_HTLH_Thr6_2.3.2022	2022-08-18 20:25:37		D:/Army videos/ARO_stg_1/Luna/SP/Luna_thr6_SP_2-3-22.AVI	1457.1	30.6	No focal subject	Perceived Respiratory Rate		4	POINT	947.13	947.13
Luna_SP_HTLH_Thr6_2.3.2022	2022-08-18 20:25:37		D:/Army videos/ARO_stg_1/Luna/SP/Luna_thr6_SP_2-3-22.AVI	1457.1	30.6	No focal subject	Perceived Respiratory Rate		4	POINT	1252.16	1252.16
Luna_SP_LTHH_Thr7_2.8.2022	2022-08-12 16:21:05		D:/Army videos/ARO_stg_1/Luna/SP/Luna_thr7_SP_2-8-22.AVI	2027.1	30.6	No focal subject	Perceived Respiratory Rate		1	POINT	64.871	64.871
Luna_SP_LTHH_Thr7_2.8.2022	2022-08-12 16:21:05		D:/Army videos/ARO_stg_1/Luna/SP/Luna_thr7_SP_2-8-22.AVI	2027.1	30.6	No focal subject	Perceived Respiratory Rate		2	POINT	347.221	347.221
Luna_SP_LTHH_Thr7_2.8.2022	2022-08-12 16:21:05		D:/Army videos/ARO_stg_1/Luna/SP/Luna_thr7_SP_2-8-22.AVI	2027.1	30.6	No focal subject	Perceived Respiratory Rate		2	POINT	662.459	662.459
Luna_SP_LTHH_Thr7_2.8.2022	2022-08-12 16:21:05		D:/Army videos/ARO_stg_1/Luna/SP/Luna_thr7_SP_2-8-22.AVI	2027.1	30.6	No focal subject	Perceived Respiratory Rate		2	POINT	930.894	930.894
Luna_SP_LTHH_Thr7_2.8.2022	2022-08-12 16:21:05		D:/Army videos/ARO_stg_1/Luna/SP/Luna_thr7_SP_2-8-22.AVI	2027.1	30.6	No focal subject	Perceived Respiratory Rate		2	POINT	1242.39	1242.39
Luna_SP_LTHH_Thr7_2.8.2022	2022-08-12 16:21:05		D:/Army videos/ARO_stg_1/Luna/SP/Luna_thr7_SP_2-8-22.AVI	2027.1	30.6	No focal subject	Perceived Respiratory Rate		2	POINT	1525.57	1525.57
Luna_SP_LTHH_Thr7_2.8.2022	2022-08-12 16:21:05		D:/Army videos/ARO_stg_1/Luna/SP/Luna_thr7_SP_2-8-22.AVI	2027.1	30.6	No focal subject	Perceived Respiratory Rate		2	POINT	1835.38	1835.38
Luna_SP_LTHH_Thr7_2.8.2022	2022-08-12 16:21:05		D:/Army videos/ARO_stg_1/Luna/SP/Luna_thr7_SP_2-8-22.AVI	2027.1	30.6	No focal subject	Perceived Respiratory Rate		1	POINT	64.871	64.871
Luna_SP_LTHH_Thr7_2.8.2022	2022-08-12 16:21:05		D:/Army videos/ARO_stg_1/Luna/SP/Luna_thr7_SP_2-8-22.AVI	2027.1	30.6	No focal subject	Perceived Respiratory Rate		2	POINT	347.221	347.221
Luna_SP_LTHH_Thr7_2.8.2022	2022-08-12 16:21:05		D:/Army videos/ARO_stg_1/Luna/SP/Luna_thr7_SP_2-8-22.AVI	2027.1	30.6	No focal subject	Perceived Respiratory Rate		2	POINT	662.459	662.459
Luna_SP_LTHH_Thr7_2.8.2022	2022-08-12 16:21:05		D:/Army videos/ARO_stg_1/Luna/SP/Luna_thr7_SP_2-8-22.AVI	2027.1	30.6	No focal subject	Perceived Respiratory Rate		2	POINT	930.894	930.894
Luna_SP_LTHH_Thr7_2.8.2022	2022-08-12 16:21:05		D:/Army videos/ARO_stg_1/Luna/SP/Luna_thr7_SP_2-8-22.AVI	2027.1	30.6	No focal subject	Perceived Respiratory Rate		2	POINT	1242.39	1242.39
Luna_SP_LTHH_Thr7_2.8.2022	2022-08-12 16:21:05		D:/Army videos/ARO_stg_1/Luna/SP/Luna_thr7_SP_2-8-22.AVI	2027.1	30.6	No focal subject	Perceived Respiratory Rate		2	POINT	1525.57	1525.57
Luna_SP_LTHH_Thr7_2.8.2022	2022-08-12 16:21:05		D:/Army videos/ARO_stg_1/Luna/SP/Luna_thr7_SP_2-8-22.AVI	2027.1	30.6	No focal subject	Perceived Respiratory Rate		2	POINT	1835.38	1835.38
Luna_SP_LTHH_Thr8_2.9.2022	2022-08-10 21:19:39		D:/Army videos/ARO_stg_1/Luna/SP/Luna_thr8_SP_2-9-22.AVI	2309.46	30.06	No focal subject	Perceived Respiratory Rate		2	POINT	30.558	30.558
Luna_SP_LTHH_Thr8_2.9.2022	2022-08-10 21:19:39		D:/Army videos/ARO_stg_1/Luna/SP/Luna_thr8_SP_2-9-22.AVI	2309.46	30.06	No focal subject	Perceived Respiratory Rate		2	POINT	323.866	323.866
Luna_SP_LTHH_Thr8_2.9.2022	2022-08-10 21:19:39		D:/Army videos/ARO_stg_1/Luna/SP/Luna_thr8_SP_2-9-22.AVI	2309.46	30.06	No focal subject	Perceived Respiratory Rate		2	POINT	678.987	678.987
Luna_SP_LTHH_Thr8_2.9.2022	2022-08-10 21:19:39		D:/Army videos/ARO_stg_1/Luna/SP/Luna_thr8_SP_2-9-22.AVI	2309.46	30.06	No focal subject	Perceived Respiratory Rate		2	POINT	942.113	942.113
Luna_SP_LTHH_Thr8_2.9.2022	2022-08-10 21:19:39		D:/Army videos/ARO_stg_1/Luna/SP/Luna_thr8_SP_2-9-22.AVI	2309.46	30.06	No focal subject	Perceived Respiratory Rate		2	POINT	1247.17	1247.17
Luna_SP_LTHH_Thr8_2.9.2022	2022-08-10 21:19:39		D:/Army videos/ARO_stg_1/Luna/SP/Luna_thr8_SP_2-9-22.AVI	2309.46	30.06	No focal subject	Perceived Respiratory Rate		2	POINT	1552.51	1552.51
Luna_SP_LTHH_Thr8_2.9.2022	2022-08-10 21:19:39		D:/Army videos/ARO_stg_1/Luna/SP/Luna_thr8_SP_2-9-22.AVI	2309.46	30.06	No focal subject	Perceived Respiratory Rate		1	POINT	1819.11	1819.11
Luna_SP_LTHH_Thr8_2.9.2022	2022-08-10 21:19:39		D:/Army videos/ARO_stg_1/Luna/SP/Luna_thr8_SP_2-9-22.AVI	2309.46	30.06	No focal subject	Perceived Respiratory Rate		1	POINT	2128.1	2128.1
Luna_SP_LTHH_Thr8_2.9.2022	2022-08-10 21:19:39		D:/Army videos/ARO_stg_1/Luna/SP/Luna_thr8_SP_2-9-22.AVI	2309.46	30.06	No focal subject	Perceived Respiratory Rate		2	POINT	30.558	30.558
Luna_SP_LTHH_Thr8_2.9.2022	2022-08-10 21:19:39		D:/Army videos/ARO_stg_1/Luna/SP/Luna_thr8_SP_2-9-22.AVI	2309.46	30.06	No focal subject	Perceived Respiratory Rate		2	POINT	323.866	323.866
Luna_SP_LTHH_Thr8_2.9.2022	2022-08-10 21:19:39		D:/Army videos/ARO_stg_1/Luna/SP/Luna_thr8_SP_2-9-22.AVI	2309.46	30.06	No focal subject	Perceived Respiratory Rate		2	POINT	678.987	678.987
Luna_SP_LTHH_Thr8_2.9.2022	2022-08-10 21:19:39		D:/Army videos/ARO_stg_1/Luna/SP/Luna_thr8_SP_2-9-22.AVI	2309.46	30.06	No focal subject	Perceived Respiratory Rate		2	POINT	942.113	942.113
Luna_SP_LTHH_Thr8_2.9.2022	2022-08-10 21:19:39		D:/Army videos/ARO_stg_1/Luna/SP/Luna_thr8_SP_2-9-22.AVI	2309.46	30.06	No focal subject	Perceived Respiratory Rate		2	POINT	1247.17	1247.17
Luna_SP_LTHH_Thr8_2.9.2022	2022-08-10 21:19:39		D:/Army videos/ARO_stg_1/Luna/SP/Luna_thr8_SP_2-9-22.AVI	2309.46	30.06	No focal subject	Perceived Respiratory Rate		2	POINT	1552.51	1552.51
Luna_SP_LTHH_Thr8_2.9.2022	2022-08-10 21:19:39		D:/Army videos/ARO_stg_1/Luna/SP/Luna_thr8_SP_2-9-22.AVI	2309.46	30.06	No focal subject	Perceived Respiratory Rate		1	POINT	1819.11	1819.11
Luna_SP_LTHH_Thr8_2.9.2022	2022-08-10 21:19:39		D:/Army videos/ARO_stg_1/Luna/SP/Luna_thr8_SP_2-9-22.AVI	2309.46	30.06	No focal subject	Perceived Respiratory Rate		1	POINT	2128.1	2128.1
Luna_SP_LTLH_Thr9_2.11.2022	2022-08-17 19:40:49		D:/Army videos/ARO_stg_1/Luna/SP/Luna_thr9_SP_2-11-22.AVI	2391.56	30.07	No focal subject	Perceived Respiratory Rate		2	POINT	162.296	162.296
Luna_SP_LTLH_Thr9_2.11.2022	2022-08-17 19:40:49		D:/Army videos/ARO_stg_1/Luna/SP/Luna_thr9_SP_2-11-22.AVI	2391.56	30.07	No focal subject	Perceived Respiratory Rate		2	POINT	314.092	314.092
Luna_SP_LTLH_Thr9_2.11.2022	2022-08-17 19:40:49		D:/Army videos/ARO_stg_1/Luna/SP/Luna_thr9_SP_2-11-22.AVI	2391.56	30.07	No focal subject	Perceived Respiratory Rate		2	POINT	679.803	679.803
Luna_SP_LTLH_Thr9_2.11.2022	2022-08-17 19:40:49		D:/Army videos/ARO_stg_1/Luna/SP/Luna_thr9_SP_2-11-22.AVI	2391.56	30.07	No focal subject	Perceived Respiratory Rate		2	POINT	903.352	903.352
Luna_SP_LTLH_Thr9_2.11.2022	2022-08-17 19:40:49		D:/Army videos/ARO_stg_1/Luna/SP/Luna_thr9_SP_2-11-22.AVI	2391.56	30.07	No focal subject	Perceived Respiratory Rate		2	POINT	1205.86	1205.86
Luna_SP_LTLH_Thr9_2.11.2022	2022-08-17 19:40:49		D:/Army videos/ARO_stg_1/Luna/SP/Luna_thr9_SP_2-11-22.AVI	2391.56	30.07	No focal subject	Perceived Respiratory Rate		1	POINT	1615.18	1615.18
Luna_SP_LTLH_Thr9_2.11.2022	2022-08-17 19:40:49		D:/Army videos/ARO_stg_1/Luna/SP/Luna_thr9_SP_2-11-22.AVI	2391.56	30.07	No focal subject	Perceived Respiratory Rate		1	POINT	1837.22	1837.22
Luna_SP_LTLH_Thr9_2.11.2022	2022-08-17 19:40:49		D:/Army videos/ARO_stg_1/Luna/SP/Luna_thr9_SP_2-11-22.AVI	2391.56	30.07	No focal subject	Perceived Respiratory Rate		2	POINT	2114.52	2114.52
Luna_TNT_HTHH_Thr10_5.4.2022	2022-08-21 18:57:30		E:/Army videos/ARO_stg_1/Luna/Luna_thr10_TNT_5-4-22-v1.MTS	1065.07	29.97	No focal subject	Perceived Respiratory Rate		5	POINT	22.308	22.308
Luna_TNT_HTHH_Thr10_5.4.2022	2022-08-21 18:57:30		E:/Army videos/ARO_stg_1/Luna/Luna_thr10_TNT_5-4-22-v1.MTS	1065.07	29.97	No focal subject	Perceived Respiratory Rate		6	POINT	317.728	317.728
Luna_TNT_HTHH_Thr10_5.4.2022	2022-08-21 18:57:30		E:/Army videos/ARO_stg_1/Luna/Luna_thr10_TNT_5-4-22-v1.MTS	1065.07	29.97	No focal subject	Perceived Respiratory Rate		7	POINT	606.405	606.405
Luna_TNT_HTHH_Thr10_5.4.2022	2022-08-21 18:57:30		E:/Army videos/ARO_stg_1/Luna/Luna_thr10_TNT_5-4-22-v1.MTS	1065.07	29.97	No focal subject	Perceived Respiratory Rate		7	POINT	914.344	914.344
Luna_TNT_HTHH_Thr9_5.4.2022	2022-08-21 10:57:39		E:/Army videos/ARO_stg_1/Luna/Luna_thr9_TNT_5-4-22-v1.MTS	1229.26	29.97	No focal subject	Perceived Respiratory Rate		3	POINT	20.776	20.776
Luna_TNT_HTHH_Thr9_5.4.2022	2022-08-21 10:57:39		E:/Army videos/ARO_stg_1/Luna/Luna_thr9_TNT_5-4-22-v1.MTS	1229.26	29.97	No focal subject	Perceived Respiratory Rate		3	POINT	323.58	323.58
Luna_TNT_HTHH_Thr9_5.4.2022	2022-08-21 10:57:39		E:/Army videos/ARO_stg_1/Luna/Luna_thr9_TNT_5-4-22-v1.MTS	1229.26	29.97	No focal subject	Perceived Respiratory Rate		5	POINT	611.536	611.536
Luna_TNT_HTHH_Thr9_5.4.2022	2022-08-21 10:57:39		E:/Army videos/ARO_stg_1/Luna/Luna_thr9_TNT_5-4-22-v1.MTS	1229.26	29.97	No focal subject	Perceived Respiratory Rate		6	POINT	917.051	917.051
Luna_TNT_HTLH_Thr8_5.2.2022	2022-08-12 12:49:46		D:/Army videos/ARO_stg_1/Luna/Luna_TNT_thr8_5-2-22-v1.MTS	2240.8	29.97	No focal subject	Perceived Respiratory Rate		4	POINT	52.104	52.104
Luna_TNT_HTLH_Thr8_5.2.2022	2022-08-12 12:49:46		D:/Army videos/ARO_stg_1/Luna/Luna_TNT_thr8_5-2-22-v1.MTS	2240.8	29.97	No focal subject	Perceived Respiratory Rate		4	POINT	363.994	363.994
Luna_TNT_HTLH_Thr8_5.2.2022	2022-08-12 12:49:46		D:/Army videos/ARO_stg_1/Luna/Luna_TNT_thr8_5-2-22-v1.MTS	2240.8	29.97	No focal subject	Perceived Respiratory Rate		5	POINT	649.689	649.689
Luna_TNT_HTLH_Thr8_5.2.2022	2022-08-12 12:49:46		D:/Army videos/ARO_stg_1/Luna/Luna_TNT_thr8_5-2-22-v1.MTS	2240.8	29.97	No focal subject	Perceived Respiratory Rate		5	POINT	956.725	956.725
Luna_TNT_HTLH_Thr8_5.2.2022	2022-08-12 12:49:46		D:/Army videos/ARO_stg_1/Luna/Luna_TNT_thr8_5-2-22-v2.MTS	2240.8	29.97	No focal subject	Perceived Respiratory Rate		5	POINT	1277	1277
Luna_TNT_HTLH_Thr8_5.2.2022	2022-08-12 12:49:46		D:/Army videos/ARO_stg_1/Luna/Luna_TNT_thr8_5-2-22-v2.MTS	2240.8	29.97	No focal subject	Perceived Respiratory Rate		6	POINT	1577.28	1577.28
Luna_TNT_HTLH_Thr8_5.2.2022	2022-08-12 12:49:46		D:/Army videos/ARO_stg_1/Luna/Luna_TNT_thr8_5-2-22-v2.MTS	2240.8	29.97	No focal subject	Perceived Respiratory Rate		7	POINT	1869.64	1869.64
Luna_TNT_HTLH_Thr8_5.2.2022	2022-08-12 12:49:46		D:/Army videos/ARO_stg_1/Luna/Luna_TNT_thr8_5-2-22-v3.MTS	2240.8	29.97	No focal subject	Perceived Respiratory Rate		7	POINT	2172.8	2172.8
Luna_TNT_HTLH_Thr8_5.2.2022	2022-08-12 12:49:46		D:/Army videos/ARO_stg_1/Luna/Luna_TNT_thr8_5-2-22-v1.MTS	2240.8	29.97	No focal subject	Perceived Respiratory Rate		4	POINT	52.104	52.104
Luna_TNT_HTLH_Thr8_5.2.2022	2022-08-12 12:49:46		D:/Army videos/ARO_stg_1/Luna/Luna_TNT_thr8_5-2-22-v1.MTS	2240.8	29.97	No focal subject	Perceived Respiratory Rate		4	POINT	363.994	363.994
Luna_TNT_HTLH_Thr8_5.2.2022	2022-08-12 12:49:46		D:/Army videos/ARO_stg_1/Luna/Luna_TNT_thr8_5-2-22-v1.MTS	2240.8	29.97	No focal subject	Perceived Respiratory Rate		5	POINT	649.689	649.689
Luna_TNT_HTLH_Thr8_5.2.2022	2022-08-12 12:49:46		D:/Army videos/ARO_stg_1/Luna/Luna_TNT_thr8_5-2-22-v1.MTS	2240.8	29.97	No focal subject	Perceived Respiratory Rate		5	POINT	956.725	956.725
Luna_TNT_HTLH_Thr8_5.2.2022	2022-08-12 12:49:46		D:/Army videos/ARO_stg_1/Luna/Luna_TNT_thr8_5-2-22-v2.MTS	2240.8	29.97	No focal subject	Perceived Respiratory Rate		5	POINT	1277	1277
Luna_TNT_HTLH_Thr8_5.2.2022	2022-08-12 12:49:46		D:/Army videos/ARO_stg_1/Luna/Luna_TNT_thr8_5-2-22-v2.MTS	2240.8	29.97	No focal subject	Perceived Respiratory Rate		6	POINT	1577.28	1577.28
Luna_TNT_HTLH_Thr8_5.2.2022	2022-08-12 12:49:46		D:/Army videos/ARO_stg_1/Luna/Luna_TNT_thr8_5-2-22-v2.MTS	2240.8	29.97	No focal subject	Perceived Respiratory Rate		7	POINT	1869.64	1869.64
Luna_TNT_HTLH_Thr8_5.2.2022	2022-08-12 12:49:46		D:/Army videos/ARO_stg_1/Luna/Luna_TNT_thr8_5-2-22-v3.MTS	2240.8	29.97	No focal subject	Perceived Respiratory Rate		7	POINT	2172.8	2172.8
Luna_TNT_LTHH_Thr5_4.27.2022	2022-08-11 12:52:18		D:/Army videos/ARO_stg_1/Luna/Luna_TNT_thr5_4-27-22-v1.MTS	1524.56	29.97	No focal subject	Perceived Respiratory Rate		1	POINT	25.367	25.367
Luna_TNT_LTHH_Thr5_4.27.2022	2022-08-11 12:52:18		D:/Army videos/ARO_stg_1/Luna/Luna_TNT_thr5_4-27-22-v1.MTS	1524.56	29.97	No focal subject	Perceived Respiratory Rate		1	POINT	325.296	325.296
Luna_TNT_LTHH_Thr5_4.27.2022	2022-08-11 12:52:18		D:/Army videos/ARO_stg_1/Luna/Luna_TNT_thr5_4-27-22-v1.MTS	1524.56	29.97	No focal subject	Perceived Respiratory Rate		1	POINT	624.319	624.319
Luna_TNT_LTHH_Thr5_4.27.2022	2022-08-11 12:52:18		D:/Army videos/ARO_stg_1/Luna/Luna_TNT_thr5_4-27-22-v1.MTS	1524.56	29.97	No focal subject	Perceived Respiratory Rate		3	POINT	924.972	924.972
Luna_TNT_LTHH_Thr5_4.27.2022	2022-08-11 12:52:18		D:/Army videos/ARO_stg_1/Luna/Luna_TNT_thr5_4-27-22-v2.MTS	1524.56	29.97	No focal subject	Perceived Respiratory Rate		1	POINT	1240.35	1240.35
Luna_TNT_LTHH_Thr5_4.27.2022	2022-08-11 12:52:18		E:/Army videos/ARO_stg_1/Luna/Luna_TNT_thr5_4-28-22-v1.MTS	1417.97	29.97	No focal subject	Perceived Respiratory Rate		3	POINT	25.637	25.637
Luna_TNT_LTHH_Thr5_4.27.2022	2022-08-11 12:52:18		E:/Army videos/ARO_stg_1/Luna/Luna_TNT_thr5_4-28-22-v1.MTS	1417.97	29.97	No focal subject	Perceived Respiratory Rate		3	POINT	325.567	325.567
Luna_TNT_LTHH_Thr5_4.27.2022	2022-08-11 12:52:18		E:/Army videos/ARO_stg_1/Luna/Luna_TNT_thr5_4-28-22-v1.MTS	1417.97	29.97	No focal subject	Perceived Respiratory Rate		3	POINT	625.129	625.129
Luna_TNT_LTHH_Thr5_4.27.2022	2022-08-11 12:52:18		E:/Army videos/ARO_stg_1/Luna/Luna_TNT_thr5_4-28-22-v1.MTS	1417.97	29.97	No focal subject	Perceived Respiratory Rate		3	POINT	924.972	924.972
Luna_TNT_LTHH_Thr5_4.27.2022	2022-08-11 12:52:18		E:/Army videos/ARO_stg_1/Luna/Luna_TNT_thr5_4-28-22-v2.MTS	1417.97	29.97	No focal subject	Perceived Respiratory Rate		3	POINT	1240.9	1240.9
Luna_TNT_LTHH_Thr6_4.28.2022	2022-08-21 10:38:12		E:/Army videos/ARO_stg_1/Luna/Luna_TNT_thr5_4-28-22-v1.MTS	1417.97	29.97	No focal subject	Perceived Respiratory Rate		3	POINT	32.119	32.119
Luna_TNT_LTHH_Thr6_4.28.2022	2022-08-21 10:38:12		E:/Army videos/ARO_stg_1/Luna/Luna_TNT_thr5_4-28-22-v1.MTS	1417.97	29.97	No focal subject	Perceived Respiratory Rate		3	POINT	363.196	363.196
Luna_TNT_LTHH_Thr6_4.28.2022	2022-08-21 10:38:12		E:/Army videos/ARO_stg_1/Luna/Luna_TNT_thr5_4-28-22-v1.MTS	1417.97	29.97	No focal subject	Perceived Respiratory Rate		3	POINT	629.179	629.179
Luna_TNT_LTHH_Thr6_4.28.2022	2022-08-21 10:38:12		E:/Army videos/ARO_stg_1/Luna/Luna_TNT_thr5_4-28-22-v1.MTS	1417.97	29.97	No focal subject	Perceived Respiratory Rate		3	POINT	921.634	921.634
Luna_TNT_LTHH_Thr6_4.28.2022	2022-08-21 10:38:12		E:/Army videos/ARO_stg_1/Luna/Luna_TNT_thr5_4-28-22-v2.MTS	1417.97	29.97	No focal subject	Perceived Respiratory Rate		3	POINT	1215.6	1215.6
Luna_TNT_STD_Thr1_4.13.2022	2022-08-12 14:32:25		D:/Army videos/ARO_stg_1/Luna/Luna_thr1_TNT_4-13-22-v1.MTS	2410.97	29.97	No focal subject	Perceived Respiratory Rate		1	POINT	34.1	34.1
Luna_TNT_STD_Thr1_4.13.2022	2022-08-12 14:32:25		D:/Army videos/ARO_stg_1/Luna/Luna_thr1_TNT_4-13-22-v1.MTS	2410.97	29.97	No focal subject	Perceived Respiratory Rate		2	POINT	340.77	340.77
Luna_TNT_STD_Thr1_4.13.2022	2022-08-12 14:32:25		D:/Army videos/ARO_stg_1/Luna/Luna_thr1_TNT_4-13-22-v1.MTS	2410.97	29.97	No focal subject	Perceived Respiratory Rate		1	POINT	641.324	641.324
Luna_TNT_STD_Thr1_4.13.2022	2022-08-12 14:32:25		D:/Army videos/ARO_stg_1/Luna/Luna_thr1_TNT_4-13-22-v1.MTS	2410.97	29.97	No focal subject	Perceived Respiratory Rate		2	POINT	941.78	941.78
Luna_TNT_STD_Thr1_4.13.2022	2022-08-12 14:32:25		D:/Army videos/ARO_stg_1/Luna/Luna_thr1_TNT_4-13-22-v2.MTS	2410.97	29.97	No focal subject	Perceived Respiratory Rate		2	POINT	1246.29	1246.29
Luna_TNT_STD_Thr1_4.13.2022	2022-08-12 14:32:25		D:/Army videos/ARO_stg_1/Luna/Luna_thr1_TNT_4-13-22-v2.MTS	2410.97	29.97	No focal subject	Perceived Respiratory Rate		2	POINT	1547.29	1547.29
Luna_TNT_STD_Thr1_4.13.2022	2022-08-12 14:32:25		D:/Army videos/ARO_stg_1/Luna/Luna_thr1_TNT_4-13-22-v2.MTS	2410.97	29.97	No focal subject	Perceived Respiratory Rate		4	POINT	1845.14	1845.14
Luna_TNT_STD_Thr1_4.13.2022	2022-08-12 14:32:25		D:/Army videos/ARO_stg_1/Luna/Luna_thr1_TNT_4-13-22-v3.MTS	2410.97	29.97	No focal subject	Perceived Respiratory Rate		2	POINT	2173.95	2173.95
Luna_TNT_STD_Thr1_4.13.2022	2022-08-12 14:32:25		E:/Army videos/ARO_stg_1/Luna/Luna_thr1_TNT_4-13-22-v1.MTS	2410.97	29.97	No focal subject	Perceived Respiratory Rate		3	POINT	34.639	34.639
Luna_TNT_STD_Thr1_4.13.2022	2022-08-12 14:32:25		E:/Army videos/ARO_stg_1/Luna/Luna_thr1_TNT_4-13-22-v1.MTS	2410.97	29.97	No focal subject	Perceived Respiratory Rate		3	POINT	341.851	341.851
Luna_TNT_STD_Thr1_4.13.2022	2022-08-12 14:32:25		E:/Army videos/ARO_stg_1/Luna/Luna_thr1_TNT_4-13-22-v1.MTS	2410.97	29.97	No focal subject	Perceived Respiratory Rate		3	POINT	641.867	641.867
Luna_TNT_STD_Thr1_4.13.2022	2022-08-12 14:32:25		E:/Army videos/ARO_stg_1/Luna/Luna_thr1_TNT_4-13-22-v1.MTS	2410.97	29.97	No focal subject	Perceived Respiratory Rate		2	POINT	941.78	941.78
Luna_TNT_STD_Thr1_4.13.2022	2022-08-12 14:32:25		E:/Army videos/ARO_stg_1/Luna/Luna_thr1_TNT_4-13-22-v2.MTS	2410.97	29.97	No focal subject	Perceived Respiratory Rate		3	POINT	1246.83	1246.83
Luna_TNT_STD_Thr1_4.13.2022	2022-08-12 14:32:25		E:/Army videos/ARO_stg_1/Luna/Luna_thr1_TNT_4-13-22-v2.MTS	2410.97	29.97	No focal subject	Perceived Respiratory Rate		3	POINT	1547.56	1547.56
Luna_TNT_STD_Thr1_4.13.2022	2022-08-12 14:32:25		E:/Army videos/ARO_stg_1/Luna/Luna_thr1_TNT_4-13-22-v2.MTS	2410.97	29.97	No focal subject	Perceived Respiratory Rate		4	POINT	1845.14	1845.14
Luna_TNT_STD_Thr1_4.13.2022	2022-08-12 14:32:25		E:/Army videos/ARO_stg_1/Luna/Luna_thr1_TNT_4-13-22-v3.MTS	2410.97	29.97	No focal subject	Perceived Respiratory Rate		2	POINT	2173.95	2173.95
Moni_AN_HTHH_Thr3_3.16.2022	2022-08-12 09:19:57		D:/Army videos/ARO_stg_1/Moni/Moni_thr3_AN_3-16-22-v1.MTS	2502.08	29.97	No focal subject	Perceived Respiratory Rate		2	POINT	56.242	56.242
Moni_AN_HTHH_Thr3_3.16.2022	2022-08-12 09:19:57		D:/Army videos/ARO_stg_1/Moni/Moni_thr3_AN_3-16-22-v1.MTS	2502.08	29.97	No focal subject	Perceived Respiratory Rate		4	POINT	363.007	363.007
Moni_AN_HTHH_Thr3_3.16.2022	2022-08-12 09:19:57		D:/Army videos/ARO_stg_1/Moni/Moni_thr3_AN_3-16-22-v1.MTS	2502.08	29.97	No focal subject	Perceived Respiratory Rate		6	POINT	665.819	665.819
Moni_AN_HTHH_Thr3_3.16.2022	2022-08-12 09:19:57		D:/Army videos/ARO_stg_1/Moni/Moni_thr3_AN_3-16-22-v1.MTS	2502.08	29.97	No focal subject	Perceived Respiratory Rate		7	POINT	989.871	989.871
Moni_AN_HTHH_Thr3_3.16.2022	2022-08-12 09:19:57		D:/Army videos/ARO_stg_1/Moni/Moni_thr3_AN_3-16-22-v2.MTS	2502.08	29.97	No focal subject	Perceived Respiratory Rate		7	POINT	1284.99	1284.99
Moni_AN_HTHH_Thr3_3.16.2022	2022-08-12 09:19:57		D:/Army videos/ARO_stg_1/Moni/Moni_thr3_AN_3-16-22-v2.MTS	2502.08	29.97	No focal subject	Perceived Respiratory Rate		6	POINT	1568.08	1568.08
Moni_AN_HTHH_Thr3_3.16.2022	2022-08-12 09:19:57		D:/Army videos/ARO_stg_1/Moni/Moni_thr3_AN_3-16-22-v2.MTS	2502.08	29.97	No focal subject	Perceived Respiratory Rate		7	POINT	1867.29	1867.29
Moni_AN_HTHH_Thr3_3.16.2022	2022-08-12 09:19:57		D:/Army videos/ARO_stg_1/Moni/Moni_thr3_AN_3-16-22-v3.MTS	2502.08	29.97	No focal subject	Perceived Respiratory Rate		7	POINT	2151.91	2151.91
Moni_AN_HTHH_Thr3_3.16.2022	2022-08-12 09:19:57		D:/Army videos/ARO_stg_1/Moni/Moni_thr3_AN_3-16-22-v1.MTS	2502.08	29.97	No focal subject	Perceived Respiratory Rate		2	POINT	56.242	56.242
Moni_AN_HTHH_Thr3_3.16.2022	2022-08-12 09:19:57		D:/Army videos/ARO_stg_1/Moni/Moni_thr3_AN_3-16-22-v1.MTS	2502.08	29.97	No focal subject	Perceived Respiratory Rate		4	POINT	363.007	363.007
Moni_AN_HTHH_Thr3_3.16.2022	2022-08-12 09:19:57		D:/Army videos/ARO_stg_1/Moni/Moni_thr3_AN_3-16-22-v1.MTS	2502.08	29.97	No focal subject	Perceived Respiratory Rate		6	POINT	665.819	665.819
Moni_AN_HTHH_Thr3_3.16.2022	2022-08-12 09:19:57		D:/Army videos/ARO_stg_1/Moni/Moni_thr3_AN_3-16-22-v1.MTS	2502.08	29.97	No focal subject	Perceived Respiratory Rate		7	POINT	989.871	989.871
Moni_AN_HTHH_Thr3_3.16.2022	2022-08-12 09:19:57		D:/Army videos/ARO_stg_1/Moni/Moni_thr3_AN_3-16-22-v2.MTS	2502.08	29.97	No focal subject	Perceived Respiratory Rate		7	POINT	1284.99	1284.99
Moni_AN_HTHH_Thr3_3.16.2022	2022-08-12 09:19:57		D:/Army videos/ARO_stg_1/Moni/Moni_thr3_AN_3-16-22-v2.MTS	2502.08	29.97	No focal subject	Perceived Respiratory Rate		6	POINT	1568.08	1568.08
Moni_AN_HTHH_Thr3_3.16.2022	2022-08-12 09:19:57		D:/Army videos/ARO_stg_1/Moni/Moni_thr3_AN_3-16-22-v2.MTS	2502.08	29.97	No focal subject	Perceived Respiratory Rate		7	POINT	1867.29	1867.29
Moni_AN_HTHH_Thr3_3.16.2022	2022-08-12 09:19:57		D:/Army videos/ARO_stg_1/Moni/Moni_thr3_AN_3-16-22-v3.MTS	2502.08	29.97	No focal subject	Perceived Respiratory Rate		7	POINT	2151.91	2151.91
Moni_AN_HTHH_Thr4_3.16.2022	2022-08-20 17:46:07		D:/Army videos/ARO_stg_1/Moni/Moni_thr4_AN_3-16-22-v1.MTS	1617.17	29.97	No focal subject	Perceived Respiratory Rate		4	POINT	39.224	39.224
Moni_AN_HTHH_Thr4_3.16.2022	2022-08-20 17:46:07		D:/Army videos/ARO_stg_1/Moni/Moni_thr4_AN_3-16-22-v1.MTS	1617.17	29.97	No focal subject	Perceived Respiratory Rate		5	POINT	320.7	320.7
Moni_AN_HTHH_Thr4_3.16.2022	2022-08-20 17:46:07		D:/Army videos/ARO_stg_1/Moni/Moni_thr4_AN_3-16-22-v1.MTS	1617.17	29.97	No focal subject	Perceived Respiratory Rate		6	POINT	619.826	619.826
Moni_AN_HTHH_Thr4_3.16.2022	2022-08-20 17:46:07		D:/Army videos/ARO_stg_1/Moni/Moni_thr4_AN_3-16-22-v1.MTS	1617.17	29.97	No focal subject	Perceived Respiratory Rate		7	POINT	931.184	931.184
Moni_AN_HTHH_Thr4_3.16.2022	2022-08-20 17:46:07		D:/Army videos/ARO_stg_1/Moni/Moni_thr4_AN_3-16-22-v2.MTS	1617.17	29.97	No focal subject	Perceived Respiratory Rate		7	POINT	1237.93	1237.93
Moni_AN_HTHH_Thr4_3.16.2022	2022-08-20 17:46:07		D:/Army videos/ARO_stg_1/Moni/Moni_thr4_AN_3-16-22-v2.MTS	1617.17	29.97	No focal subject	Perceived Respiratory Rate		7	POINT	1520.93	1520.93
Moni_AN_HTLH_Thr6_3.23.2022	2022-08-13 21:18:34		D:/Army videos/ARO_stg_1/Moni/Moni_thr6_AN_3-23-22-v1.MTS	2171.23	29.97	No focal subject	Perceived Respiratory Rate		2	POINT	79.912	79.912
Moni_AN_HTLH_Thr6_3.23.2022	2022-08-13 21:18:34		D:/Army videos/ARO_stg_1/Moni/Moni_thr6_AN_3-23-22-v1.MTS	2171.23	29.97	No focal subject	Perceived Respiratory Rate		5	POINT	311.875	311.875
Moni_AN_HTLH_Thr6_3.23.2022	2022-08-13 21:18:34		D:/Army videos/ARO_stg_1/Moni/Moni_thr6_AN_3-23-22-v1.MTS	2171.23	29.97	No focal subject	Perceived Respiratory Rate		6	POINT	642.228	642.228
Moni_AN_HTLH_Thr6_3.23.2022	2022-08-13 21:18:34		D:/Army videos/ARO_stg_1/Moni/Moni_thr6_AN_3-23-22-v1.MTS	2171.23	29.97	No focal subject	Perceived Respiratory Rate		7	POINT	937.843	937.843
Moni_AN_HTLH_Thr6_3.23.2022	2022-08-13 21:18:34		D:/Army videos/ARO_stg_1/Moni/Moni_thr6_AN_3-23-22-v2.MTS	2171.23	29.97	No focal subject	Perceived Respiratory Rate		6	POINT	1239.64	1239.64
Moni_AN_HTLH_Thr6_3.23.2022	2022-08-13 21:18:34		D:/Army videos/ARO_stg_1/Moni/Moni_thr6_AN_3-23-22-v2.MTS	2171.23	29.97	No focal subject	Perceived Respiratory Rate		7	POINT	1536.24	1536.24
Moni_AN_HTLH_Thr6_3.23.2022	2022-08-13 21:18:34		D:/Army videos/ARO_stg_1/Moni/Moni_thr6_AN_3-23-22-v2.MTS	2171.23	29.97	No focal subject	Perceived Respiratory Rate		7	POINT	1829.77	1829.77
Moni_AN_HTLH_Thr6_3.23.2022	2022-08-13 21:18:34		D:/Army videos/ARO_stg_1/Moni/Moni_thr6_AN_3-23-22-v3.MTS	2171.23	29.97	No focal subject	Perceived Respiratory Rate		7	POINT	2087	2087
Moni_AN_HTLH_Thr6_3.23.2022	2022-08-13 21:18:34		D:/Army videos/ARO_stg_1/Moni/Moni_thr6_AN_3-23-22-v1.MTS	2171.23	29.97	No focal subject	Perceived Respiratory Rate		2	POINT	79.912	79.912
Moni_AN_HTLH_Thr6_3.23.2022	2022-08-13 21:18:34		D:/Army videos/ARO_stg_1/Moni/Moni_thr6_AN_3-23-22-v1.MTS	2171.23	29.97	No focal subject	Perceived Respiratory Rate		5	POINT	311.875	311.875
Moni_AN_HTLH_Thr6_3.23.2022	2022-08-13 21:18:34		D:/Army videos/ARO_stg_1/Moni/Moni_thr6_AN_3-23-22-v1.MTS	2171.23	29.97	No focal subject	Perceived Respiratory Rate		6	POINT	642.228	642.228
Moni_AN_HTLH_Thr6_3.23.2022	2022-08-13 21:18:34		D:/Army videos/ARO_stg_1/Moni/Moni_thr6_AN_3-23-22-v1.MTS	2171.23	29.97	No focal subject	Perceived Respiratory Rate		7	POINT	937.843	937.843
Moni_AN_HTLH_Thr6_3.23.2022	2022-08-13 21:18:34		D:/Army videos/ARO_stg_1/Moni/Moni_thr6_AN_3-23-22-v2.MTS	2171.23	29.97	No focal subject	Perceived Respiratory Rate		6	POINT	1239.64	1239.64
Moni_AN_HTLH_Thr6_3.23.2022	2022-08-13 21:18:34		D:/Army videos/ARO_stg_1/Moni/Moni_thr6_AN_3-23-22-v2.MTS	2171.23	29.97	No focal subject	Perceived Respiratory Rate		7	POINT	1536.24	1536.24
Moni_AN_HTLH_Thr6_3.23.2022	2022-08-13 21:18:34		D:/Army videos/ARO_stg_1/Moni/Moni_thr6_AN_3-23-22-v2.MTS	2171.23	29.97	No focal subject	Perceived Respiratory Rate		7	POINT	1829.77	1829.77
Moni_AN_HTLH_Thr6_3.23.2022	2022-08-13 21:18:34		D:/Army videos/ARO_stg_1/Moni/Moni_thr6_AN_3-23-22-v3.MTS	2171.23	29.97	No focal subject	Perceived Respiratory Rate		7	POINT	2087	2087
Moni_AN_LHLH_Thr10_3.31.2022	2022-08-19 21:58:55		D:/Army videos/ARO_stg_1/Moni/Moni_thr10_AN_3-31-22-v1.MTS	1186.74	29.97	No focal subject	Perceived Respiratory Rate		3	POINT	65.073	65.073
Moni_AN_LHLH_Thr10_3.31.2022	2022-08-19 21:58:55		D:/Army videos/ARO_stg_1/Moni/Moni_thr10_AN_3-31-22-v1.MTS	1186.74	29.97	No focal subject	Perceived Respiratory Rate		2	POINT	353.024	353.024
Moni_AN_LHLH_Thr10_3.31.2022	2022-08-19 21:58:55		D:/Army videos/ARO_stg_1/Moni/Moni_thr10_AN_3-31-22-v1.MTS	1186.74	29.97	No focal subject	Perceived Respiratory Rate		2	POINT	633.327	633.327
Moni_AN_LHLH_Thr10_3.31.2022	2022-08-19 21:58:55		D:/Army videos/ARO_stg_1/Moni/Moni_thr10_AN_3-31-22-v1.MTS	1186.74	29.97	No focal subject	Perceived Respiratory Rate		3	POINT	955.221	955.221
Moni_AN_LTHH_Thr7_3.28.2022	2022-08-19 11:57:45		D:/Army videos/ARO_stg_1/Moni/Moni_thr7_AN_3-28-22-v1.MTS	1033.06	29.97	No focal subject	Perceived Respiratory Rate		2	POINT	80.996	80.996
Moni_AN_LTHH_Thr7_3.28.2022	2022-08-19 11:57:45		D:/Army videos/ARO_stg_1/Moni/Moni_thr7_AN_3-28-22-v1.MTS	1033.06	29.97	No focal subject	Perceived Respiratory Rate		2	POINT	368.951	368.951
Moni_AN_LTHH_Thr7_3.28.2022	2022-08-19 11:57:45		D:/Army videos/ARO_stg_1/Moni/Moni_thr7_AN_3-28-22-v1.MTS	1033.06	29.97	No focal subject	Perceived Respiratory Rate		2	POINT	634.931	634.931
Moni_AN_LTHH_Thr7_3.28.2022	2022-08-19 11:57:45		D:/Army videos/ARO_stg_1/Moni/Moni_thr7_AN_3-28-22-v1.MTS	1033.06	29.97	No focal subject	Perceived Respiratory Rate		2	POINT	950.073	950.073
Moni_AN_LTLH_Thr9_3.29.2022	2022-08-19 17:51:19		D:/Army videos/ARO_stg_1/Moni/Moni_thr9_AN_3-29-22-v1.MTS	1373.87	29.97	No focal subject	Perceived Respiratory Rate		2	POINT	83.959	83.959
Moni_AN_LTLH_Thr9_3.29.2022	2022-08-19 17:51:19		D:/Army videos/ARO_stg_1/Moni/Moni_thr9_AN_3-29-22-v1.MTS	1373.87	29.97	No focal subject	Perceived Respiratory Rate		3	POINT	318.253	318.253
Moni_AN_LTLH_Thr9_3.29.2022	2022-08-19 17:51:19		D:/Army videos/ARO_stg_1/Moni/Moni_thr9_AN_3-29-22-v1.MTS	1373.87	29.97	No focal subject	Perceived Respiratory Rate		3	POINT	614.227	614.227
Moni_AN_LTLH_Thr9_3.29.2022	2022-08-19 17:51:19		D:/Army videos/ARO_stg_1/Moni/Moni_thr9_AN_3-29-22-v2.MTS	1373.87	29.97	No focal subject	Perceived Respiratory Rate		3	POINT	956.334	956.334
Moni_AN_LTLH_Thr9_3.29.2022	2022-08-19 17:51:19		D:/Army videos/ARO_stg_1/Moni/Moni_thr9_AN_3-29-22-v2.MTS	1373.87	29.97	No focal subject	Perceived Respiratory Rate		3	POINT	1219.8	1219.8
Moni_AN_Std_Thr1_3.10.2022	2022-08-20 20:14:13		D:/Army videos/ARO_stg_1/Moni/Moni_thr1_AN_3-10-22-v1.MTS	1214.77	29.97	No focal subject	Perceived Respiratory Rate		3	POINT	54.71	54.71
Moni_AN_Std_Thr1_3.10.2022	2022-08-20 20:14:13		D:/Army videos/ARO_stg_1/Moni/Moni_thr1_AN_3-10-22-v1.MTS	1214.77	29.97	No focal subject	Perceived Respiratory Rate		3	POINT	347.88	347.88
Moni_AN_Std_Thr1_3.10.2022	2022-08-20 20:14:13		D:/Army videos/ARO_stg_1/Moni/Moni_thr1_AN_3-10-22-v1.MTS	1214.77	29.97	No focal subject	Perceived Respiratory Rate		3	POINT	636.115	636.115
Moni_AN_Std_Thr1_3.10.2022	2022-08-20 20:14:13		D:/Army videos/ARO_stg_1/Moni/Moni_thr1_AN_3-10-22-v1.MTS	1214.77	29.97	No focal subject	Perceived Respiratory Rate		3	POINT	949.359	949.359
Moni_C4_HTHH_Thr10_3.4.2022	2022-08-22 22:07:15		E:/Army videos/ARO_stg_1/Moni/Moni_Thr10_3.4.22_c4.MP4	1359.86	29.97	No focal subject	Perceived Respiratory Rate		3	POINT	32.392	32.392
Moni_C4_HTHH_Thr10_3.4.2022	2022-08-22 22:07:15		E:/Army videos/ARO_stg_1/Moni/Moni_Thr10_3.4.22_c4.MP4	1359.86	29.97	No focal subject	Perceived Respiratory Rate		4	POINT	319.681	319.681
Moni_C4_HTHH_Thr10_3.4.2022	2022-08-22 22:07:15		E:/Army videos/ARO_stg_1/Moni/Moni_Thr10_3.4.22_c4.MP4	1359.86	29.97	No focal subject	Perceived Respiratory Rate		5	POINT	610.97	610.97
Moni_C4_HTHH_Thr10_3.4.2022	2022-08-22 22:07:15		E:/Army videos/ARO_stg_1/Moni/Moni_Thr10_3.4.22_c4_Vid2.MP4	1359.86	29.97	No focal subject	Perceived Respiratory Rate		6	POINT	928.045	928.045
Moni_C4_HTHH_Thr10_3.4.2022	2022-08-22 22:07:15		E:/Army videos/ARO_stg_1/Moni/Moni_Thr10_3.4.22_c4_Vid2.MP4	1359.86	29.97	No focal subject	Perceived Respiratory Rate		7	POINT	1220.58	1220.58
Moni_C4_HTHH_Thr8_3.4.2022	2022-08-11 23:10:24		D:/Army videos/ARO_stg_1/Moni/Moni_Thr8_3.4.22_c4.MP4	1471.97	29.97	No focal subject	Perceived Respiratory Rate		2	POINT	66.906	66.906
Moni_C4_HTHH_Thr8_3.4.2022	2022-08-11 23:10:24		D:/Army videos/ARO_stg_1/Moni/Moni_Thr8_3.4.22_c4.MP4	1471.97	29.97	No focal subject	Perceived Respiratory Rate		2	POINT	318.716	318.716
Moni_C4_HTHH_Thr8_3.4.2022	2022-08-11 23:10:24		D:/Army videos/ARO_stg_1/Moni/Moni_Thr8_3.4.22_c4.MP4	1471.97	29.97	No focal subject	Perceived Respiratory Rate		4	POINT	616.979	616.979
Moni_C4_HTHH_Thr8_3.4.2022	2022-08-11 23:10:24		D:/Army videos/ARO_stg_1/Moni/Moni_Thr8_3.4.22_c4.MP4	1471.97	29.97	No focal subject	Perceived Respiratory Rate		5	POINT	908.022	908.022
Moni_C4_HTHH_Thr8_3.4.2022	2022-08-11 23:10:24		D:/Army videos/ARO_stg_1/Moni/Moni_Thr8_3.4.22_c4.MP4	1471.97	29.97	No focal subject	Perceived Respiratory Rate		6	POINT	1213.56	1213.56
Moni_C4_HTHH_Thr8_3.4.2022	2022-08-11 23:10:24		D:/Army videos/ARO_stg_1/Moni/Moni_Thr8_3.4.22_c4.MP4	1471.97	29.97	No focal subject	Perceived Respiratory Rate		2	POINT	66.906	66.906
Moni_C4_HTHH_Thr8_3.4.2022	2022-08-11 23:10:24		D:/Army videos/ARO_stg_1/Moni/Moni_Thr8_3.4.22_c4.MP4	1471.97	29.97	No focal subject	Perceived Respiratory Rate		2	POINT	318.716	318.716
Moni_C4_HTHH_Thr8_3.4.2022	2022-08-11 23:10:24		D:/Army videos/ARO_stg_1/Moni/Moni_Thr8_3.4.22_c4.MP4	1471.97	29.97	No focal subject	Perceived Respiratory Rate		4	POINT	616.979	616.979
Moni_C4_HTHH_Thr8_3.4.2022	2022-08-11 23:10:24		D:/Army videos/ARO_stg_1/Moni/Moni_Thr8_3.4.22_c4.MP4	1471.97	29.97	No focal subject	Perceived Respiratory Rate		5	POINT	908.022	908.022
Moni_C4_HTHH_Thr8_3.4.2022	2022-08-11 23:10:24		D:/Army videos/ARO_stg_1/Moni/Moni_Thr8_3.4.22_c4.MP4	1471.97	29.97	No focal subject	Perceived Respiratory Rate		6	POINT	1213.56	1213.56
Moni_C4_HTHH_Thr9_3.4.2022	2022-08-17 22:08:29		D:/Army videos/ARO_stg_1/Moni/Moni_Thr9_3.4.22_c4.MP4	1296.3	29.97	No focal subject	Perceived Respiratory Rate		3	POINT	27.137	27.137
Moni_C4_HTHH_Thr9_3.4.2022	2022-08-17 22:08:29		D:/Army videos/ARO_stg_1/Moni/Moni_Thr9_3.4.22_c4.MP4	1296.3	29.97	No focal subject	Perceived Respiratory Rate		3	POINT	319.931	319.931
Moni_C4_HTHH_Thr9_3.4.2022	2022-08-17 22:08:29		D:/Army videos/ARO_stg_1/Moni/Moni_Thr9_3.4.22_c4.MP4	1296.3	29.97	No focal subject	Perceived Respiratory Rate		5	POINT	610.975	610.975
Moni_C4_HTHH_Thr9_3.4.2022	2022-08-17 22:08:29		D:/Army videos/ARO_stg_1/Moni/Moni_Thr9_3.4.22_c4.MP4	1296.3	29.97	No focal subject	Perceived Respiratory Rate		7	POINT	918.278	918.278
Moni_C4_HTHH_Thr9_3.4.2022	2022-08-17 22:08:29		D:/Army videos/ARO_stg_1/Moni/Moni_Thr9_3.4.22_c4.MP4	1296.3	29.97	No focal subject	Perceived Respiratory Rate		8	POINT	1225.82	1225.82
Moni_C4_LTHH_Thr6_3.1.2022	2022-08-19 10:12:47		D:/Army videos/ARO_stg_1/Moni/Moni_thr6_C4_3-1-22.AVI	1318.8	30.6	No focal subject	Perceived Respiratory Rate		2	POINT	70.563	70.563
Moni_C4_LTHH_Thr6_3.1.2022	2022-08-19 10:12:47		D:/Army videos/ARO_stg_1/Moni/Moni_thr6_C4_3-1-22.AVI	1318.8	30.6	No focal subject	Perceived Respiratory Rate		2	POINT	337.534	337.534
Moni_C4_LTHH_Thr6_3.1.2022	2022-08-19 10:12:47		D:/Army videos/ARO_stg_1/Moni/Moni_thr6_C4_3-1-22.AVI	1318.8	30.6	No focal subject	Perceived Respiratory Rate		3	POINT	642.866	642.866
Moni_C4_LTHH_Thr6_3.1.2022	2022-08-19 10:12:47		D:/Army videos/ARO_stg_1/Moni/Moni_thr6_C4_3-1-22.AVI	1318.8	30.6	No focal subject	Perceived Respiratory Rate		2	POINT	949.322	949.322
Moni_C4_LTHH_Thr6_3.1.2022	2022-08-19 10:12:47		D:/Army videos/ARO_stg_1/Moni/Moni_thr6_C4_3-1-22.AVI	1318.8	30.6	No focal subject	Perceived Respiratory Rate		2	POINT	1257.96	1257.96
Moni_C4_LTLH_Thr3_2.24.2022	2022-08-11 21:23:53		D:/Army videos/ARO_stg_1/Moni/Moni_thr3_c4_2-24-22-v1.MTS	1779.8	29.97	No focal subject	Perceived Respiratory Rate		2	POINT	320.345	320.345
Moni_C4_LTLH_Thr3_2.24.2022	2022-08-11 21:23:53		D:/Army videos/ARO_stg_1/Moni/Moni_thr3_c4_2-24-22-v1.MTS	1779.8	29.97	No focal subject	Perceived Respiratory Rate		2	POINT	638.262	638.262
Moni_C4_LTLH_Thr3_2.24.2022	2022-08-11 21:23:53		D:/Army videos/ARO_stg_1/Moni/Moni_thr3_c4_2-24-22-v1.MTS	1779.8	29.97	No focal subject	Perceived Respiratory Rate		2	POINT	968.078	968.078
Moni_C4_LTLH_Thr3_2.24.2022	2022-08-11 21:23:53		D:/Army videos/ARO_stg_1/Moni/Moni_thr3_c4_2-24-22-v1.MTS	1779.8	29.97	No focal subject	Perceived Respiratory Rate		2	POINT	1227.32	1227.32
Moni_C4_LTLH_Thr3_2.24.2022	2022-08-11 21:23:53		D:/Army videos/ARO_stg_1/Moni/Moni_thr3_c4_2-24-22-v2.MTS	1779.8	29.97	No focal subject	Perceived Respiratory Rate		2	POINT	1523.16	1523.16
Moni_C4_LTLH_Thr3_2.24.2022	2022-08-11 21:23:53		D:/Army videos/ARO_stg_1/Moni/Moni_thr3_c4_2-24-22-v1.MTS	1779.8	29.97	No focal subject	Perceived Respiratory Rate		2	POINT	320.345	320.345
Moni_C4_LTLH_Thr3_2.24.2022	2022-08-11 21:23:53		D:/Army videos/ARO_stg_1/Moni/Moni_thr3_c4_2-24-22-v1.MTS	1779.8	29.97	No focal subject	Perceived Respiratory Rate		2	POINT	638.262	638.262
Moni_C4_LTLH_Thr3_2.24.2022	2022-08-11 21:23:53		D:/Army videos/ARO_stg_1/Moni/Moni_thr3_c4_2-24-22-v1.MTS	1779.8	29.97	No focal subject	Perceived Respiratory Rate		2	POINT	968.078	968.078
Moni_C4_LTLH_Thr3_2.24.2022	2022-08-11 21:23:53		D:/Army videos/ARO_stg_1/Moni/Moni_thr3_c4_2-24-22-v1.MTS	1779.8	29.97	No focal subject	Perceived Respiratory Rate		2	POINT	1227.32	1227.32
Moni_C4_LTLH_Thr3_2.24.2022	2022-08-11 21:23:53		D:/Army videos/ARO_stg_1/Moni/Moni_thr3_c4_2-24-22-v2.MTS	1779.8	29.97	No focal subject	Perceived Respiratory Rate		2	POINT	1523.16	1523.16
Moni_C4_LTLH_Thr4_2.25.2022	2022-08-11 00:08:48		D:/Army videos/ARO_stg_1/Moni/Moni_thr4_c4_2-25-22-v1.MTS	2161.69	29.97	No focal subject	Perceived Respiratory Rate		3	POINT	32.926	32.926
Moni_C4_LTLH_Thr4_2.25.2022	2022-08-11 00:08:48		D:/Army videos/ARO_stg_1/Moni/Moni_thr4_c4_2-25-22-v1.MTS	2161.69	29.97	No focal subject	Perceived Respiratory Rate		1	POINT	338.884	338.884
Moni_C4_LTLH_Thr4_2.25.2022	2022-08-11 00:08:48		D:/Army videos/ARO_stg_1/Moni/Moni_thr4_c4_2-25-22-v1.MTS	2161.69	29.97	No focal subject	Perceived Respiratory Rate		2	POINT	633.859	633.859
Moni_C4_LTLH_Thr4_2.25.2022	2022-08-11 00:08:48		D:/Army videos/ARO_stg_1/Moni/Moni_thr4_c4_2-25-22-v1.MTS	2161.69	29.97	No focal subject	Perceived Respiratory Rate		1	POINT	933.867	933.867
Moni_C4_LTLH_Thr4_2.25.2022	2022-08-11 00:08:48		D:/Army videos/ARO_stg_1/Moni/Moni_thr4_c4_2-25-22-v1.MTS	2161.69	29.97	No focal subject	Perceived Respiratory Rate		1	POINT	1232.72	1232.72
Moni_C4_LTLH_Thr4_2.25.2022	2022-08-11 00:08:48		D:/Army videos/ARO_stg_1/Moni/Moni_thr4_c4_2-25-22-v2.MTS	2161.69	29.97	No focal subject	Perceived Respiratory Rate		1	POINT	1599.5	1599.5
Moni_C4_LTLH_Thr4_2.25.2022	2022-08-11 00:08:48		D:/Army videos/ARO_stg_1/Moni/Moni_thr4_c4_2-25-22-v2.MTS	2161.69	29.97	No focal subject	Perceived Respiratory Rate		1	POINT	1899.86	1899.86
Moni_C4_LTLH_Thr4_2.25.2022	2022-08-11 00:08:48		D:/Army videos/ARO_stg_1/Moni/Moni_thr4_c4_2-25-22-v1.MTS	2161.69	29.97	No focal subject	Perceived Respiratory Rate		3	POINT	32.926	32.926
Moni_C4_LTLH_Thr4_2.25.2022	2022-08-11 00:08:48		D:/Army videos/ARO_stg_1/Moni/Moni_thr4_c4_2-25-22-v1.MTS	2161.69	29.97	No focal subject	Perceived Respiratory Rate		1	POINT	338.884	338.884
Moni_C4_LTLH_Thr4_2.25.2022	2022-08-11 00:08:48		D:/Army videos/ARO_stg_1/Moni/Moni_thr4_c4_2-25-22-v1.MTS	2161.69	29.97	No focal subject	Perceived Respiratory Rate		2	POINT	633.859	633.859
Moni_C4_LTLH_Thr4_2.25.2022	2022-08-11 00:08:48		D:/Army videos/ARO_stg_1/Moni/Moni_thr4_c4_2-25-22-v1.MTS	2161.69	29.97	No focal subject	Perceived Respiratory Rate		1	POINT	933.867	933.867
Moni_C4_LTLH_Thr4_2.25.2022	2022-08-11 00:08:48		D:/Army videos/ARO_stg_1/Moni/Moni_thr4_c4_2-25-22-v1.MTS	2161.69	29.97	No focal subject	Perceived Respiratory Rate		1	POINT	1232.72	1232.72
Moni_C4_LTLH_Thr4_2.25.2022	2022-08-11 00:08:48		D:/Army videos/ARO_stg_1/Moni/Moni_thr4_c4_2-25-22-v2.MTS	2161.69	29.97	No focal subject	Perceived Respiratory Rate		1	POINT	1599.5	1599.5
Moni_C4_LTLH_Thr4_2.25.2022	2022-08-11 00:08:48		D:/Army videos/ARO_stg_1/Moni/Moni_thr4_c4_2-25-22-v2.MTS	2161.69	29.97	No focal subject	Perceived Respiratory Rate		1	POINT	1899.86	1899.86
Moni_C4_STD_Thr1_2.21.2022	2022-08-12 23:25:22		D:/Army videos/ARO_stg_1/Moni/Moni_thr1_C4_2.21.22.MP4	1787.79	29.97	No focal subject	Perceived Respiratory Rate		2	POINT	34.895	34.895
Moni_C4_STD_Thr1_2.21.2022	2022-08-12 23:25:22		D:/Army videos/ARO_stg_1/Moni/Moni_thr1_C4_2.21.22.MP4	1787.79	29.97	No focal subject	Perceived Respiratory Rate		3	POINT	341.445	341.445
Moni_C4_STD_Thr1_2.21.2022	2022-08-12 23:25:22		D:/Army videos/ARO_stg_1/Moni/Moni_thr1_C4_2.21.22.MP4	1787.79	29.97	No focal subject	Perceived Respiratory Rate		2	POINT	659.741	659.741
Moni_C4_STD_Thr1_2.21.2022	2022-08-12 23:25:22		D:/Army videos/ARO_stg_1/Moni/Moni_thr1_C4_2.21.22.MP4	1787.79	29.97	No focal subject	Perceived Respiratory Rate		2	POINT	919.786	919.786
Moni_C4_STD_Thr1_2.21.2022	2022-08-12 23:25:22		D:/Army videos/ARO_stg_1/Moni/Moni_thr1_C4_2.21.22.MP4	1787.79	29.97	No focal subject	Perceived Respiratory Rate		2	POINT	1230.59	1230.59
Moni_C4_STD_Thr1_2.21.2022	2022-08-12 23:25:22		D:/Army videos/ARO_stg_1/Moni/Moni_thr1_C4_2.21.22.MP4	1787.79	29.97	No focal subject	Perceived Respiratory Rate		3	POINT	1540.13	1540.13
Moni_C4_STD_Thr1_2.21.2022	2022-08-12 23:25:22		D:/Army videos/ARO_stg_1/Moni/Moni_thr1_C4_2.21.22.MP4	1787.79	29.97	No focal subject	Perceived Respiratory Rate		2	POINT	34.895	34.895
Moni_C4_STD_Thr1_2.21.2022	2022-08-12 23:25:22		D:/Army videos/ARO_stg_1/Moni/Moni_thr1_C4_2.21.22.MP4	1787.79	29.97	No focal subject	Perceived Respiratory Rate		3	POINT	341.445	341.445
Moni_C4_STD_Thr1_2.21.2022	2022-08-12 23:25:22		D:/Army videos/ARO_stg_1/Moni/Moni_thr1_C4_2.21.22.MP4	1787.79	29.97	No focal subject	Perceived Respiratory Rate		2	POINT	659.741	659.741
Moni_C4_STD_Thr1_2.21.2022	2022-08-12 23:25:22		D:/Army videos/ARO_stg_1/Moni/Moni_thr1_C4_2.21.22.MP4	1787.79	29.97	No focal subject	Perceived Respiratory Rate		2	POINT	919.786	919.786
Moni_C4_STD_Thr1_2.21.2022	2022-08-12 23:25:22		D:/Army videos/ARO_stg_1/Moni/Moni_thr1_C4_2.21.22.MP4	1787.79	29.97	No focal subject	Perceived Respiratory Rate		2	POINT	1230.59	1230.59
Moni_C4_STD_Thr1_2.21.2022	2022-08-12 23:25:22		D:/Army videos/ARO_stg_1/Moni/Moni_thr1_C4_2.21.22.MP4	1787.79	29.97	No focal subject	Perceived Respiratory Rate		3	POINT	1540.13	1540.13
Moni_C4_STD_Thr2_2.23.2022	2022-08-11 16:22:16		D:/Army videos/ARO_stg_1/Moni/Moni_thr2_C4_2-23-22.AVI	1318.24	30.07	No focal subject	Perceived Respiratory Rate		2	POINT	67.952	67.952
Moni_C4_STD_Thr2_2.23.2022	2022-08-11 16:22:16		D:/Army videos/ARO_stg_1/Moni/Moni_thr2_C4_2-23-22.AVI	1318.24	30.07	No focal subject	Perceived Respiratory Rate		2	POINT	359.629	359.629
Moni_C4_STD_Thr2_2.23.2022	2022-08-11 16:22:16		D:/Army videos/ARO_stg_1/Moni/Moni_thr2_C4_2-23-22.AVI	1318.24	30.07	No focal subject	Perceived Respiratory Rate		3	POINT	654.708	654.708
Moni_C4_STD_Thr2_2.23.2022	2022-08-11 16:22:16		D:/Army videos/ARO_stg_1/Moni/Moni_thr2_C4_2-23-22.AVI	1318.24	30.07	No focal subject	Perceived Respiratory Rate		2	POINT	951.353	951.353
Moni_C4_STD_Thr2_2.23.2022	2022-08-11 16:22:16		D:/Army videos/ARO_stg_1/Moni/Moni_thr2_C4_2-23-22.AVI	1318.24	30.07	No focal subject	Perceived Respiratory Rate		3	POINT	1251.48	1251.48
Moni_C4_STD_Thr2_2.23.2022	2022-08-11 16:22:16		D:/Army videos/ARO_stg_1/Moni/Moni_thr2_C4_2-23-22.AVI	1318.24	30.07	No focal subject	Perceived Respiratory Rate		2	POINT	67.952	67.952
Moni_C4_STD_Thr2_2.23.2022	2022-08-11 16:22:16		D:/Army videos/ARO_stg_1/Moni/Moni_thr2_C4_2-23-22.AVI	1318.24	30.07	No focal subject	Perceived Respiratory Rate		2	POINT	359.629	359.629
Moni_C4_STD_Thr2_2.23.2022	2022-08-11 16:22:16		D:/Army videos/ARO_stg_1/Moni/Moni_thr2_C4_2-23-22.AVI	1318.24	30.07	No focal subject	Perceived Respiratory Rate		3	POINT	654.708	654.708
Moni_C4_STD_Thr2_2.23.2022	2022-08-11 16:22:16		D:/Army videos/ARO_stg_1/Moni/Moni_thr2_C4_2-23-22.AVI	1318.24	30.07	No focal subject	Perceived Respiratory Rate		2	POINT	951.353	951.353
Moni_C4_STD_Thr2_2.23.2022	2022-08-11 16:22:16		D:/Army videos/ARO_stg_1/Moni/Moni_thr2_C4_2-23-22.AVI	1318.24	30.07	No focal subject	Perceived Respiratory Rate		3	POINT	1251.48	1251.48
Moni_SP_HTHH_Thr4_2.1.2022	2022-08-21 21:44:57		E:/Army videos/ARO_stg_1/Moni/SP/Moni_thr4_SP_2-1-22.AVI	1268.74	30.6	No focal subject	Perceived Respiratory Rate		3	POINT	50.329	50.329
Moni_SP_HTHH_Thr4_2.1.2022	2022-08-21 21:44:57		E:/Army videos/ARO_stg_1/Moni/SP/Moni_thr4_SP_2-1-22.AVI	1268.74	30.6	No focal subject	Perceived Respiratory Rate		4	POINT	348.277	348.277
Moni_SP_HTHH_Thr4_2.1.2022	2022-08-21 21:44:57		E:/Army videos/ARO_stg_1/Moni/SP/Moni_thr4_SP_2-1-22.AVI	1268.74	30.6	No focal subject	Perceived Respiratory Rate		5	POINT	702.212	702.212
Moni_SP_HTHH_Thr4_2.1.2022	2022-08-21 21:44:57		E:/Army videos/ARO_stg_1/Moni/SP/Moni_thr4_SP_2-1-22.AVI	1268.74	30.6	No focal subject	Perceived Respiratory Rate		6	POINT	938.082	938.082
Moni_SP_HTHH_Thr4_2.1.2022	2022-08-21 21:44:57		E:/Army videos/ARO_stg_1/Moni/SP/Moni_thr4_SP_2-1-22.AVI	1268.74	30.6	No focal subject	Perceived Respiratory Rate		7	POINT	1235.54	1235.54
Moni_SP_HTLH_Thr5_2.3.2022	2022-08-09 22:15:39		D:/Army videos/ARO_stg_1/Moni/SP/Moni_thr5_SP_2-3-22.AVI	1456.54	30.6	No focal subject	Perceived Respiratory Rate		3	POINT	261.748	261.748
Moni_SP_HTLH_Thr5_2.3.2022	2022-08-09 22:15:39		D:/Army videos/ARO_stg_1/Moni/SP/Moni_thr5_SP_2-3-22.AVI	1456.54	30.6	No focal subject	Perceived Respiratory Rate		3	POINT	493.05	493.05
Moni_SP_HTLH_Thr5_2.3.2022	2022-08-09 22:15:39		D:/Army videos/ARO_stg_1/Moni/SP/Moni_thr5_SP_2-3-22.AVI	1456.54	30.6	No focal subject	Perceived Respiratory Rate		2	POINT	805.171	805.171
Moni_SP_HTLH_Thr5_2.3.2022	2022-08-09 22:15:39		D:/Army videos/ARO_stg_1/Moni/SP/Moni_thr5_SP_2-3-22.AVI	1456.54	30.6	No focal subject	Perceived Respiratory Rate		2	POINT	1123.75	1123.75
Moni_SP_HTLH_Thr5_2.3.2022	2022-08-09 22:15:39		D:/Army videos/ARO_stg_1/Moni/SP/Moni_thr5_SP_2-3-22.AVI	1456.54	30.6	No focal subject	Perceived Respiratory Rate		4	POINT	1386.85	1386.85
Moni_SP_HTLH_Thr5_2.3.2022	2022-08-09 22:15:39		D:/Army videos/ARO_stg_1/Moni/SP/Moni_thr5_SP_2-3-22.AVI	1456.54	30.6	No focal subject	Perceived Respiratory Rate		3	POINT	261.748	261.748
Moni_SP_HTLH_Thr5_2.3.2022	2022-08-09 22:15:39		D:/Army videos/ARO_stg_1/Moni/SP/Moni_thr5_SP_2-3-22.AVI	1456.54	30.6	No focal subject	Perceived Respiratory Rate		3	POINT	493.05	493.05
Moni_SP_HTLH_Thr5_2.3.2022	2022-08-09 22:15:39		D:/Army videos/ARO_stg_1/Moni/SP/Moni_thr5_SP_2-3-22.AVI	1456.54	30.6	No focal subject	Perceived Respiratory Rate		2	POINT	805.171	805.171
Moni_SP_HTLH_Thr5_2.3.2022	2022-08-09 22:15:39		D:/Army videos/ARO_stg_1/Moni/SP/Moni_thr5_SP_2-3-22.AVI	1456.54	30.6	No focal subject	Perceived Respiratory Rate		2	POINT	1123.75	1123.75
Moni_SP_HTLH_Thr5_2.3.2022	2022-08-09 22:15:39		D:/Army videos/ARO_stg_1/Moni/SP/Moni_thr5_SP_2-3-22.AVI	1456.54	30.6	No focal subject	Perceived Respiratory Rate		4	POINT	1386.85	1386.85
Moni_SP_LTHH_Thr7_2.8.2022	2022-08-18 20:31:57		D:/Army videos/ARO_stg_1/Moni/SP/Moni_thr7_SP_2-8-22.AVI	1841.81	30.6	No focal subject	Perceived Respiratory Rate		2	POINT	42.169	42.169
Moni_SP_LTHH_Thr7_2.8.2022	2022-08-18 20:31:57		D:/Army videos/ARO_stg_1/Moni/SP/Moni_thr7_SP_2-8-22.AVI	1841.81	30.6	No focal subject	Perceived Respiratory Rate		2	POINT	374.842	374.842
Moni_SP_LTHH_Thr7_2.8.2022	2022-08-18 20:31:57		D:/Army videos/ARO_stg_1/Moni/SP/Moni_thr7_SP_2-8-22.AVI	1841.81	30.6	No focal subject	Perceived Respiratory Rate		2	POINT	618.476	618.476
Moni_SP_LTHH_Thr7_2.8.2022	2022-08-18 20:31:57		D:/Army videos/ARO_stg_1/Moni/SP/Moni_thr7_SP_2-8-22.AVI	1841.81	30.6	No focal subject	Perceived Respiratory Rate		2	POINT	915.724	915.724
Moni_SP_LTHH_Thr7_2.8.2022	2022-08-18 20:31:57		D:/Army videos/ARO_stg_1/Moni/SP/Moni_thr7_SP_2-8-22.AVI	1841.81	30.6	No focal subject	Perceived Respiratory Rate		2	POINT	1298.7	1298.7
Moni_SP_LTHH_Thr7_2.8.2022	2022-08-18 20:31:57		D:/Army videos/ARO_stg_1/Moni/SP/Moni_thr7_SP_2-8-22.AVI	1841.81	30.6	No focal subject	Perceived Respiratory Rate		2	POINT	1517.38	1517.38
Moni_SP_LTLH_Thr10_2.11.2022	2022-08-18 20:18:03		D:/Army videos/ARO_stg_1/Moni/SP/Moni_thr10_SP_2-11-22.AVI	1249.42	30.07	No focal subject	Perceived Respiratory Rate		2	POINT	67.886	67.886
Moni_SP_LTLH_Thr10_2.11.2022	2022-08-18 20:18:03		D:/Army videos/ARO_stg_1/Moni/SP/Moni_thr10_SP_2-11-22.AVI	1249.42	30.07	No focal subject	Perceived Respiratory Rate		2	POINT	373.327	373.327
Moni_SP_LTLH_Thr10_2.11.2022	2022-08-18 20:18:03		D:/Army videos/ARO_stg_1/Moni/SP/Moni_thr10_SP_2-11-22.AVI	1249.42	30.07	No focal subject	Perceived Respiratory Rate		2	POINT	705.935	705.935
Moni_SP_LTLH_Thr10_2.11.2022	2022-08-18 20:18:03		D:/Army videos/ARO_stg_1/Moni/SP/Moni_thr10_SP_2-11-22.AVI	1249.42	30.07	No focal subject	Perceived Respiratory Rate		2	POINT	964.451	964.451
Moni_SP_LTLH_Thr10_2.11.2022	2022-08-18 20:18:03		D:/Army videos/ARO_stg_1/Moni/SP/Moni_thr10_SP_2-11-22.AVI	1249.42	30.07	No focal subject	Perceived Respiratory Rate		2	POINT	1219.12	1219.12
Moni_SP_LTLH_Thr9_2.11.2022	2022-08-12 23:16:05		D:/Army videos/ARO_stg_1/Moni/SP/Moni_thr9_SP_2-11-22.AVI	1258.99	30.07	No focal subject	Perceived Respiratory Rate		1	POINT	92.381	92.381
Moni_SP_LTLH_Thr9_2.11.2022	2022-08-12 23:16:05		D:/Army videos/ARO_stg_1/Moni/SP/Moni_thr9_SP_2-11-22.AVI	1258.99	30.07	No focal subject	Perceived Respiratory Rate		2	POINT	391.233	391.233
Moni_SP_LTLH_Thr9_2.11.2022	2022-08-12 23:16:05		D:/Army videos/ARO_stg_1/Moni/SP/Moni_thr9_SP_2-11-22.AVI	1258.99	30.07	No focal subject	Perceived Respiratory Rate		2	POINT	707.914	707.914
Moni_SP_LTLH_Thr9_2.11.2022	2022-08-12 23:16:05		D:/Army videos/ARO_stg_1/Moni/SP/Moni_thr9_SP_2-11-22.AVI	1258.99	30.07	No focal subject	Perceived Respiratory Rate		2	POINT	1016.12	1016.12
Moni_SP_LTLH_Thr9_2.11.2022	2022-08-12 23:16:05		D:/Army videos/ARO_stg_1/Moni/SP/Moni_thr9_SP_2-11-22.AVI	1258.99	30.07	No focal subject	Perceived Respiratory Rate		1	POINT	92.381	92.381
Moni_SP_LTLH_Thr9_2.11.2022	2022-08-12 23:16:05		D:/Army videos/ARO_stg_1/Moni/SP/Moni_thr9_SP_2-11-22.AVI	1258.99	30.07	No focal subject	Perceived Respiratory Rate		2	POINT	391.233	391.233
Moni_SP_LTLH_Thr9_2.11.2022	2022-08-12 23:16:05		D:/Army videos/ARO_stg_1/Moni/SP/Moni_thr9_SP_2-11-22.AVI	1258.99	30.07	No focal subject	Perceived Respiratory Rate		2	POINT	707.914	707.914
Moni_SP_LTLH_Thr9_2.11.2022	2022-08-12 23:16:05		D:/Army videos/ARO_stg_1/Moni/SP/Moni_thr9_SP_2-11-22.AVI	1258.99	30.07	No focal subject	Perceived Respiratory Rate		2	POINT	1016.12	1016.12
Moni_SP_Std_Thr2_1.25.2022	2022-08-16 21:45:35		E:/Army videos/ARO_stg_1/Moni/SP/Moni_thr2_SP_1-25-22-v1.AVI	1745.73	30	No focal subject	Perceived Respiratory Rate		3	POINT	29.032	29.032
Moni_SP_Std_Thr2_1.25.2022	2022-08-16 21:45:35		E:/Army videos/ARO_stg_1/Moni/SP/Moni_thr2_SP_1-25-22-v1.AVI	1745.73	30	No focal subject	Perceived Respiratory Rate		3	POINT	332.605	332.605
Moni_SP_Std_Thr2_1.25.2022	2022-08-16 21:45:35		E:/Army videos/ARO_stg_1/Moni/SP/Moni_thr2_SP_1-25-22-v2.AVI	1745.73	30	No focal subject	Perceived Respiratory Rate		3	POINT	643.404	643.404
Moni_SP_Std_Thr2_1.25.2022	2022-08-16 21:45:35		E:/Army videos/ARO_stg_1/Moni/SP/Moni_thr2_SP_1-25-22-v2.AVI	1745.73	30	No focal subject	Perceived Respiratory Rate		3	POINT	953.626	953.626
Moni_SP_Std_Thr2_1.25.2022	2022-08-16 21:45:35		E:/Army videos/ARO_stg_1/Moni/SP/Moni_thr2_SP_1-25-22-v3.AVI	1745.73	30	No focal subject	Perceived Respiratory Rate		4	POINT	1223.87	1223.87
Moni_SP_Std_Thr2_1.25.2022	2022-08-16 21:45:35		E:/Army videos/ARO_stg_1/Moni/SP/Moni_thr2_SP_1-25-22-v3.AVI	1745.73	30	No focal subject	Perceived Respiratory Rate		3	POINT	1544.71	1544.71
Moni_TNT_LTLH_Thr3_4.25.2022	2022-08-20 22:09:56		D:/Army videos/ARO_stg_1/Moni/Moni_thr3_TNT_4-25-22-v1.MTS	1230.29	29.97	No focal subject	Perceived Respiratory Rate		3	POINT	78.921	78.921
Moni_TNT_LTLH_Thr3_4.25.2022	2022-08-20 22:09:56		D:/Army videos/ARO_stg_1/Moni/Moni_thr3_TNT_4-25-22-v1.MTS	1230.29	29.97	No focal subject	Perceived Respiratory Rate		3	POINT	365.966	365.966
Moni_TNT_LTLH_Thr3_4.25.2022	2022-08-20 22:09:56		D:/Army videos/ARO_stg_1/Moni/Moni_thr3_TNT_4-25-22-v1.MTS	1230.29	29.97	No focal subject	Perceived Respiratory Rate		3	POINT	670.395	670.395
Moni_TNT_LTLH_Thr3_4.25.2022	2022-08-20 22:09:56		D:/Army videos/ARO_stg_1/Moni/Moni_thr3_TNT_4-25-22-v1.MTS	1230.29	29.97	No focal subject	Perceived Respiratory Rate		3	POINT	958.802	958.802
Moni_TNT_LTLH_Thr3_4.25.2022	2022-08-20 22:09:56		D:/Army videos/ARO_stg_1/Moni/Moni_thr3_TNT_4-25-22-v2.MTS	1230.29	29.97	No focal subject	Perceived Respiratory Rate		3	POINT	1210.65	1210.65
Moni_TNT_LTLH_Thr4_4.25.2022	2022-08-20 22:28:16		D:/Army videos/ARO_stg_1/Moni/Moni_thr4_TNT_4-25-22-v1.MTS	1233.78	29.97	No focal subject	Perceived Respiratory Rate		3	POINT	35.632	35.632
Moni_TNT_LTLH_Thr4_4.25.2022	2022-08-20 22:28:16		D:/Army videos/ARO_stg_1/Moni/Moni_thr4_TNT_4-25-22-v1.MTS	1233.78	29.97	No focal subject	Perceived Respiratory Rate		3	POINT	326.377	326.377
Moni_TNT_LTLH_Thr4_4.25.2022	2022-08-20 22:28:16		D:/Army videos/ARO_stg_1/Moni/Moni_thr4_TNT_4-25-22-v1.MTS	1233.78	29.97	No focal subject	Perceived Respiratory Rate		3	POINT	619.555	619.555
Moni_TNT_LTLH_Thr4_4.25.2022	2022-08-20 22:28:16		D:/Army videos/ARO_stg_1/Moni/Moni_thr4_TNT_4-25-22-v1.MTS	1233.78	29.97	No focal subject	Perceived Respiratory Rate		3	POINT	924.519	924.519
Moni_TNT_LTLH_Thr4_4.25.2022	2022-08-20 22:28:16		D:/Army videos/ARO_stg_1/Moni/Moni_thr4_TNT_4-25-22-v2.MTS	1233.78	29.97	No focal subject	Perceived Respiratory Rate		3	POINT	1215.15	1215.15
Moni_TNT_Std_Thr2_4.18.2022	2022-08-21 19:17:24		E:/Army videos/ARO_stg_1/Moni/Moni_thr2_TNT_4-18-22-v1.MTS	1446.47	29.97	No focal subject	Perceived Respiratory Rate		3	POINT	71.278	71.278
Moni_TNT_Std_Thr2_4.18.2022	2022-08-21 19:17:24		E:/Army videos/ARO_stg_1/Moni/Moni_thr2_TNT_4-18-22-v1.MTS	1446.47	29.97	No focal subject	Perceived Respiratory Rate		3	POINT	319.352	319.352
Moni_TNT_Std_Thr2_4.18.2022	2022-08-21 19:17:24		E:/Army videos/ARO_stg_1/Moni/Moni_thr2_TNT_4-18-22-v2.MTS	1446.47	29.97	No focal subject	Perceived Respiratory Rate		4	POINT	612.276	612.276
Moni_TNT_Std_Thr2_4.18.2022	2022-08-21 19:17:24		E:/Army videos/ARO_stg_1/Moni/Moni_thr2_TNT_4-18-22-v2.MTS	1446.47	29.97	No focal subject	Perceived Respiratory Rate		4	POINT	925.886	925.886
Moni_TNT_Std_Thr2_4.18.2022	2022-08-21 19:17:24		E:/Army videos/ARO_stg_1/Moni/Moni_thr2_TNT_4-18-22-v2.MTS	1446.47	29.97	No focal subject	Perceived Respiratory Rate		5	POINT	1219.14	1219.14
Rocket_AN_HTHH_Thr10_3.30.2022	2022-08-20 17:53:44		D:/Army videos/ARO_stg_1/Rocket/Rocket_thr10_AN_3-30-22-v1.MTS	1609.17	29.97	No focal subject	Perceived Respiratory Rate		3	POINT	35.625	35.625
Rocket_AN_HTHH_Thr10_3.30.2022	2022-08-20 17:53:44		D:/Army videos/ARO_stg_1/Rocket/Rocket_thr10_AN_3-30-22-v1.MTS	1609.17	29.97	No focal subject	Perceived Respiratory Rate		4	POINT	337.803	337.803
Rocket_AN_HTHH_Thr10_3.30.2022	2022-08-20 17:53:44		D:/Army videos/ARO_stg_1/Rocket/Rocket_thr10_AN_3-30-22-v2.MTS	1609.17	29.97	No focal subject	Perceived Respiratory Rate		4	POINT	615.08	615.08
Rocket_AN_HTHH_Thr10_3.30.2022	2022-08-20 17:53:44		D:/Army videos/ARO_stg_1/Rocket/Rocket_thr10_AN_3-30-22-v2.MTS	1609.17	29.97	No focal subject	Perceived Respiratory Rate		5	POINT	920.949	920.949
Rocket_AN_HTHH_Thr10_3.30.2022	2022-08-20 17:53:44		D:/Army videos/ARO_stg_1/Rocket/Rocket_thr10_AN_3-30-22-v2.MTS	1609.17	29.97	No focal subject	Perceived Respiratory Rate		6	POINT	1232.31	1232.31
Rocket_AN_HTHH_Thr10_3.30.2022	2022-08-20 17:53:44		D:/Army videos/ARO_stg_1/Rocket/Rocket_thr10_AN_3-30-22-v2.MTS	1609.17	29.97	No focal subject	Perceived Respiratory Rate		7	POINT	1508.83	1508.83
Rocket_AN_HTLH_Thr7_3.22.2022	2022-08-13 21:01:16		D:/Army videos/ARO_stg_1/Rocket/Rocket_thr7_AN_3-22-22-v1.MTS	2394.93	29.97	No focal subject	Perceived Respiratory Rate		1	POINT	37.61	37.61
Rocket_AN_HTLH_Thr7_3.22.2022	2022-08-13 21:01:16		D:/Army videos/ARO_stg_1/Rocket/Rocket_thr7_AN_3-22-22-v1.MTS	2394.93	29.97	No focal subject	Perceived Respiratory Rate		4	POINT	346.261	346.261
Rocket_AN_HTLH_Thr7_3.22.2022	2022-08-13 21:01:16		D:/Army videos/ARO_stg_1/Rocket/Rocket_thr7_AN_3-22-22-v1.MTS	2394.93	29.97	No focal subject	Perceived Respiratory Rate		5	POINT	619.548	619.548
Rocket_AN_HTLH_Thr7_3.22.2022	2022-08-13 21:01:16		D:/Army videos/ARO_stg_1/Rocket/Rocket_thr7_AN_3-22-22-v1.MTS	2394.93	29.97	No focal subject	Perceived Respiratory Rate		5	POINT	911.741	911.741
Rocket_AN_HTLH_Thr7_3.22.2022	2022-08-13 21:01:16		D:/Army videos/ARO_stg_1/Rocket/Rocket_thr7_AN_3-22-22-v2.MTS	2394.93	29.97	No focal subject	Perceived Respiratory Rate		6	POINT	1214.17	1214.17
Rocket_AN_HTLH_Thr7_3.22.2022	2022-08-13 21:01:16		D:/Army videos/ARO_stg_1/Rocket/Rocket_thr7_AN_3-22-22-v3.MTS	2394.93	29.97	No focal subject	Perceived Respiratory Rate		6	POINT	1536.2	1536.2
Rocket_AN_HTLH_Thr7_3.22.2022	2022-08-13 21:01:16		D:/Army videos/ARO_stg_1/Rocket/Rocket_thr7_AN_3-22-22-v3.MTS	2394.93	29.97	No focal subject	Perceived Respiratory Rate		6	POINT	1826.51	1826.51
Rocket_AN_HTLH_Thr7_3.22.2022	2022-08-13 21:01:16		D:/Army videos/ARO_stg_1/Rocket/Rocket_thr7_AN_3-22-22-v3.MTS	2394.93	29.97	No focal subject	Perceived Respiratory Rate		7	POINT	2103.57	2103.57
Rocket_AN_HTLH_Thr7_3.22.2022	2022-08-13 21:01:16		E:/Army videos/ARO_stg_1/Rocket/Rocket_thr7_AN_3-22-22-v1.MTS	2394.93	29.97	No focal subject	Perceived Respiratory Rate		3	POINT	38.153	38.153
Rocket_AN_HTLH_Thr7_3.22.2022	2022-08-13 21:01:16		E:/Army videos/ARO_stg_1/Rocket/Rocket_thr7_AN_3-22-22-v1.MTS	2394.93	29.97	No focal subject	Perceived Respiratory Rate		4	POINT	346.261	346.261
Rocket_AN_HTLH_Thr7_3.22.2022	2022-08-13 21:01:16		E:/Army videos/ARO_stg_1/Rocket/Rocket_thr7_AN_3-22-22-v1.MTS	2394.93	29.97	No focal subject	Perceived Respiratory Rate		5	POINT	619.548	619.548
Rocket_AN_HTLH_Thr7_3.22.2022	2022-08-13 21:01:16		E:/Army videos/ARO_stg_1/Rocket/Rocket_thr7_AN_3-22-22-v1.MTS	2394.93	29.97	No focal subject	Perceived Respiratory Rate		5	POINT	911.741	911.741
Rocket_AN_HTLH_Thr7_3.22.2022	2022-08-13 21:01:16		E:/Army videos/ARO_stg_1/Rocket/Rocket_thr7_AN_3-22-22-v2.MTS	2394.93	29.97	No focal subject	Perceived Respiratory Rate		6	POINT	1214.17	1214.17
Rocket_AN_HTLH_Thr7_3.22.2022	2022-08-13 21:01:16		E:/Army videos/ARO_stg_1/Rocket/Rocket_thr7_AN_3-22-22-v3.MTS	2394.93	29.97	No focal subject	Perceived Respiratory Rate		6	POINT	1536.2	1536.2
Rocket_AN_HTLH_Thr7_3.22.2022	2022-08-13 21:01:16		E:/Army videos/ARO_stg_1/Rocket/Rocket_thr7_AN_3-22-22-v3.MTS	2394.93	29.97	No focal subject	Perceived Respiratory Rate		6	POINT	1826.51	1826.51
Rocket_AN_HTLH_Thr7_3.22.2022	2022-08-13 21:01:16		E:/Army videos/ARO_stg_1/Rocket/Rocket_thr7_AN_3-22-22-v3.MTS	2394.93	29.97	No focal subject	Perceived Respiratory Rate		7	POINT	2103.57	2103.57
Rocket_AN_HTLH_Thr8_2.24.2022	2022-08-23 10:13:53		E:/Army videos/ARO_stg_1/Rocket/Rocket_thr8_AN_3-24-22-v1.MTS	2423.44	29.97	No focal subject	Perceived Respiratory Rate		3	POINT	58.757	58.757
Rocket_AN_HTLH_Thr8_2.24.2022	2022-08-23 10:13:53		E:/Army videos/ARO_stg_1/Rocket/Rocket_thr8_AN_3-24-22-v1.MTS	2423.44	29.97	No focal subject	Perceived Respiratory Rate		3	POINT	355.985	355.985
Rocket_AN_HTLH_Thr8_2.24.2022	2022-08-23 10:13:53		E:/Army videos/ARO_stg_1/Rocket/Rocket_thr8_AN_3-24-22-v1.MTS	2423.44	29.97	No focal subject	Perceived Respiratory Rate		5	POINT	632.149	632.149
Rocket_AN_HTLH_Thr8_2.24.2022	2022-08-23 10:13:53		E:/Army videos/ARO_stg_1/Rocket/Rocket_thr8_AN_3-24-22-v1.MTS	2423.44	29.97	No focal subject	Perceived Respiratory Rate		5	POINT	909.029	909.029
Rocket_AN_HTLH_Thr8_2.24.2022	2022-08-23 10:13:53		E:/Army videos/ARO_stg_1/Rocket/Rocket_thr8_AN_3-24-22-v2.MTS	2423.44	29.97	No focal subject	Perceived Respiratory Rate		6	POINT	1251.83	1251.83
Rocket_AN_HTLH_Thr8_2.24.2022	2022-08-23 10:13:53		E:/Army videos/ARO_stg_1/Rocket/Rocket_thr8_AN_3-24-22-v2.MTS	2423.44	29.97	No focal subject	Perceived Respiratory Rate		6	POINT	1559.59	1559.59
Rocket_AN_HTLH_Thr8_2.24.2022	2022-08-23 10:13:53		E:/Army videos/ARO_stg_1/Rocket/Rocket_thr8_AN_3-24-22-v2.MTS	2423.44	29.97	No focal subject	Perceived Respiratory Rate		7	POINT	1808.38	1808.38
Rocket_AN_HTLH_Thr8_2.24.2022	2022-08-23 10:13:53		E:/Army videos/ARO_stg_1/Rocket/Rocket_thr8_AN_3-24-22-v3.MTS	2423.44	29.97	No focal subject	Perceived Respiratory Rate		7	POINT	2141.39	2141.39
Rocket_AN_HTLH_Thr8_2.24.2022	2022-08-23 10:13:53		E:/Army videos/ARO_stg_1/Rocket/Rocket_thr8_AN_3-24-22-v3.MTS	2423.44	29.97	No focal subject	Perceived Respiratory Rate		7	POINT	2415.21	2415.21
Rocket_AN_LTHH_Thr6_3.18.2022	2022-08-11 10:10:38		D:/Army videos/ARO_stg_1/Rocket/Rocket_thr6_AN_3-18-22-v1.MTS	1581.62	29.97	No focal subject	Perceived Respiratory Rate		1	POINT	36.71	36.71
Rocket_AN_LTHH_Thr6_3.18.2022	2022-08-11 10:10:38		D:/Army videos/ARO_stg_1/Rocket/Rocket_thr6_AN_3-18-22-v1.MTS	1581.62	29.97	No focal subject	Perceived Respiratory Rate		1	POINT	340.955	340.955
Rocket_AN_LTHH_Thr6_3.18.2022	2022-08-11 10:10:38		D:/Army videos/ARO_stg_1/Rocket/Rocket_thr6_AN_3-18-22-v1.MTS	1581.62	29.97	No focal subject	Perceived Respiratory Rate		1	POINT	654.561	654.561
Rocket_AN_LTHH_Thr6_3.18.2022	2022-08-11 10:10:38		D:/Army videos/ARO_stg_1/Rocket/Rocket_thr6_AN_3-18-22-v1.MTS	1581.62	29.97	No focal subject	Perceived Respiratory Rate		1	POINT	933.322	933.322
Rocket_AN_LTHH_Thr6_3.18.2022	2022-08-11 10:10:38		D:/Army videos/ARO_stg_1/Rocket/Rocket_thr6_AN_3-18-22-v2.MTS	1581.62	29.97	No focal subject	Perceived Respiratory Rate		3	POINT	1236.85	1236.85
Rocket_AN_LTHH_Thr6_3.18.2022	2022-08-11 10:10:38		D:/Army videos/ARO_stg_1/Rocket/Rocket_thr6_AN_3-18-22-v2.MTS	1581.62	29.97	No focal subject	Perceived Respiratory Rate		3	POINT	1529.48	1529.48
Rocket_AN_LTHH_Thr6_3.18.2022	2022-08-11 10:10:38		E:/Army videos/ARO_stg_1/Rocket/Rocket_thr6_AN_3-18-22-v1.MTS	1581.62	29.97	No focal subject	Perceived Respiratory Rate		3	POINT	36.981	36.981
Rocket_AN_LTHH_Thr6_3.18.2022	2022-08-11 10:10:38		E:/Army videos/ARO_stg_1/Rocket/Rocket_thr6_AN_3-18-22-v1.MTS	1581.62	29.97	No focal subject	Perceived Respiratory Rate		3	POINT	341.493	341.493
Rocket_AN_LTHH_Thr6_3.18.2022	2022-08-11 10:10:38		E:/Army videos/ARO_stg_1/Rocket/Rocket_thr6_AN_3-18-22-v1.MTS	1581.62	29.97	No focal subject	Perceived Respiratory Rate		2	POINT	655.37	655.37
Rocket_AN_LTHH_Thr6_3.18.2022	2022-08-11 10:10:38		E:/Army videos/ARO_stg_1/Rocket/Rocket_thr6_AN_3-18-22-v1.MTS	1581.62	29.97	No focal subject	Perceived Respiratory Rate		3	POINT	933.863	933.863
Rocket_AN_LTHH_Thr6_3.18.2022	2022-08-11 10:10:38		E:/Army videos/ARO_stg_1/Rocket/Rocket_thr6_AN_3-18-22-v2.MTS	1581.62	29.97	No focal subject	Perceived Respiratory Rate		3	POINT	1236.85	1236.85
Rocket_AN_LTHH_Thr6_3.18.2022	2022-08-11 10:10:38		E:/Army videos/ARO_stg_1/Rocket/Rocket_thr6_AN_3-18-22-v2.MTS	1581.62	29.97	No focal subject	Perceived Respiratory Rate		3	POINT	1529.48	1529.48
Rocket_AN_LTLH_Thr3_3.15.2022	2022-08-19 16:28:38		D:/Army videos/ARO_stg_1/Rocket/Rocket_thr3_AN_3-15-22-v1.MTS	1886.93	29.97	No focal subject	Perceived Respiratory Rate		3	POINT	71.542	71.542
Rocket_AN_LTLH_Thr3_3.15.2022	2022-08-19 16:28:38		D:/Army videos/ARO_stg_1/Rocket/Rocket_thr3_AN_3-15-22-v2.MTS	1886.93	29.97	No focal subject	Perceived Respiratory Rate		3	POINT	335.931	335.931
Rocket_AN_LTLH_Thr3_3.15.2022	2022-08-19 16:28:38		D:/Army videos/ARO_stg_1/Rocket/Rocket_thr3_AN_3-15-22-v2.MTS	1886.93	29.97	No focal subject	Perceived Respiratory Rate		2	POINT	650.427	650.427
Rocket_AN_LTLH_Thr3_3.15.2022	2022-08-19 16:28:38		D:/Army videos/ARO_stg_1/Rocket/Rocket_thr3_AN_3-15-22-v2.MTS	1886.93	29.97	No focal subject	Perceived Respiratory Rate		3	POINT	950.723	950.723
Rocket_AN_LTLH_Thr3_3.15.2022	2022-08-19 16:28:38		D:/Army videos/ARO_stg_1/Rocket/Rocket_thr3_AN_3-15-22-v2.MTS	1886.93	29.97	No focal subject	Perceived Respiratory Rate		3	POINT	1207.53	1207.53
Rocket_AN_LTLH_Thr3_3.15.2022	2022-08-19 16:28:38		D:/Army videos/ARO_stg_1/Rocket/Rocket_thr3_AN_3-15-22-v3.MTS	1886.93	29.97	No focal subject	Perceived Respiratory Rate		3	POINT	1525.44	1525.44
Rocket_AN_LTLH_Thr3_3.15.2022	2022-08-19 16:28:38		D:/Army videos/ARO_stg_1/Rocket/Rocket_thr3_AN_3-15-22-v3.MTS	1886.93	29.97	No focal subject	Perceived Respiratory Rate		3	POINT	1852.63	1852.63
Rocket_AN_STD_Thr1_3.10.2022	2022-08-13 22:25:27		D:/Army videos/ARO_stg_1/Rocket/Rocket_thr1_AN_3-10-22-v1.MTS	1224.27	29.97	No focal subject	Perceived Respiratory Rate		1	POINT	59.03	59.03
Rocket_AN_STD_Thr1_3.10.2022	2022-08-13 22:25:27		D:/Army videos/ARO_stg_1/Rocket/Rocket_thr1_AN_3-10-22-v1.MTS	1224.27	29.97	No focal subject	Perceived Respiratory Rate		2	POINT	330.779	330.779
Rocket_AN_STD_Thr1_3.10.2022	2022-08-13 22:25:27		D:/Army videos/ARO_stg_1/Rocket/Rocket_thr1_AN_3-10-22-v1.MTS	1224.27	29.97	No focal subject	Perceived Respiratory Rate		4	POINT	630.517	630.517
Rocket_AN_STD_Thr1_3.10.2022	2022-08-13 22:25:27		D:/Army videos/ARO_stg_1/Rocket/Rocket_thr1_AN_3-10-22-v1.MTS	1224.27	29.97	No focal subject	Perceived Respiratory Rate		4	POINT	939.898	939.898
Rocket_AN_STD_Thr1_3.10.2022	2022-08-13 22:25:27		D:/Army videos/ARO_stg_1/Rocket/Rocket_thr1_AN_3-10-22-v1.MTS	1224.27	29.97	No focal subject	Perceived Respiratory Rate		1	POINT	59.03	59.03
Rocket_AN_STD_Thr1_3.10.2022	2022-08-13 22:25:27		D:/Army videos/ARO_stg_1/Rocket/Rocket_thr1_AN_3-10-22-v1.MTS	1224.27	29.97	No focal subject	Perceived Respiratory Rate		2	POINT	330.779	330.779
Rocket_AN_STD_Thr1_3.10.2022	2022-08-13 22:25:27		D:/Army videos/ARO_stg_1/Rocket/Rocket_thr1_AN_3-10-22-v1.MTS	1224.27	29.97	No focal subject	Perceived Respiratory Rate		4	POINT	630.517	630.517
Rocket_AN_STD_Thr1_3.10.2022	2022-08-13 22:25:27		D:/Army videos/ARO_stg_1/Rocket/Rocket_thr1_AN_3-10-22-v1.MTS	1224.27	29.97	No focal subject	Perceived Respiratory Rate		4	POINT	939.898	939.898
Rocket_AN_Std_Thr2_3.14.2022	2022-08-20 20:38:14		D:/Army videos/ARO_stg_1/Rocket/Rocket_thr2_AN_3-14-22-v1.MTS	1335.38	29.97	No focal subject	Perceived Respiratory Rate		3	POINT	62.009	62.009
Rocket_AN_Std_Thr2_3.14.2022	2022-08-20 20:38:14		D:/Army videos/ARO_stg_1/Rocket/Rocket_thr2_AN_3-14-22-v1.MTS	1335.38	29.97	No focal subject	Perceived Respiratory Rate		3	POINT	326.027	326.027
Rocket_AN_Std_Thr2_3.14.2022	2022-08-20 20:38:14		D:/Army videos/ARO_stg_1/Rocket/Rocket_thr2_AN_3-14-22-v1.MTS	1335.38	29.97	No focal subject	Perceived Respiratory Rate		4	POINT	616.238	616.238
Rocket_AN_Std_Thr2_3.14.2022	2022-08-20 20:38:14		D:/Army videos/ARO_stg_1/Rocket/Rocket_thr2_AN_3-14-22-v1.MTS	1335.38	29.97	No focal subject	Perceived Respiratory Rate		4	POINT	967.106	967.106
Rocket_AN_Std_Thr2_3.14.2022	2022-08-20 20:38:14		D:/Army videos/ARO_stg_1/Rocket/Rocket_thr2_AN_3-14-22-v2.MTS	1335.38	29.97	No focal subject	Perceived Respiratory Rate		4	POINT	1209.12	1209.12
Rocket_C4_HTLH_Thr5_2.25.2022	2022-08-19 09:25:20		D:/Army videos/ARO_stg_1/Rocket/Rocket_thr5_c4_2.25.22.MP4	1639.14	29.97	No focal subject	Perceived Respiratory Rate		2	POINT	17.871	17.871
Rocket_C4_HTLH_Thr5_2.25.2022	2022-08-19 09:25:20		D:/Army videos/ARO_stg_1/Rocket/Rocket_thr5_c4_2.25.22.MP4	1639.14	29.97	No focal subject	Perceived Respiratory Rate		2	POINT	347.461	347.461
Rocket_C4_HTLH_Thr5_2.25.2022	2022-08-19 09:25:20		D:/Army videos/ARO_stg_1/Rocket/Rocket_thr5_c4_2.25.22.MP4	1639.14	29.97	No focal subject	Perceived Respiratory Rate		4	POINT	645.224	645.224
Rocket_C4_HTLH_Thr5_2.25.2022	2022-08-19 09:25:20		D:/Army videos/ARO_stg_1/Rocket/Rocket_thr5_c4_2.25.22.MP4	1639.14	29.97	No focal subject	Perceived Respiratory Rate		5	POINT	910.268	910.268
Rocket_C4_HTLH_Thr5_2.25.2022	2022-08-19 09:25:20		D:/Army videos/ARO_stg_1/Rocket/Rocket_thr5_c4_2.25.22.MP4	1639.14	29.97	No focal subject	Perceived Respiratory Rate		5	POINT	1216.08	1216.08
Rocket_C4_HTLH_Thr5_2.25.2022	2022-08-19 09:25:20		D:/Army videos/ARO_stg_1/Rocket/Rocket_thr5_c4_2.25.22.MP4	1639.14	29.97	No focal subject	Perceived Respiratory Rate		6	POINT	1526.12	1526.12
Rocket_C4_LTHH_Thr7_3.2.2022	2022-08-23 09:00:31		E:/Army videos/ARO_stg_1/Rocket/Rocket_thr7_c4_3-2-22-v1.MTS	1533.58	29.97	No focal subject	Perceived Respiratory Rate		3	POINT	39.947	39.947
Rocket_C4_LTHH_Thr7_3.2.2022	2022-08-23 09:00:31		E:/Army videos/ARO_stg_1/Rocket/Rocket_thr7_c4_3-2-22-v1.MTS	1533.58	29.97	No focal subject	Perceived Respiratory Rate		2	POINT	314.312	314.312
Rocket_C4_LTHH_Thr7_3.2.2022	2022-08-23 09:00:31		E:/Army videos/ARO_stg_1/Rocket/Rocket_thr7_c4_3-2-22-v1.MTS	1533.58	29.97	No focal subject	Perceived Respiratory Rate		3	POINT	644.392	644.392
Rocket_C4_LTHH_Thr7_3.2.2022	2022-08-23 09:00:31		E:/Army videos/ARO_stg_1/Rocket/Rocket_thr7_c4_3-2-22-v1.MTS	1533.58	29.97	No focal subject	Perceived Respiratory Rate		3	POINT	915.959	915.959
Rocket_C4_LTHH_Thr7_3.2.2022	2022-08-23 09:00:31		E:/Army videos/ARO_stg_1/Rocket/Rocket_thr7_c4_3-2-22-v2.MTS	1533.58	29.97	No focal subject	Perceived Respiratory Rate		3	POINT	1219.92	1219.92
Rocket_C4_LTHH_Thr7_3.2.2022	2022-08-23 09:00:31		E:/Army videos/ARO_stg_1/Rocket/Rocket_thr7_c4_3-2-22-v2.MTS	1533.58	29.97	No focal subject	Perceived Respiratory Rate		3	POINT	1529.47	1529.47
Rocket_C4_LTLH_Thr10_3.7.2022	2022-08-23 08:32:00		E:/Army videos/ARO_stg_1/Rocket/Rocket_thr10_c4_3_7-22-v1.MTS	1641.17	29.97	No focal subject	Perceived Respiratory Rate		3	POINT	121.412	121.412
Rocket_C4_LTLH_Thr10_3.7.2022	2022-08-23 08:32:00		E:/Army videos/ARO_stg_1/Rocket/Rocket_thr10_c4_3_7-22-v1.MTS	1641.17	29.97	No focal subject	Perceived Respiratory Rate		3	POINT	323.045	323.045
Rocket_C4_LTLH_Thr10_3.7.2022	2022-08-23 08:32:00		E:/Army videos/ARO_stg_1/Rocket/Rocket_thr10_c4_3_7-22-v1.MTS	1641.17	29.97	No focal subject	Perceived Respiratory Rate		3	POINT	636.651	636.651
Rocket_C4_LTLH_Thr10_3.7.2022	2022-08-23 08:32:00		E:/Army videos/ARO_stg_1/Rocket/Rocket_thr10_c4_3_7-22-v1.MTS	1641.17	29.97	No focal subject	Perceived Respiratory Rate		3	POINT	954.305	954.305
Rocket_C4_LTLH_Thr10_3.7.2022	2022-08-23 08:32:00		E:/Army videos/ARO_stg_1/Rocket/Rocket_thr10_c4_3-7-22-v2.MTS	1641.17	29.97	No focal subject	Perceived Respiratory Rate		3	POINT	1265.03	1265.03
Rocket_C4_LTLH_Thr10_3.7.2022	2022-08-23 08:32:00		E:/Army videos/ARO_stg_1/Rocket/Rocket_thr10_c4_3-7-22-v2.MTS	1641.17	29.97	No focal subject	Perceived Respiratory Rate		3	POINT	1512.83	1512.83
Rocket_C4_LTLH_Thr9_3.7.2022	2022-08-19 08:56:55		D:/Army videos/ARO_stg_1/Rocket/Rocket_thr9_c4_3-7-22-v1.MTS	1376.91	29.97	No focal subject	Perceived Respiratory Rate		2	POINT	70.819	70.819
Rocket_C4_LTLH_Thr9_3.7.2022	2022-08-19 08:56:55		D:/Army videos/ARO_stg_1/Rocket/Rocket_thr9_c4_3-7-22-v1.MTS	1376.91	29.97	No focal subject	Perceived Respiratory Rate		2	POINT	323.128	323.128
Rocket_C4_LTLH_Thr9_3.7.2022	2022-08-19 08:56:55		D:/Army videos/ARO_stg_1/Rocket/Rocket_thr9_c4_3-7-22-v1.MTS	1376.91	29.97	No focal subject	Perceived Respiratory Rate		2	POINT	632.051	632.051
Rocket_C4_LTLH_Thr9_3.7.2022	2022-08-19 08:56:55		D:/Army videos/ARO_stg_1/Rocket/Rocket_thr9_c4_3-7-22-v1.MTS	1376.91	29.97	No focal subject	Perceived Respiratory Rate		2	POINT	944.668	944.668
Rocket_C4_LTLH_Thr9_3.7.2022	2022-08-19 08:56:55		D:/Army videos/ARO_stg_1/Rocket/Rocket_thr9_c4_3-7--22-v2.MTS	1376.91	29.97	No focal subject	Perceived Respiratory Rate		2	POINT	1240.72	1240.72
Rocket_C4_Std_Thr1_2.21.2022	2022-08-17 20:54:11		D:/Army videos/ARO_stg_1/Rocket/Rocket_thr1_C4_2.21.22.MP4	1351.35	29.97	No focal subject	Perceived Respiratory Rate		2	POINT	21.906	21.906
Rocket_C4_Std_Thr1_2.21.2022	2022-08-17 20:54:11		D:/Army videos/ARO_stg_1/Rocket/Rocket_thr1_C4_2.21.22.MP4	1351.35	29.97	No focal subject	Perceived Respiratory Rate		2	POINT	321.936	321.936
Rocket_C4_Std_Thr1_2.21.2022	2022-08-17 20:54:11		D:/Army videos/ARO_stg_1/Rocket/Rocket_thr1_C4_2.21.22.MP4	1351.35	29.97	No focal subject	Perceived Respiratory Rate		2	POINT	614.972	614.972
Rocket_C4_Std_Thr1_2.21.2022	2022-08-17 20:54:11		D:/Army videos/ARO_stg_1/Rocket/Rocket_thr1_C4_2.21.22.MP4	1351.35	29.97	No focal subject	Perceived Respiratory Rate		2	POINT	934.541	934.541
Rocket_C4_Std_Thr1_2.21.2022	2022-08-17 20:54:11		D:/Army videos/ARO_stg_1/Rocket/Rocket_thr1_C4_2.21.22.MP4	1351.35	29.97	No focal subject	Perceived Respiratory Rate		2	POINT	1241.1	1241.1
Rocket_C4_Std_Thr2_2.23.2022	2022-08-17 21:43:22		D:/Army videos/ARO_stg_1/Rocket/Rocket_thr2_C4_2_23-22.AVI	1522.58	30.06	No focal subject	Perceived Respiratory Rate		2	POINT	15.976	15.976
Rocket_C4_Std_Thr2_2.23.2022	2022-08-17 21:43:22		D:/Army videos/ARO_stg_1/Rocket/Rocket_thr2_C4_2_23-22.AVI	1522.58	30.06	No focal subject	Perceived Respiratory Rate		2	POINT	368.035	368.035
Rocket_C4_Std_Thr2_2.23.2022	2022-08-17 21:43:22		D:/Army videos/ARO_stg_1/Rocket/Rocket_thr2_C4_2_23-22.AVI	1522.58	30.06	No focal subject	Perceived Respiratory Rate		2	POINT	629.791	629.791
Rocket_C4_Std_Thr2_2.23.2022	2022-08-17 21:43:22		D:/Army videos/ARO_stg_1/Rocket/Rocket_thr2_C4_2_23-22.AVI	1522.58	30.06	No focal subject	Perceived Respiratory Rate		2	POINT	980.173	980.173
Rocket_C4_Std_Thr2_2.23.2022	2022-08-17 21:43:22		D:/Army videos/ARO_stg_1/Rocket/Rocket_thr2_C4_2_23-22.AVI	1522.58	30.06	No focal subject	Perceived Respiratory Rate		3	POINT	1286.84	1286.84
Rocket_SP_HTHH_Thr9_2.14.2022	2022-08-23 10:46:39		E:/Army videos/ARO_stg_1/Rocket/SP/Rocket_thr9_SP_2-14-22.AVI	2398.53	30.07	No focal subject	Perceived Respiratory Rate		3	POINT	80.753	80.753
Rocket_SP_HTHH_Thr9_2.14.2022	2022-08-23 10:46:39		E:/Army videos/ARO_stg_1/Rocket/SP/Rocket_thr9_SP_2-14-22.AVI	2398.53	30.07	No focal subject	Perceived Respiratory Rate		3	POINT	347.603	347.603
Rocket_SP_HTHH_Thr9_2.14.2022	2022-08-23 10:46:39		E:/Army videos/ARO_stg_1/Rocket/SP/Rocket_thr9_SP_2-14-22.AVI	2398.53	30.07	No focal subject	Perceived Respiratory Rate		4	POINT	621.936	621.936
Rocket_SP_HTHH_Thr9_2.14.2022	2022-08-23 10:46:39		E:/Army videos/ARO_stg_1/Rocket/SP/Rocket_thr9_SP_2-14-22.AVI	2398.53	30.07	No focal subject	Perceived Respiratory Rate		5	POINT	945.876	945.876
Rocket_SP_HTHH_Thr9_2.14.2022	2022-08-23 10:46:39		E:/Army videos/ARO_stg_1/Rocket/SP/Rocket_thr9_SP_2-14-22.AVI	2398.53	30.07	No focal subject	Perceived Respiratory Rate		5	POINT	1222.11	1222.11
Rocket_SP_HTHH_Thr9_2.14.2022	2022-08-23 10:46:39		E:/Army videos/ARO_stg_1/Rocket/SP/Rocket_thr9_SP_2-14-22.AVI	2398.53	30.07	No focal subject	Perceived Respiratory Rate		6	POINT	1555.5	1555.5
Rocket_SP_HTHH_Thr9_2.14.2022	2022-08-23 10:46:39		E:/Army videos/ARO_stg_1/Rocket/SP/Rocket_thr9_SP_2-14-22.AVI	2398.53	30.07	No focal subject	Perceived Respiratory Rate		6	POINT	1850.61	1850.61
Rocket_SP_HTHH_Thr9_2.14.2022	2022-08-23 10:46:39		E:/Army videos/ARO_stg_1/Rocket/SP/Rocket_thr9_SP_2-14-22.AVI	2398.53	30.07	No focal subject	Perceived Respiratory Rate		6	POINT	2111.65	2111.65
Rocket_SP_HTLH_Thr7_2.10.2022	2022-08-21 21:29:07		E:/Army videos/ARO_stg_1/Rocket/SP/Rocket_thr7_SP_2-10-22.AVI	1803.54	30.07	No focal subject	Perceived Respiratory Rate		3	POINT	29.346	29.346
Rocket_SP_HTLH_Thr7_2.10.2022	2022-08-21 21:29:07		E:/Army videos/ARO_stg_1/Rocket/SP/Rocket_thr7_SP_2-10-22.AVI	1803.54	30.07	No focal subject	Perceived Respiratory Rate		3	POINT	354.596	354.596
Rocket_SP_HTLH_Thr7_2.10.2022	2022-08-21 21:29:07		E:/Army videos/ARO_stg_1/Rocket/SP/Rocket_thr7_SP_2-10-22.AVI	1803.54	30.07	No focal subject	Perceived Respiratory Rate		3	POINT	638.03	638.03
Rocket_SP_HTLH_Thr7_2.10.2022	2022-08-21 21:29:07		E:/Army videos/ARO_stg_1/Rocket/SP/Rocket_thr7_SP_2-10-22.AVI	1803.54	30.07	No focal subject	Perceived Respiratory Rate		4	POINT	911.974	911.974
Rocket_SP_HTLH_Thr7_2.10.2022	2022-08-21 21:29:07		E:/Army videos/ARO_stg_1/Rocket/SP/Rocket_thr7_SP_2-10-22.AVI	1803.54	30.07	No focal subject	Perceived Respiratory Rate		4	POINT	1238.59	1238.59
Rocket_SP_HTLH_Thr7_2.10.2022	2022-08-21 21:29:07		E:/Army videos/ARO_stg_1/Rocket/SP/Rocket_thr7_SP_2-10-22.AVI	1803.54	30.07	No focal subject	Perceived Respiratory Rate		5	POINT	1538.28	1538.28
Rocket_SP_HTLH_Thr8_2.10.2022	2022-08-12 16:30:20		D:/Army videos/ARO_stg_1/Rocket/SP/Rocket_thr8_SP_2-10-22.AVI	1090.59	30.07	No focal subject	Perceived Respiratory Rate		1	POINT	13.194	13.194
Rocket_SP_HTLH_Thr8_2.10.2022	2022-08-12 16:30:20		D:/Army videos/ARO_stg_1/Rocket/SP/Rocket_thr8_SP_2-10-22.AVI	1090.59	30.07	No focal subject	Perceived Respiratory Rate		2	POINT	328.184	328.184
Rocket_SP_HTLH_Thr8_2.10.2022	2022-08-12 16:30:20		D:/Army videos/ARO_stg_1/Rocket/SP/Rocket_thr8_SP_2-10-22.AVI	1090.59	30.07	No focal subject	Perceived Respiratory Rate		3	POINT	620.147	620.147
Rocket_SP_HTLH_Thr8_2.10.2022	2022-08-12 16:30:20		D:/Army videos/ARO_stg_1/Rocket/SP/Rocket_thr8_SP_2-10-22.AVI	1090.59	30.07	No focal subject	Perceived Respiratory Rate		4	POINT	927.7	927.7
Rocket_SP_HTLH_Thr8_2.10.2022	2022-08-12 16:30:20		E:/Army videos/ARO_stg_1/Rocket/SP/Rocket_thr8_SP_2-10-22.AVI	1090.59	30.07	No focal subject	Perceived Respiratory Rate		2	POINT	14.276	14.276
Rocket_SP_HTLH_Thr8_2.10.2022	2022-08-12 16:30:20		E:/Army videos/ARO_stg_1/Rocket/SP/Rocket_thr8_SP_2-10-22.AVI	1090.59	30.07	No focal subject	Perceived Respiratory Rate		3	POINT	328.76	328.76
Rocket_SP_HTLH_Thr8_2.10.2022	2022-08-12 16:30:20		E:/Army videos/ARO_stg_1/Rocket/SP/Rocket_thr8_SP_2-10-22.AVI	1090.59	30.07	No focal subject	Perceived Respiratory Rate		3	POINT	620.147	620.147
Rocket_SP_HTLH_Thr8_2.10.2022	2022-08-12 16:30:20		E:/Army videos/ARO_stg_1/Rocket/SP/Rocket_thr8_SP_2-10-22.AVI	1090.59	30.07	No focal subject	Perceived Respiratory Rate		4	POINT	927.7	927.7
Rocket_SP_LTHH_Thr5_2.8.2022	2022-08-17 20:18:41		D:/Army videos/ARO_stg_1/Rocket/SP/Rocket_thr5_SP_2-8-22.MP4	1773.59	29.97	No focal subject	Perceived Respiratory Rate		1	POINT	93.409	93.409
Rocket_SP_LTHH_Thr5_2.8.2022	2022-08-17 20:18:41		D:/Army videos/ARO_stg_1/Rocket/SP/Rocket_thr5_SP_2-8-22.MP4	1773.59	29.97	No focal subject	Perceived Respiratory Rate		1	POINT	341.202	341.202
Rocket_SP_LTHH_Thr5_2.8.2022	2022-08-17 20:18:41		D:/Army videos/ARO_stg_1/Rocket/SP/Rocket_thr5_SP_2-8-22.MP4	1773.59	29.97	No focal subject	Perceived Respiratory Rate		1	POINT	667.475	667.475
Rocket_SP_LTHH_Thr5_2.8.2022	2022-08-17 20:18:41		D:/Army videos/ARO_stg_1/Rocket/SP/Rocket_thr5_SP_2-8-22.MP4	1773.59	29.97	No focal subject	Perceived Respiratory Rate		1	POINT	947.531	947.531
Rocket_SP_LTHH_Thr5_2.8.2022	2022-08-17 20:18:41		D:/Army videos/ARO_stg_1/Rocket/SP/Rocket_thr5_SP_2-8-22.MP4	1773.59	29.97	No focal subject	Perceived Respiratory Rate		2	POINT	1221.58	1221.58
Rocket_SP_LTHH_Thr5_2.8.2022	2022-08-17 20:18:41		D:/Army videos/ARO_stg_1/Rocket/SP/Rocket_thr5_SP_2-8-22.MP4	1773.59	29.97	No focal subject	Perceived Respiratory Rate		2	POINT	1547.37	1547.37
Rocket_SP_LTLH_Thr4_2.2.2022	2022-08-09 22:10:32		D:/Army videos/ARO_stg_1/Rocket/SP/Rocket_thr4_SP_2-2-22.AVI	1586.94	30.6	No focal subject	Perceived Respiratory Rate		1	POINT	254.247	254.247
Rocket_SP_LTLH_Thr4_2.2.2022	2022-08-09 22:10:32		D:/Army videos/ARO_stg_1/Rocket/SP/Rocket_thr4_SP_2-2-22.AVI	1586.94	30.6	No focal subject	Perceived Respiratory Rate		1	POINT	572.485	572.485
Rocket_SP_LTLH_Thr4_2.2.2022	2022-08-09 22:10:32		D:/Army videos/ARO_stg_1/Rocket/SP/Rocket_thr4_SP_2-2-22.AVI	1586.94	30.6	No focal subject	Perceived Respiratory Rate		0	POINT	935.282	935.282
Rocket_SP_LTLH_Thr4_2.2.2022	2022-08-09 22:10:32		D:/Army videos/ARO_stg_1/Rocket/SP/Rocket_thr4_SP_2-2-22.AVI	1586.94	30.6	No focal subject	Perceived Respiratory Rate		1	POINT	1302.74	1302.74
Rocket_SP_LTLH_Thr4_2.2.2022	2022-08-09 22:10:32		D:/Army videos/ARO_stg_1/Rocket/SP/Rocket_thr4_SP_2-2-22.AVI	1586.94	30.6	No focal subject	Perceived Respiratory Rate		0	POINT	1528.41	1528.41
Rocket_SP_LTLH_Thr4_2.2.2022	2022-08-09 22:10:32		E:/Army videos/ARO_stg_1/Rocket/SP/Rocket_thr4_SP_2-2-22.AVI	1586.94	30.6	No focal subject	Perceived Respiratory Rate		3	POINT	254.93	254.93
Rocket_SP_LTLH_Thr4_2.2.2022	2022-08-09 22:10:32		E:/Army videos/ARO_stg_1/Rocket/SP/Rocket_thr4_SP_2-2-22.AVI	1586.94	30.6	No focal subject	Perceived Respiratory Rate		3	POINT	573.278	573.278
Rocket_SP_LTLH_Thr4_2.2.2022	2022-08-09 22:10:32		E:/Army videos/ARO_stg_1/Rocket/SP/Rocket_thr4_SP_2-2-22.AVI	1586.94	30.6	No focal subject	Perceived Respiratory Rate		3	POINT	935.565	935.565
Rocket_SP_LTLH_Thr4_2.2.2022	2022-08-09 22:10:32		E:/Army videos/ARO_stg_1/Rocket/SP/Rocket_thr4_SP_2-2-22.AVI	1586.94	30.6	No focal subject	Perceived Respiratory Rate		3	POINT	1302.74	1302.74
Rocket_SP_LTLH_Thr4_2.2.2022	2022-08-09 22:10:32		E:/Army videos/ARO_stg_1/Rocket/SP/Rocket_thr4_SP_2-2-22.AVI	1586.94	30.6	No focal subject	Perceived Respiratory Rate		3	POINT	1529.24	1529.24
Rocket_SP_STD_Thr2_1.25.2022	2022-08-09 21:45:46		D:/Army videos/ARO_stg_1/Rocket/SP/Rocket_thr2_SP_1-25-22-v1.AVI	2132.07	30	No focal subject	Perceived Respiratory Rate		2	POINT	75.868	75.868
Rocket_SP_STD_Thr2_1.25.2022	2022-08-09 21:45:46		D:/Army videos/ARO_stg_1/Rocket/SP/Rocket_thr2_SP_1-25-22-v1.AVI	2132.07	30	No focal subject	Perceived Respiratory Rate		2	POINT	389.426	389.426
Rocket_SP_STD_Thr2_1.25.2022	2022-08-09 21:45:46		D:/Army videos/ARO_stg_1/Rocket/SP/Rocket_thr2_SP_1-25-22-v2.AVI	2132.07	30	No focal subject	Perceived Respiratory Rate		3	POINT	760.114	760.114
Rocket_SP_STD_Thr2_1.25.2022	2022-08-09 21:45:46		D:/Army videos/ARO_stg_1/Rocket/SP/Rocket_thr2_SP_1-25-22-v2.AVI	2132.07	30	No focal subject	Perceived Respiratory Rate		2	POINT	1127.71	1127.71
Rocket_SP_STD_Thr2_1.25.2022	2022-08-09 21:45:46		D:/Army videos/ARO_stg_1/Rocket/SP/Rocket_thr2_SP_1-25-22-v3.AVI	2132.07	30	No focal subject	Perceived Respiratory Rate		2	POINT	1501.29	1501.29
Rocket_SP_STD_Thr2_1.25.2022	2022-08-09 21:45:46		E:/Army videos/ARO_stg_1/Rocket/SP/Rocket_thr2_SP_1-25-22-v1.AVI	2132.07	30	No focal subject	Perceived Respiratory Rate		3	POINT	76.435	76.435
Rocket_SP_STD_Thr2_1.25.2022	2022-08-09 21:45:46		E:/Army videos/ARO_stg_1/Rocket/SP/Rocket_thr2_SP_1-25-22-v1.AVI	2132.07	30	No focal subject	Perceived Respiratory Rate		3	POINT	390.171	390.171
Rocket_SP_STD_Thr2_1.25.2022	2022-08-09 21:45:46		E:/Army videos/ARO_stg_1/Rocket/SP/Rocket_thr2_SP_1-25-22-v2.AVI	2132.07	30	No focal subject	Perceived Respiratory Rate		3	POINT	760.114	760.114
Rocket_SP_STD_Thr2_1.25.2022	2022-08-09 21:45:46		E:/Army videos/ARO_stg_1/Rocket/SP/Rocket_thr2_SP_1-25-22-v2.AVI	2132.07	30	No focal subject	Perceived Respiratory Rate		3	POINT	1127.73	1127.73
Rocket_SP_STD_Thr2_1.25.2022	2022-08-09 21:45:46		E:/Army videos/ARO_stg_1/Rocket/SP/Rocket_thr2_SP_1-25-22-v3.AVI	2132.07	30	No focal subject	Perceived Respiratory Rate		3	POINT	1501.9	1501.9
Rocket_TNT_HTHH_Thr4_4.22.2022	2022-08-21 18:51:33		E:/Army videos/ARO_stg_1/Rocket/Rocket_thr4_TNT_4-22-22-v1.MTS	1471.02	29.97	No focal subject	Perceived Respiratory Rate		3	POINT	30.316	30.316
Rocket_TNT_HTHH_Thr4_4.22.2022	2022-08-21 18:51:33		E:/Army videos/ARO_stg_1/Rocket/Rocket_thr4_TNT_4-22-22-v1.MTS	1471.02	29.97	No focal subject	Perceived Respiratory Rate		4	POINT	354.088	354.088
Rocket_TNT_HTHH_Thr4_4.22.2022	2022-08-21 18:51:33		E:/Army videos/ARO_stg_1/Rocket/Rocket_thr4_TNT_4-22-22-v1.MTS	1471.02	29.97	No focal subject	Perceived Respiratory Rate		5	POINT	640.406	640.406
Rocket_TNT_HTHH_Thr4_4.22.2022	2022-08-21 18:51:33		E:/Army videos/ARO_stg_1/Rocket/Rocket_thr4_TNT_4-22-22-v1.MTS	1471.02	29.97	No focal subject	Perceived Respiratory Rate		5	POINT	937.639	937.639
Rocket_TNT_HTHH_Thr4_4.22.2022	2022-08-21 18:51:33		E:/Army videos/ARO_stg_1/Rocket/Rocket_thr4_TNT_4-22-22-v2.MTS	1471.02	29.97	No focal subject	Perceived Respiratory Rate		5	POINT	1222.44	1222.44
Rocket_TNT_HTLH_Thr5_4.27.2022	2022-08-20 23:11:34		D:/Army videos/ARO_stg_1/Rocket/Rocket_thr5_TNT_4-26-22-v1.MTS	2285.31	29.97	No focal subject	Perceived Respiratory Rate		2	POINT	32.927	32.927
Rocket_TNT_HTLH_Thr5_4.27.2022	2022-08-20 23:11:34		D:/Army videos/ARO_stg_1/Rocket/Rocket_thr5_TNT_4-26-22-v2.MTS	2285.31	29.97	No focal subject	Perceived Respiratory Rate		4	POINT	342.199	342.199
Rocket_TNT_HTLH_Thr5_4.27.2022	2022-08-20 23:11:34		D:/Army videos/ARO_stg_1/Rocket/Rocket_thr5_TNT_4-26-22-v2.MTS	2285.31	29.97	No focal subject	Perceived Respiratory Rate		5	POINT	637.636	637.636
Rocket_TNT_HTLH_Thr5_4.27.2022	2022-08-20 23:11:34		D:/Army videos/ARO_stg_1/Rocket/Rocket_thr5_TNT_4-26-22-v2.MTS	2285.31	29.97	No focal subject	Perceived Respiratory Rate		5	POINT	915.689	915.689
Rocket_TNT_HTLH_Thr5_4.27.2022	2022-08-20 23:11:34		D:/Army videos/ARO_stg_1/Rocket/Rocket_thr5_TNT_4-26-22-v2.MTS	2285.31	29.97	No focal subject	Perceived Respiratory Rate		6	POINT	1227.23	1227.23
Rocket_TNT_HTLH_Thr5_4.27.2022	2022-08-20 23:11:34		D:/Army videos/ARO_stg_1/Rocket/Rocket_thr5_TNT_4-26-22-v3.MTS	2285.31	29.97	No focal subject	Perceived Respiratory Rate		5	POINT	1541.16	1541.16
Rocket_TNT_HTLH_Thr5_4.27.2022	2022-08-20 23:11:34		D:/Army videos/ARO_stg_1/Rocket/Rocket_thr5_TNT_4-26-22-v3.MTS	2285.31	29.97	No focal subject	Perceived Respiratory Rate		6	POINT	1827.51	1827.51
Rocket_TNT_HTLH_Thr5_4.27.2022	2022-08-20 23:11:34		D:/Army videos/ARO_stg_1/Rocket/Rocket_thr5_TNT_4-26-22-v3.MTS	2285.31	29.97	No focal subject	Perceived Respiratory Rate		6	POINT	2125.73	2125.73
Rocket_TNT_HTLH_Thr6_4.27.2022	2022-08-21 09:52:15		E:/Army videos/ARO_stg_1/Rocket/Rocket_TNT_thr6_4-27-22-v1.MTS	1093.1	29.97	No focal subject	Perceived Respiratory Rate		4	POINT	26.989	26.989
Rocket_TNT_HTLH_Thr6_4.27.2022	2022-08-21 09:52:15		E:/Army videos/ARO_stg_1/Rocket/Rocket_TNT_thr6_4-27-22-v1.MTS	1093.1	29.97	No focal subject	Perceived Respiratory Rate		4	POINT	320.341	320.341
Rocket_TNT_HTLH_Thr6_4.27.2022	2022-08-21 09:52:15		E:/Army videos/ARO_stg_1/Rocket/Rocket_TNT_thr6_4-27-22-v1.MTS	1093.1	29.97	No focal subject	Perceived Respiratory Rate		5	POINT	636.477	636.477
Rocket_TNT_HTLH_Thr6_4.27.2022	2022-08-21 09:52:15		E:/Army videos/ARO_stg_1/Rocket/Rocket_TNT_thr6_4-27-22-v1.MTS	1093.1	29.97	No focal subject	Perceived Respiratory Rate		5	POINT	927.944	927.944
Rocket_TNT_LTHH_Thr8_4.29.2022	2022-08-14 11:05:31		D:/Army videos/ARO_stg_1/Rocket/Rocket_TNT_thr8_4-29-22-v1.MTS	2379.93	29.97	No focal subject	Perceived Respiratory Rate		1	POINT	60.11	60.11
Rocket_TNT_LTHH_Thr8_4.29.2022	2022-08-14 11:05:31		D:/Army videos/ARO_stg_1/Rocket/Rocket_TNT_thr8_4-29-22-v1.MTS	2379.93	29.97	No focal subject	Perceived Respiratory Rate		2	POINT	401.278	401.278
Rocket_TNT_LTHH_Thr8_4.29.2022	2022-08-14 11:05:31		D:/Army videos/ARO_stg_1/Rocket/Rocket_TNT_thr8_4-29-22-v1.MTS	2379.93	29.97	No focal subject	Perceived Respiratory Rate		1	POINT	803.629	803.629
Rocket_TNT_LTHH_Thr8_4.29.2022	2022-08-14 11:05:31		D:/Army videos/ARO_stg_1/Rocket/Rocket_TNT_thr8_4-29-22-v1.MTS	2379.93	29.97	No focal subject	Perceived Respiratory Rate		2	POINT	937.652	937.652
Rocket_TNT_LTHH_Thr8_4.29.2022	2022-08-14 11:05:31		D:/Army videos/ARO_stg_1/Rocket/Rocket_TNT_thr8_4-29-22-v2.MTS	2379.93	29.97	No focal subject	Perceived Respiratory Rate		2	POINT	1258.9	1258.9
Rocket_TNT_LTHH_Thr8_4.29.2022	2022-08-14 11:05:31		D:/Army videos/ARO_stg_1/Rocket/Rocket_TNT_thr8_4-29-22-v2.MTS	2379.93	29.97	No focal subject	Perceived Respiratory Rate		2	POINT	1551.79	1551.79
Rocket_TNT_LTHH_Thr8_4.29.2022	2022-08-14 11:05:31		D:/Army videos/ARO_stg_1/Rocket/Rocket_TNT_thr8_4-29-22-v2.MTS	2379.93	29.97	No focal subject	Perceived Respiratory Rate		2	POINT	1833	1833
Rocket_TNT_LTHH_Thr8_4.29.2022	2022-08-14 11:05:31		D:/Army videos/ARO_stg_1/Rocket/Rocket_TNT_thr8_4-29-22-v3.MTS	2379.93	29.97	No focal subject	Perceived Respiratory Rate		1	POINT	2184.31	2184.31
Rocket_TNT_LTHH_Thr8_4.29.2022	2022-08-14 11:05:31		D:/Army videos/ARO_stg_1/Rocket/Rocket_TNT_thr8_4-29-22-v1.MTS	2379.93	29.97	No focal subject	Perceived Respiratory Rate		1	POINT	60.11	60.11
Rocket_TNT_LTHH_Thr8_4.29.2022	2022-08-14 11:05:31		D:/Army videos/ARO_stg_1/Rocket/Rocket_TNT_thr8_4-29-22-v1.MTS	2379.93	29.97	No focal subject	Perceived Respiratory Rate		2	POINT	401.278	401.278
Rocket_TNT_LTHH_Thr8_4.29.2022	2022-08-14 11:05:31		D:/Army videos/ARO_stg_1/Rocket/Rocket_TNT_thr8_4-29-22-v1.MTS	2379.93	29.97	No focal subject	Perceived Respiratory Rate		1	POINT	803.629	803.629
Rocket_TNT_LTHH_Thr8_4.29.2022	2022-08-14 11:05:31		D:/Army videos/ARO_stg_1/Rocket/Rocket_TNT_thr8_4-29-22-v1.MTS	2379.93	29.97	No focal subject	Perceived Respiratory Rate		2	POINT	937.652	937.652
Rocket_TNT_LTHH_Thr8_4.29.2022	2022-08-14 11:05:31		D:/Army videos/ARO_stg_1/Rocket/Rocket_TNT_thr8_4-29-22-v2.MTS	2379.93	29.97	No focal subject	Perceived Respiratory Rate		2	POINT	1258.9	1258.9
Rocket_TNT_LTHH_Thr8_4.29.2022	2022-08-14 11:05:31		D:/Army videos/ARO_stg_1/Rocket/Rocket_TNT_thr8_4-29-22-v2.MTS	2379.93	29.97	No focal subject	Perceived Respiratory Rate		2	POINT	1551.79	1551.79
Rocket_TNT_LTHH_Thr8_4.29.2022	2022-08-14 11:05:31		D:/Army videos/ARO_stg_1/Rocket/Rocket_TNT_thr8_4-29-22-v2.MTS	2379.93	29.97	No focal subject	Perceived Respiratory Rate		2	POINT	1833	1833
Rocket_TNT_LTHH_Thr8_4.29.2022	2022-08-14 11:05:31		D:/Army videos/ARO_stg_1/Rocket/Rocket_TNT_thr8_4-29-22-v3.MTS	2379.93	29.97	No focal subject	Perceived Respiratory Rate		1	POINT	2184.31	2184.31
Rocket_TNT_LTLH_Thr9_5.5.2022	2022-08-13 23:04:20		D:/Army videos/ARO_stg_1/Rocket/Rocket_thr9_TNT_5-5-22-v1.MTS	1231.28	29.97	No focal subject	Perceived Respiratory Rate		3	POINT	24.019	24.019
Rocket_TNT_LTLH_Thr9_5.5.2022	2022-08-13 23:04:20		D:/Army videos/ARO_stg_1/Rocket/Rocket_thr9_TNT_5-5-22-v1.MTS	1231.28	29.97	No focal subject	Perceived Respiratory Rate		1	POINT	321.79	321.79
Rocket_TNT_LTLH_Thr9_5.5.2022	2022-08-13 23:04:20		D:/Army videos/ARO_stg_1/Rocket/Rocket_thr9_TNT_5-5-22-v1.MTS	1231.28	29.97	No focal subject	Perceived Respiratory Rate		2	POINT	616.769	616.769
Rocket_TNT_LTLH_Thr9_5.5.2022	2022-08-13 23:04:20		D:/Army videos/ARO_stg_1/Rocket/Rocket_thr9_TNT_5-5-22-v1.MTS	1231.28	29.97	No focal subject	Perceived Respiratory Rate		2	POINT	922.276	922.276
Rocket_TNT_LTLH_Thr9_5.5.2022	2022-08-13 23:04:20		D:/Army videos/ARO_stg_1/Rocket/Rocket_thr9_TNT_5-5-22-v1.MTS	1231.28	29.97	No focal subject	Perceived Respiratory Rate		3	POINT	24.019	24.019
Rocket_TNT_LTLH_Thr9_5.5.2022	2022-08-13 23:04:20		D:/Army videos/ARO_stg_1/Rocket/Rocket_thr9_TNT_5-5-22-v1.MTS	1231.28	29.97	No focal subject	Perceived Respiratory Rate		1	POINT	321.79	321.79
Rocket_TNT_LTLH_Thr9_5.5.2022	2022-08-13 23:04:20		D:/Army videos/ARO_stg_1/Rocket/Rocket_thr9_TNT_5-5-22-v1.MTS	1231.28	29.97	No focal subject	Perceived Respiratory Rate		2	POINT	616.769	616.769
Rocket_TNT_LTLH_Thr9_5.5.2022	2022-08-13 23:04:20		D:/Army videos/ARO_stg_1/Rocket/Rocket_thr9_TNT_5-5-22-v1.MTS	1231.28	29.97	No focal subject	Perceived Respiratory Rate		2	POINT	922.276	922.276
Rocket_TNT_Std_Thr1_4.13.2022	2022-08-21 19:06:30		E:/Army videos/ARO_stg_1/Rocket/Rocket_thr1_TNT_4-13-22-v1.MTS	1127.66	29.97	No focal subject	Perceived Respiratory Rate		3	POINT	48.767	48.767
Rocket_TNT_Std_Thr1_4.13.2022	2022-08-21 19:06:30		E:/Army videos/ARO_stg_1/Rocket/Rocket_thr1_TNT_4-13-22-v1.MTS	1127.66	29.97	No focal subject	Perceived Respiratory Rate		4	POINT	328.613	328.613
Rocket_TNT_Std_Thr1_4.13.2022	2022-08-21 19:06:30		E:/Army videos/ARO_stg_1/Rocket/Rocket_thr1_TNT_4-13-22-v1.MTS	1127.66	29.97	No focal subject	Perceived Respiratory Rate		4	POINT	633.67	633.67
Rocket_TNT_Std_Thr1_4.13.2022	2022-08-21 19:06:30		E:/Army videos/ARO_stg_1/Rocket/Rocket_thr1_TNT_4-13-22-v1.MTS	1127.66	29.97	No focal subject	Perceived Respiratory Rate		4	POINT	933.146	933.146
Rocket_TNT_Std_Thr2_4.20.2022	2022-08-21 19:27:27		E:/Army videos/ARO_stg_1/Rocket/Rocket_thr2_TNT_4-20-22-v1.MTS	1101.14	29.97	No focal subject	Perceived Respiratory Rate		3	POINT	39.68	39.68
Rocket_TNT_Std_Thr2_4.20.2022	2022-08-21 19:27:27		E:/Army videos/ARO_stg_1/Rocket/Rocket_thr2_TNT_4-20-22-v1.MTS	1101.14	29.97	No focal subject	Perceived Respiratory Rate		3	POINT	329.697	329.697
Rocket_TNT_Std_Thr2_4.20.2022	2022-08-21 19:27:27		E:/Army videos/ARO_stg_1/Rocket/Rocket_thr2_TNT_4-20-22-v1.MTS	1101.14	29.97	No focal subject	Perceived Respiratory Rate		5	POINT	610.812	610.812
Rocket_TNT_Std_Thr2_4.20.2022	2022-08-21 19:27:27		E:/Army videos/ARO_stg_1/Rocket/Rocket_thr2_TNT_4-20-22-v1.MTS	1101.14	29.97	No focal subject	Perceived Respiratory Rate		4	POINT	936.573	936.573
Zulu_AN_HTHH_Thr9_3.29.2022	2022-08-20 17:14:37		D:/Army videos/ARO_stg_1/Zulu/Zulu_thr9_AN_3-29-22-v1.MTS	2138.68	29.97	No focal subject	Perceived Respiratory Rate		3	POINT	39.409	39.409
Zulu_AN_HTHH_Thr9_3.29.2022	2022-08-20 17:14:37		D:/Army videos/ARO_stg_1/Zulu/Zulu_thr9_AN_3-29-22-v1.MTS	2138.68	29.97	No focal subject	Perceived Respiratory Rate		4	POINT	351.114	351.114
Zulu_AN_HTHH_Thr9_3.29.2022	2022-08-20 17:14:37		D:/Army videos/ARO_stg_1/Zulu/Zulu_thr9_AN_3-29-22-v1.MTS	2138.68	29.97	No focal subject	Perceived Respiratory Rate		5	POINT	631.684	631.684
Zulu_AN_HTHH_Thr9_3.29.2022	2022-08-20 17:14:37		D:/Army videos/ARO_stg_1/Zulu/Zulu_thr9_AN_3-29-22-v1.MTS	2138.68	29.97	No focal subject	Perceived Respiratory Rate		6	POINT	934.219	934.219
Zulu_AN_HTHH_Thr9_3.29.2022	2022-08-20 17:14:37		D:/Army videos/ARO_stg_1/Zulu/Zulu_thr9_AN_3-29_22-V2.MTS	2138.68	29.97	No focal subject	Perceived Respiratory Rate		6	POINT	1294.13	1294.13
Zulu_AN_HTHH_Thr9_3.29.2022	2022-08-20 17:14:37		D:/Army videos/ARO_stg_1/Zulu/Zulu_thr9_AN_3-29_22-V2.MTS	2138.68	29.97	No focal subject	Perceived Respiratory Rate		7	POINT	1547.07	1547.07
Zulu_AN_HTHH_Thr9_3.29.2022	2022-08-20 17:14:37		D:/Army videos/ARO_stg_1/Zulu/Zulu_thr9_AN_3-29_22-V2.MTS	2138.68	29.97	No focal subject	Perceived Respiratory Rate		8	POINT	1872.28	1872.28
Zulu_AN_HTHH_Thr9_3.29.2022	2022-08-20 17:14:37		D:/Army videos/ARO_stg_1/Zulu/Zulu_thr9_AN_3-29-22-v3.MTS	2138.68	29.97	No focal subject	Perceived Respiratory Rate		8	POINT	2113.85	2113.85
Zulu_AN_HTLH_Thr7_3.22.2022	2022-08-19 22:32:39		D:/Army videos/ARO_stg_1/Zulu/Zulu_thr7_AN_3-22-22-v1.MTS	306.82	29.97	No focal subject	Perceived Respiratory Rate		3	POINT	36.71	36.71
Zulu_AN_HTLH_Thr7_3.22.2022	2022-08-19 22:32:39		D:/Army videos/ARO_stg_1/Zulu/Zulu_thr7_AN_3-22-22-v1.MTS	306.82	29.97	No focal subject	Perceived Respiratory Rate		2	POINT	305.308	305.308
Zulu_AN_HTLH_Thr8_3.23.2022	2022-08-20 16:04:53		D:/Army videos/ARO_stg_1/Zulu/Zulu_thr8_AN_3-23-22-v1.MTS	517.54	29.97	No focal subject	Perceived Respiratory Rate		3	POINT	32.474	32.474
Zulu_AN_HTLH_Thr8_3.23.2022	2022-08-20 16:04:53		D:/Army videos/ARO_stg_1/Zulu/Zulu_thr8_AN_3-23-22-v1.MTS	517.54	29.97	No focal subject	Perceived Respiratory Rate		6	POINT	385.607	385.607
Zulu_AN_LTHH_Thr6_3.21.2022	2022-08-23 09:32:10		E:/Army videos/ARO_stg_1/Zulu/Zulu_Thr6_AN_3.21.22.MP4	2008.51	29.97	No focal subject	Perceived Respiratory Rate		3	POINT	43.908	43.908
Zulu_AN_LTHH_Thr6_3.21.2022	2022-08-23 09:32:10		E:/Army videos/ARO_stg_1/Zulu/Zulu_Thr6_AN_3.21.22.MP4	2008.51	29.97	No focal subject	Perceived Respiratory Rate		3	POINT	355.679	355.679
Zulu_AN_LTHH_Thr6_3.21.2022	2022-08-23 09:32:10		E:/Army videos/ARO_stg_1/Zulu/Zulu_Thr6_AN_3.21.22.MP4	2008.51	29.97	No focal subject	Perceived Respiratory Rate		3	POINT	627.221	627.221
Zulu_AN_LTHH_Thr6_3.21.2022	2022-08-23 09:32:10		E:/Army videos/ARO_stg_1/Zulu/Zulu_Thr6_AN_3.21.22.MP4	2008.51	29.97	No focal subject	Perceived Respiratory Rate		3	POINT	966.033	966.033
Zulu_AN_LTHH_Thr6_3.21.2022	2022-08-23 09:32:10		E:/Army videos/ARO_stg_1/Zulu/Zulu_Thr6_AN_3.21.22.MP4	2008.51	29.97	No focal subject	Perceived Respiratory Rate		3	POINT	1235.34	1235.34
Zulu_AN_LTHH_Thr6_3.21.2022	2022-08-23 09:32:10		E:/Army videos/ARO_stg_1/Zulu/Zulu_Thr6_AN_3.21.22.MP4	2008.51	29.97	No focal subject	Perceived Respiratory Rate		3	POINT	1519.13	1519.13
Zulu_AN_LTHH_Thr6_3.21.2022	2022-08-23 09:32:10		E:/Army videos/ARO_stg_1/Zulu/Zulu_Thr6_AN_3.21.22.MP4	2008.51	29.97	No focal subject	Perceived Respiratory Rate		3	POINT	1834.43	1834.43
Zulu_AN_LTLH_Thr4_3.15.2022	2022-08-13 20:52:27		D:/Army videos/ARO_stg_1/Zulu/Zulu_thr4_AN_3-14-22.MTS	862.88	29.97	No focal subject	Perceived Respiratory Rate		2	POINT	84.592	84.592
Zulu_AN_LTLH_Thr4_3.15.2022	2022-08-13 20:52:27		D:/Army videos/ARO_stg_1/Zulu/Zulu_thr4_AN_3-14-22.MTS	862.88	29.97	No focal subject	Perceived Respiratory Rate		2	POINT	348.967	348.967
Zulu_AN_LTLH_Thr4_3.15.2022	2022-08-13 20:52:27		D:/Army videos/ARO_stg_1/Zulu/Zulu_thr4_AN_3-14-22.MTS	862.88	29.97	No focal subject	Perceived Respiratory Rate		3	POINT	676.082	676.082
Zulu_AN_LTLH_Thr4_3.15.2022	2022-08-13 20:52:27		D:/Army videos/ARO_stg_1/Zulu/Zulu_thr4_AN_3-14-22.MTS	862.88	29.97	No focal subject	Perceived Respiratory Rate		2	POINT	84.592	84.592
Zulu_AN_LTLH_Thr4_3.15.2022	2022-08-13 20:52:27		D:/Army videos/ARO_stg_1/Zulu/Zulu_thr4_AN_3-14-22.MTS	862.88	29.97	No focal subject	Perceived Respiratory Rate		2	POINT	348.967	348.967
Zulu_AN_LTLH_Thr4_3.15.2022	2022-08-13 20:52:27		D:/Army videos/ARO_stg_1/Zulu/Zulu_thr4_AN_3-14-22.MTS	862.88	29.97	No focal subject	Perceived Respiratory Rate		3	POINT	676.082	676.082
Zulu_AN_Std_Thr2_3.14.2022	2022-08-20 20:32:35		D:/Army videos/ARO_stg_1/Zulu/Zulu_thr2_AN_3-14-22-v1.MTS	1067.12	29.97	No focal subject	Perceived Respiratory Rate		3	POINT	51.827	51.827
Zulu_AN_Std_Thr2_3.14.2022	2022-08-20 20:32:35		D:/Army videos/ARO_stg_1/Zulu/Zulu_thr2_AN_3-14-22-v1.MTS	1067.12	29.97	No focal subject	Perceived Respiratory Rate		3	POINT	343.302	343.302
Zulu_AN_Std_Thr2_3.14.2022	2022-08-20 20:32:35		D:/Army videos/ARO_stg_1/Zulu/Zulu_thr2_AN_3-14-22-v1.MTS	1067.12	29.97	No focal subject	Perceived Respiratory Rate		2	POINT	669.874	669.874
Zulu_AN_Std_Thr2_3.14.2022	2022-08-20 20:32:35		D:/Army videos/ARO_stg_1/Zulu/Zulu_thr2_AN_3-14-22-v1.MTS	1067.12	29.97	No focal subject	Perceived Respiratory Rate		3	POINT	934.341	934.341
Zulu_C4_HTHH_Thr3_2.23.2022	2022-08-17 19:52:41		E:/Army videos/ARO_stg_1/Zulu/Zulu_thr3_c4_2-23-22.AVI	1545.89	30.6	No focal subject	Perceived Respiratory Rate		3	POINT	30.369	30.369
Zulu_C4_HTHH_Thr3_2.23.2022	2022-08-17 19:52:41		E:/Army videos/ARO_stg_1/Zulu/Zulu_thr3_c4_2-23-22.AVI	1545.89	30.6	No focal subject	Perceived Respiratory Rate		3	POINT	322.443	322.443
Zulu_C4_HTHH_Thr3_2.23.2022	2022-08-17 19:52:41		E:/Army videos/ARO_stg_1/Zulu/Zulu_thr3_c4_2-23-22.AVI	1545.89	30.6	No focal subject	Perceived Respiratory Rate		4	POINT	614.379	614.379
Zulu_C4_HTHH_Thr3_2.23.2022	2022-08-17 19:52:41		E:/Army videos/ARO_stg_1/Zulu/Zulu_thr3_c4_2-23-22.AVI	1545.89	30.6	No focal subject	Perceived Respiratory Rate		4	POINT	948.047	948.047
Zulu_C4_HTHH_Thr3_2.23.2022	2022-08-17 19:52:41		E:/Army videos/ARO_stg_1/Zulu/Zulu_thr3_c4_2-23-22.AVI	1545.89	30.6	No focal subject	Perceived Respiratory Rate		5	POINT	1242.15	1242.15
Zulu_C4_HTHH_Thr4_2.24.2022	2022-08-17 22:14:18		D:/Army videos/ARO_stg_1/Zulu/Zulu_thr4_c4_2-24-22.AVI	1531.68	30.07	No focal subject	Perceived Respiratory Rate		3	POINT	22.857	22.857
Zulu_C4_HTHH_Thr4_2.24.2022	2022-08-17 22:14:18		D:/Army videos/ARO_stg_1/Zulu/Zulu_thr4_c4_2-24-22.AVI	1531.68	30.07	No focal subject	Perceived Respiratory Rate		5	POINT	380.803	380.803
Zulu_C4_HTHH_Thr4_2.24.2022	2022-08-17 22:14:18		D:/Army videos/ARO_stg_1/Zulu/Zulu_thr4_c4_2-24-22.AVI	1531.68	30.07	No focal subject	Perceived Respiratory Rate		4	POINT	624.749	624.749
Zulu_C4_HTHH_Thr4_2.24.2022	2022-08-17 22:14:18		D:/Army videos/ARO_stg_1/Zulu/Zulu_thr4_c4_2-24-22.AVI	1531.68	30.07	No focal subject	Perceived Respiratory Rate		5	POINT	941.632	941.632
Zulu_C4_HTHH_Thr4_2.24.2022	2022-08-17 22:14:18		D:/Army videos/ARO_stg_1/Zulu/Zulu_thr4_c4_2-24-22.AVI	1531.68	30.07	No focal subject	Perceived Respiratory Rate		6	POINT	1240.37	1240.37
Zulu_C4_HTLH_Thr5_2.25.2022	2022-08-19 09:05:01		D:/Army videos/ARO_stg_1/Zulu/Zulu_thr5_c4_2.25.22.MP4	1380.38	29.97	No focal subject	Perceived Respiratory Rate		2	POINT	21.875	21.875
Zulu_C4_HTLH_Thr5_2.25.2022	2022-08-19 09:05:01		D:/Army videos/ARO_stg_1/Zulu/Zulu_thr5_c4_2.25.22.MP4	1380.38	29.97	No focal subject	Perceived Respiratory Rate		4	POINT	312.673	312.673
Zulu_C4_HTLH_Thr5_2.25.2022	2022-08-19 09:05:01		D:/Army videos/ARO_stg_1/Zulu/Zulu_thr5_c4_2.25.22.MP4	1380.38	29.97	No focal subject	Perceived Respiratory Rate		5	POINT	628.734	628.734
Zulu_C4_HTLH_Thr5_2.25.2022	2022-08-19 09:05:01		D:/Army videos/ARO_stg_1/Zulu/Zulu_thr5_c4_2.25.22.MP4	1380.38	29.97	No focal subject	Perceived Respiratory Rate		6	POINT	938.052	938.052
Zulu_C4_HTLH_Thr5_2.25.2022	2022-08-19 09:05:01		D:/Army videos/ARO_stg_1/Zulu/Zulu_thr5_c4_2.25.22.MP4	1380.38	29.97	No focal subject	Perceived Respiratory Rate		6	POINT	1218.32	1218.32
Zulu_C4_HTLH_Thr6_2.28.2022	2022-08-19 09:46:00		D:/Army videos/ARO_stg_1/Zulu/Zulu_thr6_c4_2.28.22.MP4	1505.5	29.97	No focal subject	Perceived Respiratory Rate		2	POINT	59.405	59.405
Zulu_C4_HTLH_Thr6_2.28.2022	2022-08-19 09:46:00		D:/Army videos/ARO_stg_1/Zulu/Zulu_thr6_c4_2.28.22.MP4	1505.5	29.97	No focal subject	Perceived Respiratory Rate		2	POINT	359.704	359.704
Zulu_C4_HTLH_Thr6_2.28.2022	2022-08-19 09:46:00		D:/Army videos/ARO_stg_1/Zulu/Zulu_thr6_c4_2.28.22.MP4	1505.5	29.97	No focal subject	Perceived Respiratory Rate		8	POINT	688.553	688.553
Zulu_C4_HTLH_Thr6_2.28.2022	2022-08-19 09:46:00		D:/Army videos/ARO_stg_1/Zulu/Zulu_thr6_c4_2.28.22.MP4	1505.5	29.97	No focal subject	Perceived Respiratory Rate		8	POINT	908.776	908.776
Zulu_C4_HTLH_Thr6_2.28.2022	2022-08-19 09:46:00		D:/Army videos/ARO_stg_1/Zulu/Zulu_thr6_c4_2.28.22.MP4	1505.5	29.97	No focal subject	Perceived Respiratory Rate		7	POINT	1286.9	1286.9
Zulu_C4_LTHH_Thr7_3.2.2022	2022-08-19 10:06:37		D:/Army videos/ARO_stg_1/Zulu/Zulu_thr7_c4_3-2-22-v1.MTS	1552.08	29.97	No focal subject	Perceived Respiratory Rate		2	POINT	56.416	56.416
Zulu_C4_LTHH_Thr7_3.2.2022	2022-08-19 10:06:37		D:/Army videos/ARO_stg_1/Zulu/Zulu_thr7_c4_3-2-22-v1.MTS	1552.08	29.97	No focal subject	Perceived Respiratory Rate		2	POINT	315.569	315.569
Zulu_C4_LTHH_Thr7_3.2.2022	2022-08-19 10:06:37		D:/Army videos/ARO_stg_1/Zulu/Zulu_thr7_c4_3-2-22-v1.MTS	1552.08	29.97	No focal subject	Perceived Respiratory Rate		2	POINT	655.725	655.725
Zulu_C4_LTHH_Thr7_3.2.2022	2022-08-19 10:06:37		D:/Army videos/ARO_stg_1/Zulu/Zulu_thr7_c4_3-2-22-v1.MTS	1552.08	29.97	No focal subject	Perceived Respiratory Rate		2	POINT	908.21	908.21
Zulu_C4_LTHH_Thr7_3.2.2022	2022-08-19 10:06:37		D:/Army videos/ARO_stg_1/Zulu/Zulu_thr7_c4_3-2-22-v2.MTS	1552.08	29.97	No focal subject	Perceived Respiratory Rate		2	POINT	1226.31	1226.31
Zulu_C4_LTHH_Thr8_3.3.2022	2022-08-19 10:28:33		D:/Army videos/ARO_stg_1/Zulu/Zulu_thr8_c4_3-3-22-v1.MTS	1503.02	29.97	No focal subject	Perceived Respiratory Rate		2	POINT	23.749	23.749
Zulu_C4_LTHH_Thr8_3.3.2022	2022-08-19 10:28:33		D:/Army videos/ARO_stg_1/Zulu/Zulu_thr8_c4_3-3-22-v1.MTS	1503.02	29.97	No focal subject	Perceived Respiratory Rate		2	POINT	315.755	315.755
Zulu_C4_LTHH_Thr8_3.3.2022	2022-08-19 10:28:33		D:/Army videos/ARO_stg_1/Zulu/Zulu_thr8_c4_3-3-22-v1.MTS	1503.02	29.97	No focal subject	Perceived Respiratory Rate		2	POINT	646.011	646.011
Zulu_C4_LTHH_Thr8_3.3.2022	2022-08-19 10:28:33		D:/Army videos/ARO_stg_1/Zulu/Zulu_thr8_c4_3-3-22-v1.MTS	1503.02	29.97	No focal subject	Perceived Respiratory Rate		2	POINT	940.081	940.081
Zulu_C4_LTHH_Thr8_3.3.2022	2022-08-19 10:28:33		D:/Army videos/ARO_stg_1/Zulu/Zulu_thr8_c4_3-3-22-v2.MTS	1503.02	29.97	No focal subject	Perceived Respiratory Rate		2	POINT	1245.21	1245.21
Zulu_C4_LTLH_Thr10_3.7.2022	2022-08-11 22:45:38		D:/Army videos/ARO_stg_1/Zulu/Zulu_thr10_c4-3-7-22-v1.MTS	1706.7	29.97	No focal subject	Perceived Respiratory Rate		1	POINT	78.476	78.476
Zulu_C4_LTLH_Thr10_3.7.2022	2022-08-11 22:45:38		D:/Army videos/ARO_stg_1/Zulu/Zulu_thr10_c4-3-7-22-v1.MTS	1706.7	29.97	No focal subject	Perceived Respiratory Rate		2	POINT	347.525	347.525
Zulu_C4_LTLH_Thr10_3.7.2022	2022-08-11 22:45:38		D:/Army videos/ARO_stg_1/Zulu/Zulu_thr10_c4-3-7-22-v1.MTS	1706.7	29.97	No focal subject	Perceived Respiratory Rate		2	POINT	672.932	672.932
Zulu_C4_LTLH_Thr10_3.7.2022	2022-08-11 22:45:38		D:/Army videos/ARO_stg_1/Zulu/Zulu_thr10_c4-3-7-22-v1.MTS	1706.7	29.97	No focal subject	Perceived Respiratory Rate		1	POINT	943.695	943.695
Zulu_C4_LTLH_Thr10_3.7.2022	2022-08-11 22:45:38		D:/Army videos/ARO_stg_1/Zulu/Zulu_thr10_c4_3-7-22-v2.MTS	1706.7	29.97	No focal subject	Perceived Respiratory Rate		1	POINT	1269.53	1269.53
Zulu_C4_LTLH_Thr10_3.7.2022	2022-08-11 22:45:38		D:/Army videos/ARO_stg_1/Zulu/Zulu_thr10_c4_3-7-22-v2.MTS	1706.7	29.97	No focal subject	Perceived Respiratory Rate		2	POINT	1555.86	1555.86
Zulu_C4_LTLH_Thr10_3.7.2022	2022-08-11 22:45:38		D:/Army videos/ARO_stg_1/Zulu/Zulu_thr10_c4-3-7-22-v1.MTS	1706.7	29.97	No focal subject	Perceived Respiratory Rate		1	POINT	78.476	78.476
Zulu_C4_LTLH_Thr10_3.7.2022	2022-08-11 22:45:38		D:/Army videos/ARO_stg_1/Zulu/Zulu_thr10_c4-3-7-22-v1.MTS	1706.7	29.97	No focal subject	Perceived Respiratory Rate		2	POINT	347.525	347.525
Zulu_C4_LTLH_Thr10_3.7.2022	2022-08-11 22:45:38		D:/Army videos/ARO_stg_1/Zulu/Zulu_thr10_c4-3-7-22-v1.MTS	1706.7	29.97	No focal subject	Perceived Respiratory Rate		2	POINT	672.932	672.932
Zulu_C4_LTLH_Thr10_3.7.2022	2022-08-11 22:45:38		D:/Army videos/ARO_stg_1/Zulu/Zulu_thr10_c4-3-7-22-v1.MTS	1706.7	29.97	No focal subject	Perceived Respiratory Rate		1	POINT	943.695	943.695
Zulu_C4_LTLH_Thr10_3.7.2022	2022-08-11 22:45:38		D:/Army videos/ARO_stg_1/Zulu/Zulu_thr10_c4_3-7-22-v2.MTS	1706.7	29.97	No focal subject	Perceived Respiratory Rate		1	POINT	1269.53	1269.53
Zulu_C4_LTLH_Thr10_3.7.2022	2022-08-11 22:45:38		D:/Army videos/ARO_stg_1/Zulu/Zulu_thr10_c4_3-7-22-v2.MTS	1706.7	29.97	No focal subject	Perceived Respiratory Rate		2	POINT	1555.86	1555.86
Zulu_C4_LTLH_Thr9_3.7.2022	2022-08-18 20:42:48		D:/Army videos/ARO_stg_1/Zulu/Zulu_thr9_c4_3-7-22-v1.MTS	1598.11	29.97	No focal subject	Perceived Respiratory Rate		2	POINT	51.288	51.288
Zulu_C4_LTLH_Thr9_3.7.2022	2022-08-18 20:42:48		D:/Army videos/ARO_stg_1/Zulu/Zulu_thr9_c4_3-7-22-v1.MTS	1598.11	29.97	No focal subject	Perceived Respiratory Rate		2	POINT	351.114	351.114
Zulu_C4_LTLH_Thr9_3.7.2022	2022-08-18 20:42:48		D:/Army videos/ARO_stg_1/Zulu/Zulu_thr9_c4_3-7-22-v1.MTS	1598.11	29.97	No focal subject	Perceived Respiratory Rate		2	POINT	633.396	633.396
Zulu_C4_LTLH_Thr9_3.7.2022	2022-08-18 20:42:48		D:/Army videos/ARO_stg_1/Zulu/Zulu_thr9_c4_3-7-22-v1.MTS	1598.11	29.97	No focal subject	Perceived Respiratory Rate		2	POINT	930.349	930.349
Zulu_C4_LTLH_Thr9_3.7.2022	2022-08-18 20:42:48		D:/Army videos/ARO_stg_1/Zulu/Zulu_thr9_c4_3-7-22-v2.MTS	1598.11	29.97	No focal subject	Perceived Respiratory Rate		2	POINT	1222.39	1222.39
Zulu_C4_LTLH_Thr9_3.7.2022	2022-08-18 20:42:48		D:/Army videos/ARO_stg_1/Zulu/Zulu_thr9_c4_3-7-22-v2.MTS	1598.11	29.97	No focal subject	Perceived Respiratory Rate		2	POINT	1529.43	1529.43
Zulu_C4_Std_Thr1_2.21.2022	2022-08-17 20:43:44		D:/Army videos/ARO_stg_1/Zulu/Zulu_thr1_C4_2.21.22.AVI	1575.15	30.07	No focal subject	Perceived Respiratory Rate		2	POINT	26.611	26.611
Zulu_C4_Std_Thr1_2.21.2022	2022-08-17 20:43:44		D:/Army videos/ARO_stg_1/Zulu/Zulu_thr1_C4_2.21.22.AVI	1575.15	30.07	No focal subject	Perceived Respiratory Rate		2	POINT	358.372	358.372
Zulu_C4_Std_Thr1_2.21.2022	2022-08-17 20:43:44		D:/Army videos/ARO_stg_1/Zulu/Zulu_thr1_C4_2.21.22.AVI	1575.15	30.07	No focal subject	Perceived Respiratory Rate		2	POINT	652.208	652.208
Zulu_C4_Std_Thr1_2.21.2022	2022-08-17 20:43:44		D:/Army videos/ARO_stg_1/Zulu/Zulu_thr1_C4_2.21.22.AVI	1575.15	30.07	No focal subject	Perceived Respiratory Rate		3	POINT	944.544	944.544
Zulu_C4_Std_Thr1_2.21.2022	2022-08-17 20:43:44		D:/Army videos/ARO_stg_1/Zulu/Zulu_thr1_C4_2.21.22.AVI	1575.15	30.07	No focal subject	Perceived Respiratory Rate		3	POINT	1249.58	1249.58
Zulu_C4_Std_Thr1_2.21.2022	2022-08-17 20:43:44		D:/Army videos/ARO_stg_1/Zulu/Zulu_thr1_C4_2.21.22.AVI	1575.15	30.07	No focal subject	Perceived Respiratory Rate		4	POINT	1542.97	1542.97
Zulu_C4_Std_Thr2_2.22.2022	2022-08-22 21:35:02		E:/Army videos/ARO_stg_1/Zulu/Zulu_thr2_C4_2-22-22.AVI	1180.32	30.07	No focal subject	Perceived Respiratory Rate		3	POINT	26.234	26.234
Zulu_C4_Std_Thr2_2.22.2022	2022-08-22 21:35:02		E:/Army videos/ARO_stg_1/Zulu/Zulu_thr2_C4_2-22-22.AVI	1180.32	30.07	No focal subject	Perceived Respiratory Rate		3	POINT	316.943	316.943
Zulu_C4_Std_Thr2_2.22.2022	2022-08-22 21:35:02		E:/Army videos/ARO_stg_1/Zulu/Zulu_thr2_C4_2-22-22.AVI	1180.32	30.07	No focal subject	Perceived Respiratory Rate		3	POINT	648.171	648.171
Zulu_C4_Std_Thr2_2.22.2022	2022-08-22 21:35:02		E:/Army videos/ARO_stg_1/Zulu/Zulu_thr2_C4_2-22-22.AVI	1180.32	30.07	No focal subject	Perceived Respiratory Rate		3	POINT	912.352	912.352
Zulu_SP_HTHH_Thr10_2.17.2022	2022-08-23 11:14:57		E:/Army videos/ARO_stg_1/Zulu/SP/Zulu_thr10_SP_2-17-22.AVI	1320.47	30.07	No focal subject	Perceived Respiratory Rate		3	POINT	271.018	271.018
Zulu_SP_HTHH_Thr10_2.17.2022	2022-08-23 11:14:57		E:/Army videos/ARO_stg_1/Zulu/SP/Zulu_thr10_SP_2-17-22.AVI	1320.47	30.07	No focal subject	Perceived Respiratory Rate		4	POINT	596.672	596.672
Zulu_SP_HTHH_Thr10_2.17.2022	2022-08-23 11:14:57		E:/Army videos/ARO_stg_1/Zulu/SP/Zulu_thr10_SP_2-17-22.AVI	1320.47	30.07	No focal subject	Perceived Respiratory Rate		5	POINT	872.063	872.063
Zulu_SP_HTHH_Thr10_2.17.2022	2022-08-23 11:14:57		E:/Army videos/ARO_stg_1/Zulu/SP/Zulu_thr10_SP_2-17-22.AVI	1320.47	30.07	No focal subject	Perceived Respiratory Rate		6	POINT	1156.22	1156.22
Zulu_SP_HTLH_Thr7_2.10.2022	2022-08-17 19:17:26		D:/Army videos/ARO_stg_1/Zulu/SP/Zulu_thr7_SP_2-10-22.AVI	2419.06	30.06	No focal subject	Perceived Respiratory Rate		2	POINT	24.153	24.153
Zulu_SP_HTLH_Thr7_2.10.2022	2022-08-17 19:17:26		D:/Army videos/ARO_stg_1/Zulu/SP/Zulu_thr7_SP_2-10-22.AVI	2419.06	30.06	No focal subject	Perceived Respiratory Rate		2	POINT	335.975	335.975
Zulu_SP_HTLH_Thr7_2.10.2022	2022-08-17 19:17:26		D:/Army videos/ARO_stg_1/Zulu/SP/Zulu_thr7_SP_2-10-22.AVI	2419.06	30.06	No focal subject	Perceived Respiratory Rate		2	POINT	616.035	616.035
Zulu_SP_HTLH_Thr7_2.10.2022	2022-08-17 19:17:26		D:/Army videos/ARO_stg_1/Zulu/SP/Zulu_thr7_SP_2-10-22.AVI	2419.06	30.06	No focal subject	Perceived Respiratory Rate		4	POINT	917.329	917.329
Zulu_SP_HTLH_Thr7_2.10.2022	2022-08-17 19:17:26		D:/Army videos/ARO_stg_1/Zulu/SP/Zulu_thr7_SP_2-10-22.AVI	2419.06	30.06	No focal subject	Perceived Respiratory Rate		5	POINT	1241.81	1241.81
Zulu_SP_HTLH_Thr7_2.10.2022	2022-08-17 19:17:26		D:/Army videos/ARO_stg_1/Zulu/SP/Zulu_thr7_SP_2-10-22.AVI	2419.06	30.06	No focal subject	Perceived Respiratory Rate		4	POINT	1520.01	1520.01
Zulu_SP_HTLH_Thr7_2.10.2022	2022-08-17 19:17:26		D:/Army videos/ARO_stg_1/Zulu/SP/Zulu_thr7_SP_2-10-22.AVI	2419.06	30.06	No focal subject	Perceived Respiratory Rate		5	POINT	1804.48	1804.48
Zulu_SP_HTLH_Thr7_2.10.2022	2022-08-17 19:17:26		D:/Army videos/ARO_stg_1/Zulu/SP/Zulu_thr7_SP_2-10-22.AVI	2419.06	30.06	No focal subject	Perceived Respiratory Rate		5	POINT	2140.1	2140.1
Zulu_SP_HTLH_Thr7_2.10.2022	2022-08-17 19:17:26		D:/Army videos/ARO_stg_1/Zulu/SP/Zulu_thr7_SP_2-10-22.AVI	2419.06	30.06	No focal subject	Perceived Respiratory Rate		5	POINT	2411.12	2411.12
Zulu_SP_LTHH_Thr5_2.8.2022	2022-08-10 21:07:55		D:/Army videos/ARO_stg_1/Zulu/SP/Zulu_thr5_SP_2-8-22.MP4	1334.33	29.97	No focal subject	Perceived Respiratory Rate		1	POINT	18.154	18.154
Zulu_SP_LTHH_Thr5_2.8.2022	2022-08-10 21:07:55		D:/Army videos/ARO_stg_1/Zulu/SP/Zulu_thr5_SP_2-8-22.MP4	1334.33	29.97	No focal subject	Perceived Respiratory Rate		1	POINT	315.668	315.668
Zulu_SP_LTHH_Thr5_2.8.2022	2022-08-10 21:07:55		D:/Army videos/ARO_stg_1/Zulu/SP/Zulu_thr5_SP_2-8-22.MP4	1334.33	29.97	No focal subject	Perceived Respiratory Rate		3	POINT	615.482	615.482
Zulu_SP_LTHH_Thr5_2.8.2022	2022-08-10 21:07:55		D:/Army videos/ARO_stg_1/Zulu/SP/Zulu_thr5_SP_2-8-22.MP4	1334.33	29.97	No focal subject	Perceived Respiratory Rate		2	POINT	922.773	922.773
Zulu_SP_LTHH_Thr5_2.8.2022	2022-08-10 21:07:55		D:/Army videos/ARO_stg_1/Zulu/SP/Zulu_thr5_SP_2-8-22.MP4	1334.33	29.97	No focal subject	Perceived Respiratory Rate		2	POINT	1224.16	1224.16
Zulu_SP_LTHH_Thr5_2.8.2022	2022-08-10 21:07:55		E:/Army videos/ARO_stg_1/Zulu/SP/Zulu_thr5_SP_2-8-22.MP4	1334.33	29.97	No focal subject	Perceived Respiratory Rate		1	POINT	18.154	18.154
Zulu_SP_LTHH_Thr5_2.8.2022	2022-08-10 21:07:55		E:/Army videos/ARO_stg_1/Zulu/SP/Zulu_thr5_SP_2-8-22.MP4	1334.33	29.97	No focal subject	Perceived Respiratory Rate		3	POINT	316.192	316.192
Zulu_SP_LTHH_Thr5_2.8.2022	2022-08-10 21:07:55		E:/Army videos/ARO_stg_1/Zulu/SP/Zulu_thr5_SP_2-8-22.MP4	1334.33	29.97	No focal subject	Perceived Respiratory Rate		3	POINT	615.482	615.482
Zulu_SP_LTHH_Thr5_2.8.2022	2022-08-10 21:07:55		E:/Army videos/ARO_stg_1/Zulu/SP/Zulu_thr5_SP_2-8-22.MP4	1334.33	29.97	No focal subject	Perceived Respiratory Rate		3	POINT	923.548	923.548
Zulu_SP_LTHH_Thr5_2.8.2022	2022-08-10 21:07:55		E:/Army videos/ARO_stg_1/Zulu/SP/Zulu_thr5_SP_2-8-22.MP4	1334.33	29.97	No focal subject	Perceived Respiratory Rate		3	POINT	1224.6	1224.6
Zulu_SP_LTHH_Thr6_2.9.2022	2022-08-16 21:55:12		D:/Army videos/ARO_stg_1/Zulu/SP/Zulu_thr6_SP_2-9-22.AVI	2195.86	30.07	No focal subject	Perceived Respiratory Rate		2	POINT	19.749	19.749
Zulu_SP_LTHH_Thr6_2.9.2022	2022-08-16 21:55:12		D:/Army videos/ARO_stg_1/Zulu/SP/Zulu_thr6_SP_2-9-22.AVI	2195.86	30.07	No focal subject	Perceived Respiratory Rate		2	POINT	363.28	363.28
Zulu_SP_LTHH_Thr6_2.9.2022	2022-08-16 21:55:12		D:/Army videos/ARO_stg_1/Zulu/SP/Zulu_thr6_SP_2-9-22.AVI	2195.86	30.07	No focal subject	Perceived Respiratory Rate		2	POINT	629.271	629.271
Zulu_SP_LTHH_Thr6_2.9.2022	2022-08-16 21:55:12		D:/Army videos/ARO_stg_1/Zulu/SP/Zulu_thr6_SP_2-9-22.AVI	2195.86	30.07	No focal subject	Perceived Respiratory Rate		2	POINT	938.797	938.797
Zulu_SP_LTHH_Thr6_2.9.2022	2022-08-16 21:55:12		D:/Army videos/ARO_stg_1/Zulu/SP/Zulu_thr6_SP_2-9-22.AVI	2195.86	30.07	No focal subject	Perceived Respiratory Rate		2	POINT	1226.57	1226.57
Zulu_SP_LTHH_Thr6_2.9.2022	2022-08-16 21:55:12		D:/Army videos/ARO_stg_1/Zulu/SP/Zulu_thr6_SP_2-9-22.AVI	2195.86	30.07	No focal subject	Perceived Respiratory Rate		2	POINT	1529.81	1529.81
Zulu_SP_LTHH_Thr6_2.9.2022	2022-08-16 21:55:12		D:/Army videos/ARO_stg_1/Zulu/SP/Zulu_thr6_SP_2-9-22.AVI	2195.86	30.07	No focal subject	Perceived Respiratory Rate		2	POINT	1829.02	1829.02
Zulu_SP_LTHH_Thr6_2.9.2022	2022-08-16 21:55:12		D:/Army videos/ARO_stg_1/Zulu/SP/Zulu_thr6_SP_2-9-22.AVI	2195.86	30.07	No focal subject	Perceived Respiratory Rate		2	POINT	2120.84	2120.84
Zulu_SP_LTLH_Thr3_2.1.2022	2022-08-09 22:01:10		D:/Army videos/ARO_stg_1/Zulu/SP/Zulu_thr3_SP_2-1-22.AVI	930.66	30.6	No focal subject	Perceived Respiratory Rate		0	POINT	156.194	156.194
Zulu_SP_LTLH_Thr3_2.1.2022	2022-08-09 22:01:10		D:/Army videos/ARO_stg_1/Zulu/SP/Zulu_thr3_SP_2-1-22.AVI	930.66	30.6	No focal subject	Perceived Respiratory Rate		1	POINT	436.65	436.65
Zulu_SP_LTLH_Thr3_2.1.2022	2022-08-09 22:01:10		D:/Army videos/ARO_stg_1/Zulu/SP/Zulu_thr3_SP_2-1-22.AVI	930.66	30.6	No focal subject	Perceived Respiratory Rate		2	POINT	724.85	724.85
Zulu_SP_LTLH_Thr3_2.1.2022	2022-08-09 22:01:10		E:/Army videos/ARO_stg_1/Zulu/SP/Zulu_thr3_SP_2-1-22.AVI	930.66	30.6	No focal subject	Perceived Respiratory Rate		3	POINT	156.194	156.194
Zulu_SP_LTLH_Thr3_2.1.2022	2022-08-09 22:01:10		E:/Army videos/ARO_stg_1/Zulu/SP/Zulu_thr3_SP_2-1-22.AVI	930.66	30.6	No focal subject	Perceived Respiratory Rate		3	POINT	437.664	437.664
Zulu_SP_LTLH_Thr3_2.1.2022	2022-08-09 22:01:10		E:/Army videos/ARO_stg_1/Zulu/SP/Zulu_thr3_SP_2-1-22.AVI	930.66	30.6	No focal subject	Perceived Respiratory Rate		3	POINT	727.754	727.754
Zulu_TNT_HTHH_Thr3_4.21.2022	2022-08-21 10:51:51		E:/Army videos/ARO_stg_1/Zulu/Zulu_Thr3_TNT_4.21.22_V1.MTS	2041.07	29.97	No focal subject	Perceived Respiratory Rate		3	POINT	27.524	27.524
Zulu_TNT_HTHH_Thr3_4.21.2022	2022-08-21 10:51:51		E:/Army videos/ARO_stg_1/Zulu/Zulu_Thr3_TNT_4.21.22_V1.MTS	2041.07	29.97	No focal subject	Perceived Respiratory Rate		5	POINT	324.562	324.562
Zulu_TNT_HTHH_Thr3_4.21.2022	2022-08-21 10:51:51		E:/Army videos/ARO_stg_1/Zulu/Zulu_Thr3_TNT_4.21.22_V1.MTS	2041.07	29.97	No focal subject	Perceived Respiratory Rate		5	POINT	621.422	621.422
Zulu_TNT_HTHH_Thr3_4.21.2022	2022-08-21 10:51:51		E:/Army videos/ARO_stg_1/Zulu/Zulu_Thr3_TNT_4.21.22_V1.MTS	2041.07	29.97	No focal subject	Perceived Respiratory Rate		6	POINT	925.391	925.391
Zulu_TNT_HTHH_Thr3_4.21.2022	2022-08-21 10:51:51		E:/Army videos/ARO_stg_1/Zulu/Zulu_Thr3_TNT_4.21.22_V2.MTS	2041.07	29.97	No focal subject	Perceived Respiratory Rate		6	POINT	1240.45	1240.45
Zulu_TNT_HTHH_Thr3_4.21.2022	2022-08-21 10:51:51		E:/Army videos/ARO_stg_1/Zulu/Zulu_Thr3_TNT_4.21.22_V2.MTS	2041.07	29.97	No focal subject	Perceived Respiratory Rate		7	POINT	1519.49	1519.49
Zulu_TNT_HTHH_Thr3_4.21.2022	2022-08-21 10:51:51		E:/Army videos/ARO_stg_1/Zulu/Zulu_Thr3_TNT_4.21.22_V2.MTS	2041.07	29.97	No focal subject	Perceived Respiratory Rate		7	POINT	1838.86	1838.86
Zulu_TNT_HTHH_Thr4_4.21.2022	2022-08-12 14:25:26		D:/Army videos/ARO_stg_1/Zulu/Zulu_thr4_TNT_4-21-22-v1.MTS	665.7	29.97	No focal subject	Perceived Respiratory Rate		2	POINT	30.675	30.675
Zulu_TNT_HTHH_Thr4_4.21.2022	2022-08-12 14:25:26		D:/Army videos/ARO_stg_1/Zulu/Zulu_thr4_TNT_4-21-22-v1.MTS	665.7	29.97	No focal subject	Perceived Respiratory Rate		3	POINT	330.588	330.588
Zulu_TNT_HTHH_Thr4_4.21.2022	2022-08-12 14:25:26		D:/Army videos/ARO_stg_1/Zulu/Zulu_thr4_TNT_4-21-22-v1.MTS	665.7	29.97	No focal subject	Perceived Respiratory Rate		6	POINT	660.839	660.839
Zulu_TNT_HTHH_Thr4_4.21.2022	2022-08-12 14:25:26		D:/Army videos/ARO_stg_1/Zulu/Zulu_thr4_TNT_4-21-22-v1.MTS	665.7	29.97	No focal subject	Perceived Respiratory Rate		2	POINT	30.675	30.675
Zulu_TNT_HTHH_Thr4_4.21.2022	2022-08-12 14:25:26		D:/Army videos/ARO_stg_1/Zulu/Zulu_thr4_TNT_4-21-22-v1.MTS	665.7	29.97	No focal subject	Perceived Respiratory Rate		3	POINT	330.588	330.588
Zulu_TNT_HTHH_Thr4_4.21.2022	2022-08-12 14:25:26		D:/Army videos/ARO_stg_1/Zulu/Zulu_thr4_TNT_4-21-22-v1.MTS	665.7	29.97	No focal subject	Perceived Respiratory Rate		6	POINT	660.839	660.839
Zulu_TNT_LTLH_Thr10_5.6.2022	2022-08-11 11:00:35		D:/Army videos/ARO_stg_1/Zulu/Zulu_thr10_TNT_5-6-22-v1.MTS	1447.98	29.97	No focal subject	Perceived Respiratory Rate		2	POINT	17.895	17.895
Zulu_TNT_LTLH_Thr10_5.6.2022	2022-08-11 11:00:35		D:/Army videos/ARO_stg_1/Zulu/Zulu_thr10_TNT_5-6-22-v1.MTS	1447.98	29.97	No focal subject	Perceived Respiratory Rate		1	POINT	326.189	326.189
Zulu_TNT_LTLH_Thr10_5.6.2022	2022-08-11 11:00:35		D:/Army videos/ARO_stg_1/Zulu/Zulu_thr10_TNT_5-6-22-v1.MTS	1447.98	29.97	No focal subject	Perceived Respiratory Rate		2	POINT	626.491	626.491
Zulu_TNT_LTLH_Thr10_5.6.2022	2022-08-11 11:00:35		D:/Army videos/ARO_stg_1/Zulu/Zulu_thr10_TNT_5-6-22-v1.MTS	1447.98	29.97	No focal subject	Perceived Respiratory Rate		2	POINT	916.148	916.148
Zulu_TNT_LTLH_Thr10_5.6.2022	2022-08-11 11:00:35		D:/Army videos/ARO_stg_1/Zulu/Zulu_thr10_TNT_5-6-22-v2.MTS	1447.98	29.97	No focal subject	Perceived Respiratory Rate		2	POINT	1223.15	1223.15
Zulu_TNT_LTLH_Thr10_5.6.2022	2022-08-11 11:00:35		D:/Army videos/ARO_stg_1/Zulu/Zulu_thr10_TNT_5-6-22-v1.MTS	1447.98	29.97	No focal subject	Perceived Respiratory Rate		2	POINT	17.895	17.895
Zulu_TNT_LTLH_Thr10_5.6.2022	2022-08-11 11:00:35		D:/Army videos/ARO_stg_1/Zulu/Zulu_thr10_TNT_5-6-22-v1.MTS	1447.98	29.97	No focal subject	Perceived Respiratory Rate		1	POINT	326.189	326.189
Zulu_TNT_LTLH_Thr10_5.6.2022	2022-08-11 11:00:35		D:/Army videos/ARO_stg_1/Zulu/Zulu_thr10_TNT_5-6-22-v1.MTS	1447.98	29.97	No focal subject	Perceived Respiratory Rate		2	POINT	626.491	626.491
Zulu_TNT_LTLH_Thr10_5.6.2022	2022-08-11 11:00:35		D:/Army videos/ARO_stg_1/Zulu/Zulu_thr10_TNT_5-6-22-v1.MTS	1447.98	29.97	No focal subject	Perceived Respiratory Rate		2	POINT	916.148	916.148
Zulu_TNT_LTLH_Thr10_5.6.2022	2022-08-11 11:00:35		D:/Army videos/ARO_stg_1/Zulu/Zulu_thr10_TNT_5-6-22-v2.MTS	1447.98	29.97	No focal subject	Perceived Respiratory Rate		2	POINT	1223.15	1223.15
Zulu_TNT_LTLH_Thr9_5.3.2022	2022-08-20 22:19:00		D:/Army videos/ARO_stg_1/Zulu/Zulu_TNT_thr9_5-3-22-v1.MTS	1601.14	29.97	No focal subject	Perceived Respiratory Rate		3	POINT	22.126	22.126
Zulu_TNT_LTLH_Thr9_5.3.2022	2022-08-20 22:19:00		D:/Army videos/ARO_stg_1/Zulu/Zulu_TNT_thr9_5-3-22-v1.MTS	1601.14	29.97	No focal subject	Perceived Respiratory Rate		3	POINT	348.698	348.698
Zulu_TNT_LTLH_Thr9_5.3.2022	2022-08-20 22:19:00		D:/Army videos/ARO_stg_1/Zulu/Zulu_TNT_thr9_5-3-22-v1.MTS	1601.14	29.97	No focal subject	Perceived Respiratory Rate		3	POINT	616.12	616.12
Zulu_TNT_LTLH_Thr9_5.3.2022	2022-08-20 22:19:00		D:/Army videos/ARO_stg_1/Zulu/Zulu_TNT_thr9_5-3-22-v1.MTS	1601.14	29.97	No focal subject	Perceived Respiratory Rate		3	POINT	917.225	917.225
Zulu_TNT_LTLH_Thr9_5.3.2022	2022-08-20 22:19:00		D:/Army videos/ARO_stg_1/Zulu/Zulu_TNT_thr9_5-3-22-v2.MTS	1601.14	29.97	No focal subject	Perceived Respiratory Rate		2	POINT	1219.74	1219.74
Zulu_TNT_LTLH_Thr9_5.3.2022	2022-08-20 22:19:00		D:/Army videos/ARO_stg_1/Zulu/Zulu_TNT_thr9_5-3-22-v2.MTS	1601.14	29.97	No focal subject	Perceived Respiratory Rate		2	POINT	1601.06	1601.06
Zulu_TNT_STD_Thr2_4.19.2022	2022-08-14 11:31:46		D:/Army videos/ARO_stg_1/Zulu/Zulu_thr2_TNT_4-19-22-v1.MTS	2062.1	29.97	No focal subject	Perceived Respiratory Rate		2	POINT	57.683	57.683
Zulu_TNT_STD_Thr2_4.19.2022	2022-08-14 11:31:46		D:/Army videos/ARO_stg_1/Zulu/Zulu_thr2_TNT_4-19-22-v1.MTS	2062.1	29.97	No focal subject	Perceived Respiratory Rate		5	POINT	343.564	343.564
Zulu_TNT_STD_Thr2_4.19.2022	2022-08-14 11:31:46		D:/Army videos/ARO_stg_1/Zulu/Zulu_thr2_TNT_4-19-22-v1.MTS	2062.1	29.97	No focal subject	Perceived Respiratory Rate		4	POINT	647.899	647.899
Zulu_TNT_STD_Thr2_4.19.2022	2022-08-14 11:31:46		D:/Army videos/ARO_stg_1/Zulu/Zulu_thr2_TNT_4-19-22-v1.MTS	2062.1	29.97	No focal subject	Perceived Respiratory Rate		4	POINT	919.568	919.568
Zulu_TNT_STD_Thr2_4.19.2022	2022-08-14 11:31:46		D:/Army videos/ARO_stg_1/Zulu/Zulu_thr2_TNT_4-19-22-v2.MTS	2062.1	29.97	No focal subject	Perceived Respiratory Rate		4	POINT	1237.12	1237.12
Zulu_TNT_STD_Thr2_4.19.2022	2022-08-14 11:31:46		D:/Army videos/ARO_stg_1/Zulu/Zulu_thr2_TNT_4-19-22-v2.MTS	2062.1	29.97	No focal subject	Perceived Respiratory Rate		5	POINT	1538.92	1538.92
Zulu_TNT_STD_Thr2_4.19.2022	2022-08-14 11:31:46		D:/Army videos/ARO_stg_1/Zulu/Zulu_thr2_TNT_4-19-22-v2.MTS	2062.1	29.97	No focal subject	Perceived Respiratory Rate		5	POINT	1846.41	1846.41
Zulu_TNT_STD_Thr2_4.19.2022	2022-08-14 11:31:46		D:/Army videos/ARO_stg_1/Zulu/Zulu_thr2_TNT_4-19-22-v1.MTS	2062.1	29.97	No focal subject	Perceived Respiratory Rate		2	POINT	57.683	57.683
Zulu_TNT_STD_Thr2_4.19.2022	2022-08-14 11:31:46		D:/Army videos/ARO_stg_1/Zulu/Zulu_thr2_TNT_4-19-22-v1.MTS	2062.1	29.97	No focal subject	Perceived Respiratory Rate		5	POINT	343.564	343.564
Zulu_TNT_STD_Thr2_4.19.2022	2022-08-14 11:31:46		D:/Army videos/ARO_stg_1/Zulu/Zulu_thr2_TNT_4-19-22-v1.MTS	2062.1	29.97	No focal subject	Perceived Respiratory Rate		4	POINT	647.899	647.899
Zulu_TNT_STD_Thr2_4.19.2022	2022-08-14 11:31:46		D:/Army videos/ARO_stg_1/Zulu/Zulu_thr2_TNT_4-19-22-v1.MTS	2062.1	29.97	No focal subject	Perceived Respiratory Rate		4	POINT	919.568	919.568
Zulu_TNT_STD_Thr2_4.19.2022	2022-08-14 11:31:46		D:/Army videos/ARO_stg_1/Zulu/Zulu_thr2_TNT_4-19-22-v2.MTS	2062.1	29.97	No focal subject	Perceived Respiratory Rate		4	POINT	1237.12	1237.12
Zulu_TNT_STD_Thr2_4.19.2022	2022-08-14 11:31:46		D:/Army videos/ARO_stg_1/Zulu/Zulu_thr2_TNT_4-19-22-v2.MTS	2062.1	29.97	No focal subject	Perceived Respiratory Rate		5	POINT	1538.92	1538.92
Zulu_TNT_STD_Thr2_4.19.2022	2022-08-14 11:31:46		D:/Army videos/ARO_stg_1/Zulu/Zulu_thr2_TNT_4-19-22-v2.MTS	2062.1	29.97	No focal subject	Perceived Respiratory Rate		5	POINT	1846.41	1846.41
